# Supplementary material for: Circadian Regulation of Vitamin D Target Genes Reveals a Network Shaped by Individual Responsiveness
Source: Nutrients. 2025 Mar 29;17(7):1204. doi: 10.3390/nu17071204 (PMC11990303; doi:10.3390/nu17071204)
Supplement: Supplementary file 1 [file nutrients-17-01204-s001.zip]

Archive with 14 entries (13 files):
- Supplements/
- __MACOSX/._Supplements
- Supplements/Table S1.xlsx
- __MACOSX/Supplements/._Table S1.xlsx
- Supplements/Fig. S3.pdf
- __MACOSX/Supplements/._Fig. S3.pdf
- Supplements/Fig. S2.pdf
- __MACOSX/Supplements/._Fig. S2.pdf
- Supplements/Fig. S1.pdf
- __MACOSX/Supplements/._Fig. S1.pdf
- Supplements/Supplementary legends.pdf
- __MACOSX/Supplements/._Supplementary legends.pdf
- Supplements/Table S2.xlsx
- __MACOSX/Supplements/._Table S2.xlsx
