# Supplementary material for: Circadian Regulation of Vitamin D Target Genes Reveals a Network Shaped by Individual Responsiveness
Source: Nutrients. 2025 Mar 29;17(7):1204. doi: 10.3390/nu17071204 (PMC11990303; doi:10.3390/nu17071204)
Supplement: Supplementary file 1 [file nutrients-17-01204-s001.zip › Supplements/Table S1.xlsx]

## Sheet: Sheet1
HGNC symbol	ENSEMBL gene id	Entrezgene id	Description	Chr	Start	End	Strand	d0 median	d1 median	logFC median	FDR	Circadian gene?	Seasonal gene?	Target in PMID: 33273683?	Target in PMID: 34956186?	Target in PMID: 35055093?	d0 Ind01	d1 Ind01	d0 Ind02	d1 Ind02	d0 Ind03	d1 Ind03	d0 Ind04	d1 Ind04	d0 Ind05	d1 Ind05	d0 Ind06	d1 Ind06	d0 Ind07	d1 Ind07	d0 Ind08	d1 Ind08	d0 Ind09	d1 Ind09	d0 Ind10	d1 Ind10	d0 Ind11	d1 Ind11	d0 Ind12	d1 Ind12	d0 Ind13	d1 Ind13	d0 Ind14	d1 Ind14	d0 Ind15	d1 Ind15	d0 Ind16	d1 Ind16	d0 Ind17
JDP2	ENSG00000140044	122953	Jun dimerization protein 2	14	75427716	75474111	1	44.5914	33.1436	-0.427067	5.70192e-06	Yes	No	yes	yes	yes	100.167	73.6178	69.72	40.0985	54.5261	27.3593	44.3869	33.1436	47.3036	37.4939	104.752	85.2757	89.662	47.8083	15.1475	19.6874	29.5725	21.8452	36.5064	33.3704	32.9812	31.7539	73.1066	42.252	20.1835	14.1106	32.5069	27.1083	28.5282	38.0517	54.3211	31.0041	75.4565
AQP9	ENSG00000103569	366	aquaporin 9	15	58138169	58185911	1	53.4213	43.4677	-0.302912	8.05923e-05	Yes	No	yes	yes	yes	61.0693	46.5688	54.0931	58.3251	51.6563	53.6241	30.6022	22.3719	60.672	48.6861	92.5448	71.5768	37.5182	34.2626	31.3769	21.1381	53.4213	46.3119	62.9509	43.4677	63.2139	53.7374	60.0265	46.9319	29.8095	26.0164	67.8001	51.5057	48.774	42.8082	67.6184	62.0083	29.5265
ACSL1	ENSG00000151726	2180	acyl-CoA synthetase long chain family member 1	4	184755595	184826818	-1	187.523	155.243	0.251621	8.05923e-05	Yes	No	no	no	no	279.174	225.594	187.523	187.734	205.668	215.591	191.608	159.089	279.297	257.281	415.316	407.2	215.825	162.946	91.5341	98.4372	125.922	113.595	159.312	119.567	148.69	150.302	256.836	207.918	116.133	91.1678	160.677	142.77	162.887	130.327	258.78	233.808	166.223
GIMAP7	ENSG00000179144	168537	GTPase, IMAP family member 7	7	150514872	150521073	1	115.748	153.765	-0.214883	8.05923e-05	Yes	No	no	no	no	94.512	126.879	88.9531	97.5123	115.748	130.23	149.84	159.089	142.322	152.354	61.318	72.9467	111.41	154.978	181.553	216.147	181.251	223.695	230.39	227.682	162.707	173.588	123.196	153.765	102.16	174.178	94.7343	131.927	217.183	204.528	78.1809	96.2952	106.077
SLC2A3	ENSG00000059804	6515	solute carrier family 2 member 3	12	7919230	8019007	-1	292.816	252.551	-0.203928	9.20336e-05	Yes	No	no	no	no	429.585	383.705	646.713	604.212	252.542	250.611	312.776	282.549	312.615	268.893	508.713	551.381	231.849	222.308	217.475	145.48	206.054	175.636	208.847	164.882	216.989	193.454	304.594	296.165	292.816	221.801	372.436	303.612	230.986	183.6	445.603	465.792	328.072
BCL6	ENSG00000113916	604	BCL6 transcription repressor	3	187721377	187745725	-1	88.7718	73.9674	-0.230156	0.000209084	Yes	No	no	no	no	92.8964	75.5697	128.621	91.133	132.967	101.776	75.4027	64.6299	122.578	105.067	133.991	107.536	88.7718	78.4852	51.2851	46.4209	98.2571	90.0023	89.3955	71.7894	102.379	87.2825	100.281	100.282	62.8794	47.7336	110.523	123.794	66.2591	65.6392	84.7824	90.4591	87.4858
GAB2	ENSG00000033327	9846	GRB2 associated binding protein 2	11	78215293	78418348	-1	128.621	113.213	-0.152307	0.000797655	Yes	No	no	no	no	164.305	128.273	128.621	115.739	171.231	154.306	110.14	91.9734	173.172	127.171	149.889	150.688	125.145	99.6005	83.3112	86.2103	151.678	112.721	176.34	143.579	148.965	138.089	134.857	132.506	85.7023	75.7343	141.173	137.348	138.96	136.986	132.691	119.396	119.199
PER1	ENSG00000179094	5187	period circadian regulator 1	17	8140472	8156506	-1	313.097	259.519	-0.255836	0.00159728	Yes	Yes	no	no	no	526.521	422.187	583.003	598.744	507.953	447.597	317.601	228.69	265.928	259.519	558.959	589.053	573.71	312.347	135.029	95.7432	191.744	147.674	198.012	163.035	166.83	179.125	373.746	313.013	188.172	119.389	281.417	288.251	295.405	260.654	387.132	378.007	491.014
PLAGL1	ENSG00000118495	5325	PLAG1 like zinc finger 1	6	143940300	144064599	-1	26.9719	25.026	-0.180131	0.00209948	Yes	No	yes	no	no	22.7798	20.0776	25.2434	25.5172	28.6979	27.3593	22.4692	19.0575	30.4388	30.079	36.0527	27.0554	32.0494	29.4818	22.0721	19.273	34.3423	29.7095	33.0234	28.1986	27.6217	20.1922	25.4504	22.4631	23.2887	21.2762	25.0767	29.8191	21.1661	21.8797	26.9719	22.1284	24.0586
CPPED1	ENSG00000103381	55313	calcineurin like phosphoesterase domain containing 1	16	12659799	12803887	-1	196.604	176.716	-0.20096	0.00220591	Yes	No	no	yes	no	212.612	216.67	171.896	126.675	186.537	196.987	214.215	186.432	268.396	233.497	223.697	176.716	167.496	145.417	140.006	127.036	242.304	183.5	237.356	230.391	212.316	197.688	237.672	215.272	172.026	144.854	188.54	187.951	212.581	173.135	216.907	175.082	146.539
IRS2	ENSG00000185950	8660	insulin receptor substrate 2	13	109752695	109786583	-1	338.911	293.32	-0.223836	0.00234071	Yes	No	no	no	no	555.44	477.958	426.734	482.094	417.077	353.482	279.279	293.32	323.515	318.418	594.728	509.257	517.369	342.227	159.049	137.605	220.363	173.888	397.571	252.309	218.913	234.816	462.265	325.047	217.361	153.122	225.691	249.396	239.269	265.411	406.088	338.857	417.745
CCR7	ENSG00000126353	1236	C-C motif chemokine receptor 7	17	40553769	40565472	-1	259.182	298.534	0.172989	0.00245731	Yes	No	no	no	no	286.606	338.251	510.879	575.961	332.896	362.236	286.172	291.663	171.116	161.448	259.182	321.924	379.124	395.613	353.369	398.308	202.238	240.297	314.755	306.86	227.57	237.91	175.922	233.723	181.341	225.549	99.3782	106.626	390.192	454.718	229.733	264.69	370.721
CREB5	ENSG00000146592	9586	cAMP responsive element binding protein 5	7	28299321	28825894	1	82.6603	66.867	-0.231142	0.00252959	Yes	Yes	yes	yes	yes	85.3031	83.0988	51.6889	59.2365	85.1372	61.2847	80.9166	58.0012	112.912	88.5583	129.165	75.6865	58.3757	55.3779	47.6064	49.7367	90.6254	108.352	91.2014	77.7	119.007	105.358	112.752	93.8637	53.5639	43.5445	82.6603	66.867	80.9833	90.3729	60.1681	44.5001	61.2401
PLSCR1	ENSG00000188313	5359	phospholipid scramblase 1	3	146515180	146544856	-1	53.378	45.5249	-0.250727	0.00261129	Yes	No	no	no	no	78.1945	65.531	33.6579	39.1872	67.9184	50.341	49.763	33.1436	61.4947	45.4683	90.2738	72.9467	42.0966	34.2626	42.8458	52.8453	61.0529	54.1761	74.1737	65.5093	72.2837	62.2051	73.7149	63.9129	72.9711	51.4817	32.5069	39.7588	40.4917	44.7108	53.378	43.8921	48.1172
STX11	ENSG00000135604	8676	syntaxin 11	6	144150487	144191939	1	180.855	163.281	-0.167965	0.00273377	Yes	No	no	yes	no	222.144	178.188	173.098	170.419	224.8	229.818	150.805	134.231	193.739	214.191	223.697	214.046	188.481	152.986	109.062	95.7432	200.33	175.636	180.855	163.281	180.434	145.417	188.09	174.758	151.066	124.901	217.332	174.396	139.88	162.671	207.382	203.411	158.568
TIMP2	ENSG00000035862	7077	TIMP metallopeptidase inhibitor 2	17	78852977	78925387	-1	141.933	121.172	-0.132193	0.00273377	Yes	No	no	yes	no	164.952	138.312	106.984	82.9311	130.097	112.72	128.888	120.145	177.491	144.939	145.63	132.879	140.661	141.433	92.3997	88.4899	143.093	125.828	206.267	183.722	157.897	152.582	171.461	165.532	81.355	68.2381	109.595	112.951	148.163	138.889	141.933	120.369	114.825
DYSF	ENSG00000135636	8291	dysferlin	2	71453561	71686763	1	108.593	86.0401	-0.187035	0.00287209	Yes	Yes	yes	no	yes	79.1639	80.0314	139.44	124.852	152.099	105.06	109.727	77.8873	108.593	86.0401	129.733	133.564	150.2	141.433	53.2326	49.5295	207.008	170.393	207.686	143.086	182.084	136.46	100.788	108.438	85.7023	80.5848	153.247	109.337	147.242	160.769	79.1239	64.8047	90.7666
NINJ1	ENSG00000131669	4814	ninjurin 1	9	93121496	93134251	-1	69.6385	58.6919	-0.16766	0.00288326	Yes	No	no	no	no	99.6819	74.4543	99.7717	89.3104	134.88	85.3609	42.3192	43.0866	81.0331	63.2359	79.4863	85.6182	79.4876	62.9475	26.6163	23.8322	69.6385	52.4285	91.5884	81.5173	62.5268	45.921	75.8443	67.5231	37.1066	33.8434	102.164	85.8428	72.7009	86.5677	103.455	90.216	72.1758
SLC8A1	ENSG00000183023	6546	solute carrier family 8 member A1	2	40097270	40611053	-1	127.321	115.757	-0.206768	0.00311511	Yes	No	yes	yes	yes	164.629	134.966	91.3572	68.3498	90.8768	94.1158	152.597	114.345	176.669	165.365	156.985	112.674	120.312	118.325	99.3243	105.898	91.5794	96.9928	127.321	135.082	136.46	142.323	157.874	136.918	111.786	86.5378	125.384	104.819	152.764	135.084	146.459	124.017	92.9537
ARHGAP26	ENSG00000145819	23092	Rho GTPase activating protein 26	5	142770377	143229011	1	290.704	248.603	-0.136518	0.00312193	Yes	No	no	no	no	248.155	237.306	258.445	208.695	243.932	240.761	260.808	221.233	322.281	301.21	298.925	269.526	257.794	248.603	215.094	209.723	322.436	321.562	315.142	260.437	316.894	310.374	304.29	273.301	282.569	240.652	290.704	303.612	312.89	253.044	258.402	241.832	255.896
C5AR1	ENSG00000197405	728	complement C5a receptor 1	19	47290023	47322066	1	227.137	223.105	-0.159389	0.00329061	Yes	No	no	yes	no	494.532	373.945	372.641	345.394	369.247	398.351	226.621	234.491	309.53	295.614	377.56	410.625	199.546	187.249	101.272	79.9932	169.803	152.043	219.941	177.442	213.691	214.461	369.69	259.128	113.493	85.5456	234.05	234.035	238.349	215.944	327.152	305.178	356.505
TOM1	ENSG00000100284	10043	target of myb1 membrane trafficking protein	22	35299275	35347992	1	83.1791	67.9538	-0.1995	0.00378097	Yes	No	no	no	no	86.7572	77.2429	102.176	76.5517	85.1372	68.9453	62.1693	62.1442	100.777	85.7603	73.241	86.6456	85.7194	66.9316	38.9507	38.5459	101.119	70.7785	84.8805	69.0803	84.3768	66.7646	97.4416	90.2536	47.5089	47.7336	83.5891	76.8067	85.5846	89.4216	83.1791	78.9086	74.363
TRA2B	ENSG00000136527	6434	transformer 2 beta homolog	3	185914558	185938103	-1	249.392	231.282	-0.105658	0.00381472	Yes	No	no	no	no	228.767	222.805	278.88	237.857	269.761	218.874	265.357	252.72	255.851	236.995	271.957	240.073	219.64	221.113	206.871	174.493	230.856	184.374	189.24	180.274	242.686	226.511	237.165	229.979	253.225	231.282	231.263	236.745	249.392	199.772	239.069	237.09	250.428
AOAH	ENSG00000136250	313	acyloxyacyl hydrolase	7	36512941	36724549	-1	286.186	273.593	-0.151199	0.00422479	Yes	No	no	no	no	274.327	267.701	176.704	151.281	313.764	273.593	226.621	176.489	334.004	288.339	341.223	310.965	259.702	233.862	274.819	280.805	286.186	297.095	348.681	303.412	375.436	335.614	332.782	300.712	311.913	268.984	231.263	236.745	351.541	312.976	331.774	282.198	224.182
GAS7	ENSG00000007237	8522	growth arrest specific 7	17	9910606	10198606	-1	300.071	270.48	-0.129495	0.00461633	Yes	No	yes	yes	yes	308.578	274.393	248.828	198.67	329.07	250.611	264.667	281.72	332.77	294.915	308.293	324.664	276.235	258.165	177.875	186.305	362.502	297.095	347.004	292.822	299.442	273.735	384.393	345.237	174.975	167.233	310.209	296.384	269.638	290.144	313.572	271.013	260.27
ADAMTSL4	ENSG00000143382	54507	ADAMTS like 4	1	150549369	150560937	1	53.3694	47.1749	-0.24747	0.00545331	Yes	No	no	yes	yes	57.6765	59.675	64.9117	54.6798	79.3976	43.7748	60.9287	43.0866	52.8566	40.4318	53.3694	64.0424	66.0065	46.2146	46.308	36.8881	68.6845	75.1476	78.4307	68.5878	48.3724	41.3615	81.421	64.7152	41.4538	33.8434	57.5836	47.8912	79.1428	57.0776	49.8886	47.1749	43.7429
ATP6V0B	ENSG00000117410	533	ATPase H+ transporting V0 subunit b	1	43974487	43978295	1	92.0265	78.6139	-0.189873	0.00550477	Yes	No	no	no	no	87.4034	61.627	63.7096	55.5911	103.313	77.7003	83.5357	77.0588	124.84	101.289	86.5833	70.2069	76.4353	65.338	68.1637	61.5492	108.751	86.5071	104.617	93.7079	104.028	99.1698	107.378	95.4682	67.5371	71.435	103.093	78.6139	92.0265	98.9345	96.6651	84.7446	99.5152
FCGR2A	ENSG00000143226	2212	Fc gamma receptor IIa	1	161505430	161524013	1	73.3727	69.1037	-0.177311	0.00563471	Yes	No	no	yes	no	105.013	103.176	64.9117	60.1478	77.4844	75.5115	72.37	60.487	108.181	82.5425	100.777	83.5634	70.585	60.5571	49.3375	42.069	91.5794	100.488	108.874	96.9095	111.586	98.6813	98.4556	85.3063	64.1214	60.6315	73.3727	77.7103	93.867	99.8858	72.0509	59.8198	65.6144
PPP4R1	ENSG00000154845	9989	protein phosphatase 4 regulatory subunit 1	18	9546791	9615240	-1	77.0358	71.3851	-0.138953	0.00568215	Yes	No	no	no	no	75.6096	64.9732	68.5179	58.3251	73.658	77.7003	76.0919	67.1157	88.0258	83.9415	90.8415	66.0973	71.3481	61.3539	77.0358	63.2071	93.4873	70.7785	74.4317	71.6662	87.4001	88.5852	84.3615	76.6153	85.7023	75.6241	86.3754	71.3851	64.4185	63.7367	86.9514	80.6108	61.2401
BCL3	ENSG00000069399	602	BCL3 transcription coactivator	19	44747705	44760044	1	50.3886	41.5494	-0.220092	0.00598177	Yes	No	no	yes	no	57.8381	41.5494	73.3262	77.4631	78.441	82.0778	37.3567	32.315	50.3886	44.3491	68.6989	83.9058	53.2885	37.0514	31.3769	20.5164	76.3162	43.6904	55.727	51.1022	40.1271	27.3572	49.8869	45.4611	33.6909	27.4496	73.3727	46.084	54.2956	46.6134	62.9974	77.5711	57.9594
WDFY3	ENSG00000163625	23001	WD repeat and FYVE domain containing 3	4	84668765	84966690	-1	144.482	126.879	-0.151318	0.00673352	Yes	Yes	yes	yes	yes	155.42	126.879	78.1344	94.7783	108.096	112.72	131.093	130.917	195.59	178.236	229.091	160.62	136.846	117.927	93.2653	94.2925	136.415	155.538	184.209	165.867	173.976	153.559	185.656	160.183	107.128	90.1756	110.523	113.855	144.482	134.132	146.648	114.411	115.919
AMIGO2	ENSG00000139211	347902	adhesion molecule with Ig like domain 2	12	47075707	47079959	-1	19.6225	23.7747	0.201218	0.00687155	Yes	No	no	no	no	17.933	19.241	14.4248	30.0739	17.2188	24.0761	21.9178	18.229	15.2194	15.1095	22.7104	24.3156	17.0421	27.4897	22.7212	27.3552	13.3553	20.9714	17.6727	20.3177	24.5985	23.7747	15.615	22.1957	26.7043	28.5519	14.8603	22.5902	21.1661	15.2207	20.4647	22.0069	17.4972
CD93	ENSG00000125810	22918	CD93 molecule	20	23079360	23086324	-1	379.769	354.316	-0.151587	0.0070766	Yes	No	yes	yes	yes	355.43	341.04	351.004	342.66	379.769	395.068	336.21	294.978	645.797	528.832	510.7	566.108	305.614	272.109	243.009	255.522	463.621	443.021	588.488	450.561	512.033	454.813	602.191	534.435	270.925	237.124	331.57	285.54	422.402	406.202	457.485	413.753	308.388
FOSL2	ENSG00000075426	2355	FOS like 2, AP-1 transcription factor subunit	2	28392448	28417317	1	504.98	381.486	-0.292045	0.00732578	Yes	No	yes	no	yes	730.57	547.114	833.033	853.005	785.367	797.796	426.914	427.552	556.537	566.325	585.928	819.537	509.229	354.976	245.389	205.164	539.937	368.747	466.714	369.537	404.432	363.46	557.374	420.381	471.673	346.812	702.149	589.153	373.628	309.17	699.572	803.433	626.617
PELI2	ENSG00000139946	57161	pellino E3 ubiquitin protein ligase family member 2	14	56117814	56301524	1	85.2588	70.5478	-0.191514	0.00859718	Yes	No	no	no	no	89.5037	85.0508	52.891	63.7931	94.7032	89.7383	85.8791	69.6015	117.025	99.3308	112.416	97.2623	66.0065	64.5411	84.3932	64.6577	102.073	86.5071	93.5234	77.4537	99.9055	83.8628	90.8509	79.5569	73.2816	70.2224	65.0138	65.0598	57.9767	67.5418	82.8019	81.8266	73.2694
ZNF101	ENSG00000181896	94039	zinc finger protein 101	19	19668796	19683509	1	106.678	120.472	0.167076	0.00932783	Yes	No	no	no	no	117.292	134.687	87.751	127.586	122.444	114.909	100.904	141.689	94.8129	109.124	120.649	129.797	105.305	142.628	139.573	147.967	106.843	89.1285	95.9744	111.07	103.204	116.431	101.295	120.472	130.572	135.043	88.233	74.0959	123.315	102.74	111.754	125.476	96.2344
TUBA4A	ENSG00000127824	7277	tubulin alpha 4a	2	219249710	219277902	-1	78.8991	90.1233	0.212122	0.0101937	Yes	No	no	no	no	85.9494	114.888	103.378	174.975	97.573	93.0215	77.4704	77.0588	100.16	67.2931	81.4735	110.961	91.6969	89.2421	80.4981	91.3912	86.8096	107.478	108.358	110.947	68.2985	70.8356	66.7186	84.7715	63.8109	76.8367	89.1617	115.662	109.512	107.496	63.9404	84.7446	88.5794
CCDC85C	ENSG00000205476	317762	coiled-coil domain containing 85C	14	99500190	99604207	-1	83.1377	72.7812	-0.177292	0.0103417	Yes	No	no	no	no	86.434	72.7812	112.994	83.8424	98.5296	87.5496	73.6106	64.6299	81.6501	84.641	84.0284	94.18	81.2681	66.9316	59.2916	58.2334	75.3622	54.1761	58.178	52.8261	63.6262	68.0673	87.7076	78.7546	92.8441	74.9626	80.8028	80.4212	87.4252	71.347	106.567	99.3348	79.8308
CSF2RB	ENSG00000100368	1439	colony stimulating factor 2 receptor subunit beta	22	36913628	36940439	1	142.672	136.6	-0.131831	0.0115381	Yes	No	no	yes	yes	152.512	160.342	159.875	138.522	195.146	180.571	142.672	125.117	178.108	171.94	142.792	151.031	125.272	108.764	136.977	117.917	212.731	178.257	188.853	187.293	153.637	127.341	158.076	169.142	109.457	94.1443	139.315	137.348	173.93	164.574	162.963	132.163	141.071
SIPA1L2	ENSG00000116991	57568	signal induced proliferation associated 1 like 2	1	232397965	232630571	-1	21.2662	17.7224	-0.225433	0.0119011	Yes	No	yes	no	no	34.0889	31.2318	19.2331	18.2266	22.0017	25.1705	20.9528	16.5718	22.4178	17.3479	23.562	17.4661	22.2565	17.5297	16.6622	16.3717	19.079	11.3595	26.4445	24.0119	16.3532	18.0753	18.2513	14.9754	22.6676	21.1659	23.2192	16.265	16.5648	28.5388	27.5378	22.7364	16.4036
TPCN2	ENSG00000162341	219931	two pore segment channel 2	11	69048932	69136316	1	34.8474	29.1102	-0.219207	0.012296	Yes	No	no	no	no	34.7352	26.2124	28.8496	24.6059	36.3507	26.2649	26.4667	21.5433	40.9279	35.5352	21.8587	29.1102	34.8474	31.8722	27.0491	24.6611	49.6055	33.2047	40.5053	36.0794	38.0658	30.7768	48.1631	48.4027	21.7361	18.9611	26.0055	27.1083	27.6079	42.8082	34.8937	29.7883	30.62
SLC15A3	ENSG00000110446	51296	solute carrier family 15 member 3	11	60937060	60952653	-1	77.716	67.4829	-0.154169	0.0124837	Yes	No	no	yes	no	77.5483	67.4829	84.1448	58.3251	109.052	91.9271	66.9939	60.487	97.4865	85.7603	69.8344	75.6865	81.2681	65.7364	42.413	40.4111	89.6715	89.1285	103.843	95.8013	83.6897	61.3909	77.6694	85.9749	47.8194	40.7885	83.5891	83.132	97.5481	78.0061	82.8019	74.4099	66.708
PRKAG2	ENSG00000106617	51422	protein kinase AMP-activated non-catalytic subunit gamma 2	7	151556124	151877214	-1	77.39	72.9651	-0.132384	0.0127327	Yes	No	no	no	no	81.9104	76.6852	93.7613	80.1971	75.5712	68.9453	78.0218	64.6299	80.0048	77.2262	90.5576	72.9467	72.7471	65.338	56.2621	54.2959	91.5794	79.5166	81.7846	68.7109	72.2837	73.1154	86.6936	80.4928	71.4186	62.1749	71.5151	75.9031	83.7441	70.3957	80.9158	73.6804	68.8951
SLC43A2	ENSG00000167703	124935	solute carrier family 43 member 2	17	1569268	1628886	-1	48.5828	41.1986	-0.160577	0.0131253	Yes	No	yes	no	no	51.5373	41.2706	50.4869	31.8966	64.092	55.8129	43.5599	34.8007	62.1117	55.8211	46.2724	49.3161	48.5828	39.8402	34.1901	28.1841	50.5595	59.419	75.3347	60.0913	49.6092	41.1986	52.726	51.6117	29.499	26.8984	34.3644	31.6263	50.6146	58.9802	49.7943	44.2569	48.1172
ASAH1	ENSG00000104763	427	N-acylsphingosine amidohydrolase 1	8	18055992	18084998	-1	289.711	281.72	-0.193012	0.0131253	Yes	No	no	no	no	353.491	292.519	206.756	194.113	258.281	302.046	277.349	281.72	377.195	330.45	445.975	348.98	265.807	272.507	234.786	214.697	284.278	250.783	317.593	282.355	300.129	299.626	374.658	338.284	289.711	241.755	291.633	215.059	275.159	251.141	338.281	296.181	254.803
PADI2	ENSG00000117115	11240	peptidyl arginine deiminase 2	1	17066761	17119451	-1	49.4533	41.8569	-0.221581	0.0133305	Yes	No	no	no	yes	54.6069	61.3481	82.9427	52.8572	52.6129	63.4735	38.5973	29.0006	98.9262	69.1119	80.338	65.7548	43.75	43.0274	31.5933	23.6249	31.4804	28.8357	52.1151	32.3853	62.1145	45.5953	70.1661	71.9354	13.3522	14.8823	66.8713	55.1201	46.9335	41.8569	59.4137	43.4058	24.0586
NAMPT	ENSG00000105835	10135	nicotinamide phosphoribosyltransferase	7	106248298	106285966	-1	656.226	528.572	-0.367446	0.0136225	Yes	No	yes	yes	no	818.781	861.105	572.185	528.572	656.226	751.832	635.064	749.044	781.538	879.567	1319.19	1042.14	416.388	301.59	186.531	87.6609	237.534	183.5	298.243	198.621	348.501	367.531	911.348	681.916	762.936	345.931	665.927	541.261	376.388	228.31	767.945	763.067	484.453
CSF3R	ENSG00000119535	1441	colony stimulating factor 3 receptor	1	36466043	36483278	-1	341.204	306.405	-0.13028	0.0145865	Yes	No	yes	no	no	308.093	310.366	334.175	245.148	484.038	322.839	242.336	224.548	511.29	375.918	410.774	468.845	392.096	341.032	193.671	175.944	577.141	498.945	593.132	470.264	388.353	323.727	446.041	476.405	160.692	177.706	433.735	412.045	412.279	416.666	341.204	282.685	321.51
PFKFB3	ENSG00000170525	5209	6-phosphofructo-2-kinase/fructose-2,6-biphosphatase 3	10	6144934	6254644	1	156.067	107.293	-0.322498	0.0150113	Yes	No	no	no	no	294.684	200.497	283.688	308.03	300.372	274.687	97.8718	112.688	159.393	142.281	218.02	369.528	244.186	123.903	64.2686	51.3946	95.3952	54.1761	100.231	84.4726	84.2394	77.0235	156.049	114.856	124.361	82.8999	194.113	144.577	108.591	91.3242	242.842	234.051	157.475
RIC1	ENSG00000107036	57589	RIC1 homolog, RAB6A GEF complex partner 1	9	5629025	5776557	1	171.691	161.448	-0.09057	0.0155662	Yes	No	no	no	no	186.924	177.073	157.471	137.611	155.925	153.212	168.725	172.346	185.718	161.448	227.672	185.278	165.589	160.954	165.324	165.582	160.264	124.955	151.959	153.922	180.297	173.099	174.705	175.56	160.226	150.476	130.956	128.312	142.641	119.863	177.015	157.574	171.691
ZNF557	ENSG00000130544	79230	zinc finger protein 557	19	7069703	7087968	1	45.3101	49.4561	0.150402	0.0157486	Yes	No	no	no	no	36.6739	46.8477	48.0827	41.9212	44.0035	45.9635	43.6977	48.8867	42.7789	54.4221	50.5306	47.2612	38.5356	56.1747	49.3375	59.2696	41.9739	39.3214	37.5384	41.2512	39.44	44.944	46.6422	45.9959	54.1849	54.2377	30.6493	30.7227	42.3322	36.1491	50.3602	60.7924	45.9301
SIRPB2	ENSG00000196209	284759	signal regulatory protein beta 2	20	1470741	1491587	-1	69.1995	64.7075	-0.175927	0.0162293	Yes	No	yes	yes	no	76.5789	80.868	26.4455	16.4039	53.5695	47.0579	69.1995	47.2296	99.3375	78.4853	94.2481	91.4402	78.5973	68.1268	48.472	50.3584	113.52	100.488	114.808	101.466	86.3007	75.0695	68.6451	61.2387	42.8511	39.5759	68.7288	78.6139	99.3886	110.35	69.8818	49.1203	34.9943
CHSY1	ENSG00000131873	22856	chondroitin sulfate synthase 1	15	101175727	101252048	-1	73.4543	66.9316	-0.124654	0.0172839	Yes	No	no	no	no	71.8937	64.9732	69.72	65.6158	70.7882	51.4354	69.6131	72.9158	75.8914	74.8479	98.2224	86.6456	70.7122	66.9316	70.9768	56.7827	73.4543	55.0499	77.7857	65.2631	78.4677	73.1154	80.5085	80.7602	76.5421	68.7892	84.5179	58.7346	47.8538	60.8828	92.6099	88.149	90.7666
NDEL1	ENSG00000166579	81565	nudE neurodevelopment protein 1 like 1	17	8413131	8490411	1	92.6336	82.0303	-0.114661	0.017508	Yes	No	no	no	no	103.559	95.6473	159.875	132.143	118.618	125.853	92.6336	82.0303	91.3165	84.7809	147.334	146.921	80.8866	76.4932	71.4096	72.3255	82.0399	66.4095	79.9786	67.849	76.4064	78.4891	97.4416	82.6322	88.1864	77.1674	102.164	88.5536	114.113	83.7138	105.247	108.089	95.1409
QKI	ENSG00000112531	9444	QKI, KH domain containing RNA binding	6	163414000	163578592	1	382.003	348.246	-0.142981	0.0178885	Yes	No	no	no	no	389.357	381.753	288.496	278.867	346.288	292.197	436.839	397.723	484.142	433.838	524.042	394.871	321.511	321.909	288.451	306.295	339.607	333.795	355.776	330.625	396.049	367.368	468.957	389.494	442.329	348.246	321.354	311.745	311.97	282.534	399.486	353.812	304.013
TSC22D3	ENSG00000157514	1831	TSC22 domain family member 3	X	107713221	107777342	-1	696.403	624.012	-0.169051	0.0184799	Yes	No	no	no	no	896.652	686.82	852.266	735.444	696.403	654.433	935.02	647.956	581.834	517.499	825.238	788.03	960.337	785.251	542.497	558.295	342.469	332.921	535.857	514.47	427.381	590.46	751.953	573.879	537.658	373.711	414.231	472.587	611.976	614.536	675.053	580.203	952.502
ZNF516	ENSG00000101493	9658	zinc finger protein 516	18	76357682	76495242	-1	134.954	134.529	-0.119992	0.0207921	Yes	No	yes	yes	yes	126.501	132.177	125.015	135.788	176.014	161.967	122.822	114.345	162.272	138.923	163.231	146.921	162.536	129.082	107.114	100.095	166.942	160.781	209.621	171.531	157.073	138.089	149.458	138.255	106.041	101.641	114.238	103.915	115.953	140.791	134.954	114.29	112.638
THEM4	ENSG00000159445	117145	thioesterase superfamily member 4	1	151870866	151909637	-1	53.5851	57.2275	0.0974714	0.0246105	Yes	No	no	no	no	53.9607	56.0499	91.3572	105.714	64.092	66.7566	71.9565	85.3446	41.7506	46.8674	81.7574	86.9881	44.2587	49.0035	50.2031	45.7992	53.4213	48.0595	31.6045	39.281	58.4042	70.9984	49.2785	57.2275	56.9796	60.9623	48.2959	47.8912	61.6577	64.6879	62.1486	59.455	53.5851
CSRNP1	ENSG00000144655	64651	cysteine and serine rich nuclear protein 1	3	39141855	39154562	-1	134.455	116.217	-0.206783	0.0253788	Yes	No	no	no	no	224.567	167.313	352.206	339.015	283.153	325.028	120.203	137.546	172.144	156.971	232.498	308.568	133.158	113.146	78.5506	46.6282	114.474	116.217	130.804	97.8946	127.252	119.036	162.031	140.394	117.22	80.5848	222.904	151.806	133.438	91.3242	219.831	257.517	185.907
TREM1	ENSG00000124731	54210	triggering receptor expressed on myeloid cells 1	6	41267926	41286682	-1	157.843	147.489	-0.195416	0.0287969	Yes	No	yes	yes	yes	157.843	154.765	139.44	131.232	206.625	193.704	181.132	147.489	233.433	255.882	276.499	266.101	169.531	122.708	63.1867	36.8881	90.6254	106.605	184.08	122.153	156.248	159.095	278.434	232.119	130.572	91.0576	128.17	150.903	155.525	113.204	163.34	201.223	138.884
NMT2	ENSG00000152465	9397	N-myristoyltransferase 2	10	15102584	15168693	-1	45.3353	48.9107	0.145115	0.0291129	Yes	No	no	no	no	39.0973	49.3574	55.2951	43.7439	44.9601	37.2086	49.0738	57.1726	40.1052	44.3491	49.679	60.9602	36.5007	54.9795	98.0259	94.707	49.6055	46.3119	37.7964	34.6017	38.8903	42.0128	46.1352	47.8678	45.3353	52.2534	32.5069	25.301	36.8106	47.5647	47.248	52.1599	53.5851
RARA	ENSG00000131759	5914	retinoic acid receptor alpha	17	40309180	40357643	1	117.413	108.945	-0.117593	0.0291129	Yes	No	no	no	no	152.835	141.937	132.228	129.409	189.406	163.061	105.178	96.9449	151.988	127.032	113.268	131.51	133.794	92.8277	81.1473	87.0392	142.139	127.576	147.315	142.84	124.916	115.454	135.465	123.146	69.4002	73.5295	150.46	149.095	153.684	132.23	117.413	108.211	122.48
DOCK5	ENSG00000147459	80005	dedicator of cytokinesis 5	8	25184689	25418082	1	185.757	162.548	-0.142914	0.0298563	Yes	Yes	no	no	no	224.082	186.833	137.036	84.7537	176.014	136.796	156.457	140.031	247.418	215.59	218.871	210.278	179.96	162.548	136.76	150.039	190.79	153.79	185.757	205.64	224.684	226.674	201.575	180.106	139.732	130.082	193.184	189.758	200.618	181.697	181.73	167.666	129.042
SLC6A6	ENSG00000131389	6533	solute carrier family 6 member 6	3	14402576	14489349	1	218.871	196.595	-0.11748	0.0298563	Yes	No	no	no	no	235.715	209.699	176.704	161.305	257.325	228.723	189.816	169.032	260.375	225.663	218.871	218.84	226.635	196.412	169.868	180.917	247.074	263.016	252.707	241.596	227.57	214.135	244.466	229.979	172.647	181.013	272.129	236.745	225.465	195.966	202.101	185.295	197.937
NLRP12	ENSG00000142405	91662	NLR family pyrin domain containing 12	19	53793741	53824403	-1	66.3881	55.9149	-0.145569	0.0303928	Yes	No	yes	no	yes	53.3145	57.1653	55.2951	26.4286	77.4844	50.341	51.8307	54.6869	84.9408	74.0084	56.2082	63.015	66.3881	56.1747	43.9277	42.6907	93.4873	76.8952	130.546	95.0624	99.2184	85.6541	75.5401	80.6265	35.7093	39.1349	71.5151	59.6382	83.7441	96.0806	60.3567	40.0014	48.1172
SIK3	ENSG00000160584	23387	SIK family kinase 3	11	116843402	117098437	-1	171.432	164.857	-0.0989887	0.0314401	Yes	Yes	no	no	no	179.815	165.361	168.29	180.443	213.321	199.175	148.186	147.489	173.172	154.313	161.811	169.182	187.591	171.711	170.301	151.075	180.297	186.121	204.461	170.915	176.999	149.813	159.8	155.37	150.134	143.311	215.474	198.794	198.777	191.21	175.883	169.368	179.346
SLC11A1	ENSG00000018280	6556	solute carrier family 11 member 1	2	218382029	218396894	1	228.971	189.308	-0.161215	0.0358629	Yes	No	yes	yes	yes	241.531	221.69	234.403	188.645	271.674	242.95	172.861	123.46	311.381	250.705	268.55	292.472	227.78	178.883	127.672	106.519	261.383	253.405	228.971	199.237	234.716	205.668	276.304	295.497	132.28	103.956	232.192	234.035	273.319	259.703	211.154	189.308	189.188
CRISPLD2	ENSG00000103196	83716	cysteine rich secretory protein LCCL domain containing 2	16	84819985	84920768	1	69.2216	61.0652	-0.149351	0.0359663	Yes	No	yes	yes	yes	64.9467	58.5596	70.922	68.3498	82.2674	68.9453	52.2443	53.0297	102.011	83.3819	101.061	90.4128	50.2362	44.2226	50.4195	43.1051	56.2832	71.6523	130.288	83.4875	76.6812	61.0652	88.1132	92.9278	41.2986	40.6783	74.3014	77.7103	73.6212	78.0061	69.2216	64.1968	51.3979
RELT	ENSG00000054967	84957	RELT TNF receptor	11	73376399	73397474	1	86.8096	77.2095	-0.153768	0.0360394	Yes	No	no	no	no	95.966	91.7433	88.9531	74.7291	97.573	79.889	70.1644	64.6299	105.508	88.5583	88.5705	96.9198	92.7143	59.7603	62.1047	52.4308	86.8096	81.2642	105.133	106.391	83.6897	78.8148	93.9942	82.0973	60.7058	54.5684	76.159	72.2887	73.6212	83.7138	92.6099	76.9632	66.708
RNF19B	ENSG00000116514	127544	ring finger protein 19B	1	32936445	32964809	-1	72.6307	67.043	-0.12074	0.0362323	Yes	No	yes	yes	yes	83.6875	71.3869	78.1344	63.7931	68.875	72.2284	64.237	62.9727	93.5788	90.7967	65.5762	75.0015	70.585	60.5571	49.1211	45.1775	87.7636	67.2833	75.3347	67.4795	64.7255	63.6706	82.0294	74.6096	58.3769	55.5605	91.948	75.9031	80.9833	49.4673	80.4442	74.2884	73.2694
ITPK1	ENSG00000100605	3705	inositol-tetrakisphosphate 1-kinase	14	92936914	93116320	-1	26.8215	24.6059	-0.155554	0.0363913	Yes	No	no	no	no	41.8438	29.8375	25.2434	24.6059	37.3073	32.8311	22.607	19.0575	28.9992	22.1046	25.5492	33.9048	37.0094	26.6929	18.3934	18.444	30.5265	32.3309	38.6993	34.7249	23.6365	22.3091	28.0867	23.8002	20.3388	19.6226	35.2932	38.8552	33.1295	26.6362	30.7442	28.0861	33.9008
MINDY1	ENSG00000143409	55793	MINDY lysine 48 deubiquitinase 1	1	150996549	151008376	-1	43.2745	49.7304	0.182593	0.0368619	Yes	No	no	no	no	47.1752	53.5402	43.2745	71.9951	32.5243	38.303	48.9359	55.5154	48.1263	34.1362	46.5563	56.1655	45.149	52.5891	51.2851	53.8814	45.7897	72.5261	63.7249	66.8639	51.2582	53.9002	36.7054	48.269	34.7777	50.0486	39.937	36.1443	47.8538	68.4931	38.1002	38.4208	41.5558
KICS2	ENSG00000174206	144577	KICSTOR subunit 2	12	64186316	64222296	-1	20.919	23.2178	0.127201	0.0372109	Yes	No	no	no	no	15.1865	23.9815	22.8393	24.6059	14.349	19.6987	20.815	18.229	21.1838	21.8248	18.1683	24.658	18.0596	23.9041	28.5638	26.7335	11.4474	14.8547	19.0917	19.9483	21.5752	21.3321	19.6708	19.1204	22.0466	25.796	10.2164	11.7469	22.0864	19.9772	16.5038	19.4536	14.2165
FGR	ENSG00000000938	2268	FGR proto-oncogene, Src family tyrosine kinase	1	27612064	27635185	-1	529.07	499.328	-0.0996606	0.0372997	Yes	No	no	no	no	539.284	474.333	418.32	359.975	652.4	560.317	427.465	415.123	656.286	560.589	445.975	532.203	529.07	406.769	343.848	362.663	712.602	676.328	685.494	660.881	602.319	531.186	589.821	557.567	361.285	365.222	649.209	687.646	718.727	624.048	526.235	435.882	482.266
ZFAND3	ENSG00000156639	60685	zinc finger AN1-type containing 3	6	37819727	38154624	1	108.062	105.965	-0.0773568	0.0380896	Yes	No	no	no	no	124.885	105.965	105.782	123.03	134.88	119.286	107.383	91.9734	128.748	109.544	103.616	108.221	100.218	102.788	104.085	89.7333	141.185	112.721	117.259	117.597	105.952	102.427	115.896	112.449	90.981	92.7111	146.745	131.023	112.272	110.35	120.713	114.411	139.977
PPM1K	ENSG00000163644	152926	protein phosphatase, Mg2+/Mn2+ dependent 1K	4	88257620	88284769	-1	106.984	114.303	0.0974405	0.0386508	Yes	No	no	no	no	104.529	126.879	106.984	73.8177	103.313	110.531	116.068	127.603	91.9335	114.86	85.1639	100.002	91.1882	123.106	159.265	156.671	77.2701	85.6333	73.9157	84.9651	111.311	118.874	92.5746	111.647	140.508	144.524	83.5891	77.7103	88.3454	90.3729	98.2683	100.308	118.106
IRAK3	ENSG00000090376	11213	interleukin 1 receptor associated kinase 3	12	66189195	66254622	1	270.871	238.55	-0.150723	0.0396964	Yes	No	yes	yes	no	387.742	313.991	147.854	162.217	211.408	194.798	270.871	260.177	318.991	343.181	544.765	347.61	246.348	221.91	202.327	218.013	245.166	238.55	285.214	273.612	295.456	320.796	311.286	307.397	209.753	173.186	227.548	198.794	274.239	242.58	306.405	226.999	217.621
GLT1D1	ENSG00000151948	144423	glycosyltransferase 1 domain containing 1	12	128853427	128984968	1	42.9869	38.8845	-0.158114	0.040637	Yes	No	no	no	no	34.5736	37.0877	43.2745	32.8079	44.0035	28.4536	35.289	36.4579	54.502	49.8053	45.7046	44.179	42.9869	40.637	20.7737	20.3092	49.6055	50.6809	63.8539	51.1022	49.0595	43.9669	61.2432	58.9657	29.8095	25.0243	39.937	41.566	42.3322	35.1979	42.1554	35.7459	39.3686
MAP3K7CL	ENSG00000156265	56911	MAP3K7 C-terminal like	21	29077221	29175889	1	59.3091	80.0944	0.520829	0.0411652	Yes	No	no	no	yes	52.3451	66.6464	42.0724	70.1724	59.3091	73.3228	79.9516	62.9727	143.145	56.1009	83.4606	106.167	52.3982	88.8437	101.272	92.6346	59.145	75.1476	73.7867	109.716	87.6749	93.1448	30.216	47.1993	80.8893	123.358	61.2987	80.4212	45.093	75.1522	62.0543	100.429	66.708
CD3G	ENSG00000160654	917	CD3 gamma subunit of T-cell receptor complex	11	118344344	118355161	1	142.641	146.12	0.0676842	0.0412164	Yes	No	no	no	no	119.877	146.12	165.885	160.394	113.835	118.192	141.432	169.032	108.798	139.903	140.237	139.729	102.762	156.97	158.832	171.592	132.599	123.207	90.6854	96.2938	129.176	152.419	149.559	144.138	196.091	200.635	101.236	100.301	142.641	141.743	130.05	136.297	154.194
PICALM	ENSG00000073921	8301	phosphatidylinositol binding clathrin assembly protein	11	85957175	86069882	-1	397.69	380.322	-0.0595382	0.0434333	Yes	No	no	no	no	363.023	374.781	287.294	287.98	317.59	327.217	397.69	380.322	461.313	448.807	471.524	381.515	302.307	309.558	329.783	316.45	390.166	386.223	355.389	356.361	450.743	400.262	472.607	438.031	426.027	368.199	422.589	411.142	394.794	388.128	436.832	395.272	375.096
GADD45B	ENSG00000099860	4616	growth arrest and DNA damage inducible beta	19	2476122	2478259	1	46.4936	40.9056	-0.202727	0.0446001	Yes	No	no	no	no	79.1639	64.1367	60.1034	79.2857	60.2657	60.1904	33.3591	29.0006	46.6866	39.5924	38.0399	54.7956	54.3059	47.4099	28.7802	22.1743	56.2832	52.4285	40.2473	34.9712	54.9686	48.3636	54.3483	52.4139	46.4221	41.2295	88.233	42.4696	51.5348	40.9056	46.4936	54.3484	50.3044
FANCF	ENSG00000183161	2188	FA complementation group F	11	22622533	22625823	-1	24.3736	27.5875	0.150073	0.0455753	Yes	No	no	no	no	21.3258	25.3758	38.4662	26.4286	22.9583	22.9818	26.191	29.0006	20.9781	26.7214	21.291	19.521	19.5857	31.0754	39.5999	34.8157	25.7567	29.7095	29.5405	28.4448	23.7739	26.3802	20.989	23.1317	27.1701	29.7646	22.2904	24.3974	17.485	27.5875	25.2744	23.2227	18.5907
PILRA	ENSG00000085514	29992	paired immunoglobin like type 2 receptor alpha	7	100367530	100400096	1	56.3015	52.8572	-0.10957	0.0473531	Yes	No	yes	yes	no	67.6932	62.7424	62.5076	52.8572	90.8768	76.6059	51.1415	35.6293	81.6501	65.8941	61.8858	58.9053	53.7972	50.5971	32.6753	30.8782	70.5925	79.5166	89.2665	78.3157	78.3303	56.6685	61.8516	62.3084	28.4122	26.3472	62.2275	76.8067	80.9833	89.4216	56.3015	47.2965	49.2108
MYC	ENSG00000136997	4609	MYC proto-oncogene, bHLH transcription factor	8	127735434	127742951	1	85.9519	97.0326	0.13665	0.047594	Yes	No	no	no	no	91.6039	134.408	121.409	149.458	88.007	89.7383	107.383	110.202	74.2461	74.9878	76.9314	71.5768	103.016	113.146	140.655	147.552	72.5004	82.138	113.518	97.0326	93.9963	104.381	82.2322	106.967	56.8243	77.0572	68.7288	68.6742	115.953	127.473	54.1325	56.1722	86.3923
ZNF766	ENSG00000196214	90321	zinc finger protein 766	19	52269587	52296046	1	41.9136	45.5665	0.107065	0.0494539	Yes	No	no	no	no	38.6126	46.29	38.4662	45.5665	48.7865	43.7748	40.3894	40.6008	40.7222	42.8102	44.5691	39.3844	33.7027	45.4178	47.6064	50.9801	40.066	57.6714	35.6034	38.7884	41.9136	46.0839	42.2822	46.6644	44.7142	51.4817	33.4356	35.2407	52.4551	42.8082	42.2497	46.8102	53.5851
PAICS	ENSG00000128050	10606	phosphoribosylaminoimidazole carboxylase and phosphoribosylaminoimidazolesuccinocarboxamide synthase	4	56435741	56464578	1	46.0913	49.9714	0.0757978	0.0496296	Yes	No	no	no	no	45.8827	53.2613	56.4972	52.8572	38.2639	31.7367	49.0738	67.1157	36.8145	49.2457	51.6661	54.4532	44.1315	59.3619	64.2686	62.3781	36.2502	43.6904	37.7964	44.8222	39.7148	47.5494	52.1176	45.5948	54.806	64.7104	41.7946	36.1443	43.2524	42.8082	47.1537	49.9714	40.4622
CHST15	ENSG00000182022	51363	carbohydrate sulfotransferase 15	10	124007668	124093598	-1	170.518	160.162	-0.105761	0.0506012	Yes	No	no	no	no	210.027	191.852	105.782	92.0444	153.056	161.967	149.151	119.317	243.511	211.952	200.135	186.99	177.162	150.596	135.678	153.769	175.527	169.519	186.015	205.148	221.798	191.175	217.089	224.765	119.548	97.6719	149.532	173.493	195.096	183.6	170.508	143.592	111.544
HNRNPA1	ENSG00000135486	3178	heterogeneous nuclear ribonucleoprotein A1	12	54280193	54287088	1	766.388	710.808	-0.0878792	0.0506012	Yes	No	no	no	no	713.929	662.281	871.5	798.325	780.584	796.701	964.933	676.957	981.652	796.745	701.467	783.92	766.388	766.924	813.853	683.672	736.451	692.93	643.828	660.512	811.062	712.753	827.088	805.463	732.195	685.247	680.787	644.273	753.697	703.006	684.672	742.762	776.437
CASP8	ENSG00000064012	841	caspase 8	2	201233443	201361836	1	144.784	166.2	0.0830852	0.0508977	Yes	No	no	no	no	133.771	150.582	129.823	130.32	103.313	109.437	130.817	130.088	157.13	175.158	167.205	150.688	158.975	198.404	169.003	180.503	142.139	176.509	140.479	147.15	152.4	172.285	168.723	166.2	202.146	193.139	141.173	173.493	109.512	137.938	168.527	177.879	118.106
TRMT13	ENSG00000122435	54482	tRNA methyltransferase 13 homolog	1	100133150	100150496	1	27.5797	28.8137	0.075329	0.0509864	Yes	No	no	no	no	18.0946	27.0489	28.8496	24.6059	25.8281	24.0761	33.7727	37.2865	24.4745	29.9391	27.5363	25.0005	24.8001	23.5057	41.9802	54.5031	18.1251	18.35	24.6386	30.4151	32.2941	32.2424	27.5797	26.4744	36.4856	39.2451	22.2904	17.1686	27.6079	25.6849	23.4825	26.6271	18.5907
TESPA1	ENSG00000135426	9840	thymocyte expressed, positive selection associated 1	12	54948015	54984762	-1	162.522	174.005	0.0816295	0.0510595	Yes	No	no	no	no	171.899	189.343	256.041	255.172	197.059	174.005	162.522	188.09	109.621	104.927	193.322	214.388	198.655	228.284	164.891	170.555	144.047	152.043	148.476	137.791	130.825	146.231	137.392	158.579	140.663	160.508	104.022	124.698	194.176	205.479	167.207	179.095	174.972
ENTPD1	ENSG00000138185	953	ectonucleoside triphosphate diphosphohydrolase 1	10	95711779	95877266	1	97.1366	89.2421	-0.153135	0.0535819	Yes	No	no	no	no	87.565	88.6759	81.7406	51.0345	109.052	85.3609	102.145	89.4876	121.344	109.124	137.682	99.3171	81.0138	89.2421	80.9309	78.1281	118.29	105.731	125.128	112.055	104.44	100.473	119.952	119.268	84.926	71.2145	66.8713	74.0959	93.867	87.519	97.1366	82.1914	82.018
PCED1B	ENSG00000179715	91523	PC-esterase domain containing 1B	12	47079603	47236662	1	73.3349	82.842	0.185421	0.0549112	Yes	No	no	no	no	97.0969	116.561	116.601	155.837	83.224	91.9271	73.3349	68.7729	54.502	61.9768	83.1768	108.906	82.5399	100.796	90.4522	78.7498	75.3622	87.3809	71.9808	71.7894	62.3894	63.9963	59.8237	86.376	68.7792	84.7739	56.6548	42.4696	96.6278	101.788	54.2268	53.2542	87.4858
ARSB	ENSG00000113273	411	arylsulfatase B	5	78777209	78986087	-1	49.6501	44.2374	0.153591	0.0550555	Yes	No	no	yes	no	48.1446	48.5208	43.2745	33.7192	34.4375	36.1142	50.3144	39.7723	58.204	53.4428	55.9243	38.357	41.8423	38.2466	45.4425	38.9604	38.1581	53.3023	54.0501	47.2849	59.2287	54.3887	59.9251	53.8847	36.0198	34.1741	62.2275	49.6985	57.0564	63.7367	55.3585	40.6093	39.3686
ESF1	ENSG00000089048	51575	ESF1 nucleolar pre-rRNA processing protein homolog	20	13714322	13784919	-1	31.1809	34.1699	-0.153283	0.0550555	Yes	No	no	no	no	31.1809	37.6454	38.4662	31.8966	24.8715	33.9255	40.1137	36.4579	32.7012	36.3747	35.485	26.7129	26.4535	30.677	38.5179	37.0953	21.9409	30.5833	25.4126	29.0605	25.9727	37.9418	32.8523	30.6194	36.4856	40.2373	31.5781	30.7227	30.3687	35.1979	28.3865	33.1927	26.2458
HCK	ENSG00000101336	3055	HCK proto-oncogene, Src family tyrosine kinase	20	32052197	32101856	1	229.168	215.084	-0.0749236	0.0554405	Yes	No	yes	yes	yes	299.692	288.894	171.896	165.862	283.153	260.46	212.285	198.033	334.004	288.619	217.168	228.772	232.485	196.412	138.924	148.796	284.278	268.259	326.751	303.781	252.993	240.19	290.905	283.597	134.143	133.5	277.702	291.866	346.02	332.001	254.724	215.084	212.153
DMTN	ENSG00000158856	2039	dematin actin binding protein	8	22048995	22082527	1	33.3212	42.258	0.212341	0.0562741	Yes	No	no	no	no	38.451	42.9437	32.4558	43.7439	38.2639	38.303	54.5877	42.258	54.9133	32.4574	19.8716	44.5215	33.3212	31.0754	52.367	48.2861	41.9739	55.9238	59.855	69.3266	36.0044	28.4971	26.7686	47.6004	22.3571	29.5441	40.8658	42.4696	24.8472	27.5875	28.1979	48.2692	24.0586
DYRK2	ENSG00000127334	8445	dual specificity tyrosine phosphorylation regulated kinase 2	12	67648338	67665406	1	236.211	245.54	0.0590446	0.0598114	Yes	No	no	no	no	192.094	214.997	197.139	215.074	227.67	229.818	275.144	298.292	203.611	209.714	203.258	182.538	222.947	277.686	299.271	310.647	231.81	245.54	211.814	220.663	245.71	244.261	224.491	227.305	308.342	305.583	218.26	227.709	208.9	215.944	245.482	251.681	238.399
LILRB3	ENSG00000204577	11025	leukocyte immunoglobulin like receptor B3	19	54216278	54223506	-1	28.6951	25.5384	0.16884	0.0610255	Yes	No	no	yes	yes	45.5596	41.8283	22.8393	18.2266	57.3959	40.4917	20.815	18.229	31.4672	23.2238	31.5107	31.5075	30.3961	26.6929	13.4163	12.4342	40.066	46.3119	70.5618	61.6921	42.3258	33.3823	28.6951	25.5384	11.9548	10.8034	52.011	36.1443	46.0132	61.8341	19.333	17.873	39.3686
CLEC4E	ENSG00000166523	26253	C-type lectin domain family 4 member E	12	8533305	8540905	-1	36.196	31.1539	-0.282196	0.0610255	Yes	No	yes	yes	no	56.7072	39.8763	30.0517	17.3153	33.4809	20.793	42.3192	34.8007	44.4242	38.4732	71.5377	37.3295	38.2812	44.2226	24.236	16.9934	26.7107	30.5833	38.4413	31.1539	56.068	74.4181	53.5371	45.9959	31.5173	27.1188	16.7178	17.1686	23.0066	18.0746	31.2158	23.1011	22.965
AMIGO1	ENSG00000181754	57463	adhesion molecule with Ig like domain 1	1	109504178	109509738	-1	43.7429	48.5208	-0.146105	0.0610255	Yes	No	no	no	no	39.2588	48.5208	50.4869	62.8818	52.6129	50.341	45.6276	39.7723	36.6089	37.0742	48.2596	45.8914	62.1911	75.298	53.0162	63.2071	44.8357	51.5547	53.1471	52.3336	43.4252	39.4074	31.5342	43.8566	31.8278	40.1271	24.148	22.5902	57.0564	49.4673	39.0433	43.2842	43.7429
TLR4	ENSG00000136869	7099	toll like receptor 4	9	117704175	117724735	1	246.239	230.892	-0.0990594	0.0615451	Yes	No	no	no	no	241.046	230.892	126.217	133.966	249.672	236.384	258.051	241.119	363.826	339.683	368.476	252.402	154.778	169.321	175.278	176.565	219.409	250.783	283.924	256.25	329.262	306.466	343.53	327.721	246.239	210.116	212.688	171.686	219.023	229.262	276.698	243.899	152.007
PHC2	ENSG00000134686	1912	polyhomeotic homolog 2	1	33323623	33431095	-1	88.4371	85.3932	-0.0926812	0.0655421	Yes	Yes	no	no	no	116.484	97.8782	92.5593	71.9951	92.79	82.0778	67.9589	54.6869	88.4371	88.8381	112.984	103.084	120.567	89.6405	53.0162	59.684	86.8096	83.0118	102.166	90.1369	82.3155	83.0486	102.309	98.6773	63.1899	62.7261	77.0877	87.65	78.2225	85.6164	94.8733	85.7173	101.702
ZFP14	ENSG00000142065	57677	ZFP14 zinc finger protein	19	36334453	36379201	-1	25.9727	27.9745	0.140361	0.0760206	Yes	No	no	no	no	22.4567	22.8661	24.0414	17.3153	22.0017	24.0761	28.5345	22.3719	20.5668	22.8041	21.0071	27.3978	18.5683	30.2786	40.6818	45.592	24.8028	26.2143	28.5085	26.9672	25.9727	29.1484	27.1741	29.9508	33.5357	38.253	24.148	21.6866	29.4485	32.344	21.2192	21.3989	16.4036
PAQR8	ENSG00000170915	85315	progestin and adipoQ receptor family member 8	6	52361421	52407777	1	42.7858	47.7583	0.178155	0.0769998	Yes	No	no	no	no	43.6209	41.8283	40.8703	23.6946	38.2639	30.6424	54.312	63.8013	35.9919	44.6289	44.853	32.8774	47.0567	59.3619	53.8818	64.4505	39.112	61.1666	51.0831	53.8112	53.0447	44.4554	38.1249	47.7341	40.988	53.907	26.0055	37.9516	61.6577	63.7367	39.892	36.3539	43.7429
GPALPP1	ENSG00000133114	55425	GPALPP motifs containing 1	13	44989529	45037669	1	33.5051	37.3295	0.106683	0.0788285	Yes	No	no	no	no	30.2115	39.3186	27.6476	43.7439	30.6111	26.2649	36.1161	39.7723	33.9352	35.955	36.0527	37.3295	30.3961	31.0754	40.0327	43.1051	31.4804	30.5833	32.2494	36.0794	36.4167	41.1986	33.4607	33.8284	37.7276	42.9933	25.0767	23.4938	37.7309	35.1979	29.4239	32.0984	27.3393
MYO1F	ENSG00000142347	4542	myosin IF	19	8520778	8577577	-1	644.834	573.476	-0.106495	0.0789053	Yes	No	no	no	no	657.06	589.221	514.485	534.04	637.094	563.601	531.265	472.296	724.156	651.946	491.68	561.998	662.863	563.739	425.644	434.574	932.011	804.778	893.052	791.776	706.347	656.084	720.52	688.334	526.324	545.353	925.982	984.03	837.441	765.791	609.697	533.393	656.144
TLE4	ENSG00000106829	7091	TLE family member 4, transcriptional corepressor	9	79571773	79726882	1	163.755	153.457	-0.103405	0.0789414	Yes	No	no	no	no	165.759	164.525	181.512	153.103	170.274	154.306	156.044	144.174	168.236	150.815	170.896	148.976	163.554	149.401	149.96	154.806	184.113	162.528	165.246	156.631	164.631	153.721	163.755	152.428	150.911	147.831	164.392	162.65	139.88	155.061	156.079	161.951	126.854
UTP25	ENSG00000117597	27042	UTP25 small subunit processome component	1	209827972	209857565	1	44.0035	47.0579	0.102952	0.080747	Yes	No	no	no	no	37.9664	43.7803	50.4869	54.6798	44.0035	47.0579	64.237	73.7444	41.3392	40.7116	68.9828	56.8505	33.9571	50.1987	67.5145	63.8288	36.2502	36.7	50.0511	56.6434	56.3428	61.8794	59.6209	63.3781	51.7008	44.6469	39.937	37.9516	50.6146	46.6134	38.8547	51.3088	31.7136
PIK3IP1	ENSG00000100100	113791	phosphoinositide-3-kinase interacting protein 1	22	31281594	31292534	-1	417.791	409.402	0.0850995	0.0820956	Yes	No	no	no	no	417.791	445.332	573.387	691.7	515.606	536.241	419.195	454.895	304.183	303.589	430.078	478.092	592.151	594.814	434.3	449.91	277.6	274.376	426.08	379.634	238.289	296.858	304.999	368.235	307.721	326.418	221.047	227.709	428.843	428.082	342.147	371.685	454.926
HSPA9	ENSG00000113013	3313	heat shock protein family A (Hsp70) member 9	5	138553756	138575675	-1	246.687	232.465	-0.0759732	0.0823538	Yes	No	no	no	no	283.698	235.075	258.445	260.64	230.54	263.743	257.362	235.319	245.362	247.068	275.931	293.842	243.041	227.488	206.871	190.45	213.685	202.724	199.431	198.129	214.515	232.699	245.176	233.322	257.262	224.778	256.34	223.191	215.342	167.428	253.027	264.933	271.206
TRIB2	ENSG00000071575	28951	tribbles pseudokinase 2	2	12716910	12742734	1	137.818	142.534	0.0735383	0.0827024	Yes	No	no	no	no	151.058	190.179	141.844	152.192	138.707	121.475	159.352	194.718	103.245	114.021	124.907	113.358	163.935	172.508	233.271	232.105	145.955	120.586	132.868	139.761	134.673	142.485	123.399	142.534	149.358	170.32	135.6	134.638	134.359	126.522	122.883	136.905	113.732
GABPB2	ENSG00000143458	126626	GA binding protein transcription factor subunit beta 2	1	151070578	151125542	1	94.558	99.865	0.105756	0.0836664	Yes	Yes	no	no	no	102.105	109.032	111.792	84.7537	72.7014	99.5877	89.3253	95.2877	85.5578	92.6155	88.8544	102.057	73.5101	95.2181	96.0784	99.8879	78.2241	76.8952	67.0789	74.4984	87.4001	101.938	89.2285	98.0087	99.0544	102.743	100.307	77.7103	103.07	91.3242	95.8163	103.104	91.8601
LPCAT1	ENSG00000153395	79888	lysophosphatidylcholine acyltransferase 1	5	1456480	1523962	-1	43.3814	46.8354	0.229352	0.0836893	Yes	No	no	no	no	44.7518	46.8477	30.0517	26.4286	26.7847	38.303	26.191	39.7723	40.7222	56.6605	37.4721	44.179	50.109	54.1827	39.8163	46.8354	58.1911	47.1857	43.6013	52.703	48.6472	45.1068	42.5864	39.8453	52.3219	44.7571	53.8685	66.867	37.7309	43.7595	43.3814	56.4154	37.1815
VSIR	ENSG00000107738	64115	V-set immunoregulatory receptor	10	71747556	71773520	-1	656.144	622.213	-0.0637928	0.0851388	Yes	No	no	yes	yes	754.319	646.386	670.754	579.606	878.157	772.625	538.295	517.868	707.497	603.12	637.31	659.603	799.709	639.435	426.726	493.015	831.846	754.097	929.3	811.479	625.131	622.213	714.437	672.155	401.807	410.972	674.286	724.694	817.195	855.213	651.853	549.442	656.144
TLE3	ENSG00000140332	7090	TLE family member 3, transcriptional corepressor	15	70047790	70098176	-1	204.761	195.21	-0.0880119	0.0851388	Yes	No	no	no	no	225.213	220.574	252.434	247.882	268.804	257.177	156.457	128.431	214.923	180.894	161.811	195.21	226.889	177.289	160.347	150.661	203.192	228.064	272.443	243.444	222.623	188.406	207.051	197.355	145.321	150.697	231.263	222.288	253.993	232.116	205.024	198.548	201.217
NSFL1C	ENSG00000088833	55968	NSFL1 cofactor	20	1442162	1473842	-1	64.9164	59.2696	-0.0912917	0.0854781	Yes	No	no	no	no	78.3561	70.5503	67.3158	55.5911	56.4393	64.5678	64.9262	53.8583	75.6857	63.6557	59.6147	67.4671	75.9266	66.5332	56.2621	59.2696	83.9478	61.1666	84.3646	84.842	70.4973	65.7876	64.1837	58.4308	50.4588	53.025	70.5864	75.9031	69.9401	70.3957	62.5258	60.0629	55.7722
NCF4	ENSG00000100365	4689	neutrophil cytosolic factor 4	22	36860988	36878017	1	32.4216	30.0739	-0.0914936	0.0858633	Yes	No	no	yes	yes	34.7352	34.0203	22.8393	30.0739	42.0903	30.6424	22.1935	23.2005	42.7789	32.0377	30.9429	32.8774	37.7725	33.4658	24.0196	21.3453	48.6516	29.7095	56.372	45.3147	36.4167	37.1276	39.7473	37.3048	20.0282	23.2605	45.5096	38.8552	28.5282	29.4901	29.0467	27.9645	34.9943
UBR2	ENSG00000024048	23304	ubiquitin protein ligase E3 component n-recognin 2	6	42564029	42693505	1	273.625	264.757	-0.0819949	0.0883665	Yes	Yes	no	no	no	255.748	245.114	230.797	186.823	238.193	218.874	276.384	258.52	265.723	269.592	303.751	253.43	249.782	232.667	271.573	286.193	256.613	270.881	239.162	241.843	282.676	267.058	280.766	280.789	345.914	319.142	286.989	264.757	254.913	216.895	279.904	246.574	255.896
PYGL	ENSG00000100504	5836	glycogen phosphorylase L	14	50857891	50944483	-1	77.6437	72.9158	-0.106404	0.0902266	Yes	No	no	yes	no	84.4953	95.3685	74.5282	51.9458	86.0938	65.6622	74.5756	72.9158	124.429	92.0559	100.21	91.0978	75.9266	76.4932	59.508	55.1249	98.2571	103.109	109.261	88.7824	104.303	96.7272	108.899	108.304	43.4722	43.4342	66.8713	70.4815	73.6212	89.4216	78.7467	68.6954	77.6437
TTLL4	ENSG00000135912	9654	tubulin tyrosine ligase like 4	2	218710835	218755416	1	54.5261	46.567	-0.128263	0.0905924	Yes	No	no	no	no	54.1223	44.8957	56.4972	35.5419	54.5261	38.303	50.0387	28.172	61.906	58.3394	51.6661	48.6311	60.5378	39.8402	48.2556	44.763	64.8687	57.6714	73.1417	64.4011	57.3048	44.7811	60.7362	67.1219	37.2619	47.1824	63.1562	66.867	69.9401	61.8341	46.7765	46.567	47.0236
PPP1R15A	ENSG00000087074	23645	protein phosphatase 1 regulatory subunit 15A	19	48872212	48876059	1	257.94	250.462	-0.178458	0.0930828	Yes	No	no	yes	no	211.319	197.151	358.216	275.222	471.603	364.425	277.074	275.92	474.681	401.52	235.904	300.691	215.952	194.42	118.583	94.0853	288.094	252.531	291.019	250.462	257.94	270.641	295.367	261	163.021	158.414	443.022	365.961	267.797	255.898	309.611	366.335	179.346
UBASH3A	ENSG00000160185	53347	ubiquitin associated and SH3 domain containing A	21	42403447	42447684	1	47.7149	56.7976	0.15714	0.0934455	Yes	No	no	no	no	52.6682	66.9252	72.1241	72.9064	70.7882	62.3791	46.8682	48.8867	47.7149	45.3284	43.7175	54.1107	76.8168	85.6565	69.2457	64.865	41.9739	56.7976	64.1119	64.8937	43.4252	47.2237	46.338	58.9657	49.372	58.3165	32.5069	46.084	65.3388	69.4444	48.8512	53.011	39.3686
XPR1	ENSG00000143324	9213	xenotropic and polytropic retrovirus receptor 1	1	180632022	180890279	1	71.9565	66.2537	-0.0853049	0.0940718	Yes	No	no	no	no	69.6319	69.9926	75.7303	64.7044	58.3525	52.5298	71.9565	60.487	74.6574	70.371	88.5705	60.9602	59.3931	59.7603	74.2227	69.4242	62.0069	56.7976	62.9509	60.5838	68.2985	73.7667	70.4703	66.8545	77.6289	66.2537	53.8685	52.4093	78.2225	66.5905	76.4833	71.2487	59.0529
LYRM7	ENSG00000186687	90624	LYR motif containing 7	5	131170944	131205428	1	40.3109	44.3491	0.124509	0.0953121	Yes	No	no	no	no	30.2115	41.2706	27.6476	38.2759	41.1337	38.303	52.2443	47.2296	31.8785	44.3491	40.3109	36.3021	28.6155	40.2386	54.7474	63.2071	32.4344	36.7	26.1866	26.8441	39.7148	42.0128	40.964	37.9734	54.0297	55.3401	31.5781	29.8191	46.9335	48.516	38.8547	37.6913	39.3686
NOL8	ENSG00000198000	55035	nucleolar protein 8	9	92297358	92325636	-1	85.4762	92.4045	0.129371	0.101591	Yes	No	no	no	no	90.1499	103.455	84.1448	100.246	92.79	95.2102	97.0447	106.059	86.5861	91.0766	79.4863	92.1252	79.4876	90.8357	94.78	94.9142	69.6385	79.5166	75.0767	83.98	81.0787	95.5874	80.9141	87.9805	96.8808	103.625	94.7343	83.132	79.1428	86.5677	84.2165	92.4045	92.9537
IL1RN	ENSG00000136689	3557	interleukin 1 receptor antagonist	2	113099315	113134016	1	24.1642	22.6682	-0.17506	0.105295	Yes	No	yes	no	yes	28.5959	22.0296	24.0414	20.0493	37.3073	27.3593	20.5393	24.0291	35.9919	26.4416	26.4008	25.0005	24.1642	23.1073	12.7672	10.9835	19.079	35.8262	33.5394	29.0605	30.645	25.2403	32.4467	29.6834	19.0967	16.5359	38.0795	16.265	23.0066	20.9285	25.463	23.3443	25.1522
ZCCHC2	ENSG00000141664	54877	zinc finger CCHC-type containing 2	18	62523025	62587709	1	105.83	98.5185	-0.0939335	0.10715	Yes	No	no	no	no	123.431	127.437	108.186	116.65	119.575	98.4933	110.554	94.4591	87.6145	91.2165	132.288	104.454	102.634	93.2261	92.1833	92.6346	85.8557	93.4975	105.004	87.4279	104.303	98.5185	107.683	100.014	109.612	99.105	121.669	103.011	105.83	103.691	114.395	118.059	103.889
CYCS	ENSG00000172115	54205	cytochrome c, somatic	7	25118656	25125260	-1	122.48	107.496	-0.154253	0.110468	Yes	Yes	no	no	no	126.662	155.043	123.813	92.9557	82.2674	62.3791	143.499	107.717	121.755	106.046	122.636	113.016	71.6024	86.4533	128.321	92.6346	97.3031	90.8761	77.1407	73.267	122.168	146.882	134.958	111.781	116.909	104.507	104.951	115.662	130.678	107.496	100.532	90.3376	122.48
SLC22A15	ENSG00000163393	55356	solute carrier family 22 member 15	1	115976513	116070054	1	32.2936	25.8976	-0.077545	0.110601	Yes	No	no	no	no	26.3341	25.097	19.2331	18.2266	21.0451	25.1705	30.4643	24.8577	35.9919	32.5973	35.2011	25.0005	32.5581	34.2626	28.1311	25.2828	31.4804	41.9428	49.5352	36.8182	49.7466	40.2216	37.111	44.3914	32.2936	24.1424	20.4329	37.9516	33.1295	39.9543	27.3492	25.8976	15.31
MAP3K3	ENSG00000198909	4215	mitogen-activated protein kinase kinase kinase 3	17	63622415	63696305	1	255.417	234.394	-0.0708164	0.110801	Yes	No	no	no	no	261.402	255.431	265.657	223.276	304.198	228.723	215.318	201.347	295.956	248.187	223.413	259.937	257.285	221.512	201.894	206.2	272.83	253.405	308.047	269.179	253.13	248.006	255.417	278.516	194.227	190.383	287.918	241.263	301.847	294.901	258.119	236.361	242.773
KIAA0586	ENSG00000100578	9786	KIAA0586	14	58427385	58551297	1	66.7766	69.7897	0.118197	0.111697	Yes	No	no	no	no	58.969	76.4063	73.3262	73.8177	56.4393	67.8509	71.6808	99.4307	56.1473	66.1739	73.5249	69.522	56.3408	68.9236	81.1473	88.0754	66.7766	52.4285	56.243	58.3673	65.5501	69.5329	62.6628	69.1276	81.0445	79.8132	53.8685	48.7949	52.4551	63.7367	72.6167	69.7897	69.9887
ABHD5	ENSG00000011198	51099	abhydrolase domain containing 5, lysophosphatidic acid acyltransferase	3	43690108	43734371	1	49.2772	42.3318	-0.123801	0.111785	Yes	No	yes	no	no	53.476	49.0785	51.6889	47.3892	47.8299	41.5861	45.7654	43.9152	53.4736	59.5985	74.0926	67.1247	45.5305	41.8322	41.7638	39.3749	47.6976	38.4476	49.2772	39.8967	49.4718	45.921	63.3725	51.3443	49.6825	42.3318	32.5069	31.6263	34.0498	26.6362	46.6822	41.9468	31.7136
BMAL1	ENSG00000133794	406	basic helix-loop-helix ARNT like 1	11	13276652	13387266	1	64.3177	61.395	-0.068351	0.114262	Yes	No	no	no	no	56.3841	51.5882	61.3055	69.2611	59.3091	71.1341	61.7557	56.344	65.1967	58.6192	68.1311	56.8505	52.6526	52.1907	59.508	55.3321	70.5925	72.5261	61.6609	60.5838	65.8249	66.2761	64.9949	55.2218	96.415	80.1439	91.0193	80.4212	48.774	54.2237	64.3177	73.3157	56.8658
FES	ENSG00000182511	2242	FES proto-oncogene, tyrosine kinase	15	90883695	90895776	1	96.6094	93.0717	-0.104231	0.114688	Yes	No	yes	yes	yes	105.983	95.9262	57.6993	52.8572	115.748	82.0778	90.0145	96.1163	127.103	107.025	86.2994	104.454	113.318	84.8597	63.8359	74.6051	122.106	113.595	154.281	127.078	120.794	110.569	102.41	101.753	59.1532	61.0725	94.7343	93.0717	131.598	119.863	79.3125	64.1968	102.796
TMEM127	ENSG00000135956	55654	transmembrane protein 127	2	96248514	96265997	-1	208.9	196.931	-0.0525006	0.118656	Yes	No	no	no	no	230.06	208.026	217.574	217.808	267.847	222.157	188.162	178.147	257.907	229.72	187.928	192.47	204.887	188.843	157.534	151.904	281.416	205.345	253.997	230.391	227.982	222.44	226.924	217.545	150.289	148.602	265.628	250.3	208.9	206.431	222.471	213.989	205.592
CYRIA	ENSG00000197872	81553	CYFIP related Rac1 interactor A	2	16549459	16666331	-1	138.802	130.917	-0.117085	0.11898	Yes	No	yes	yes	no	170.929	159.226	109.388	100.246	128.184	118.192	119.376	130.917	157.747	175.018	183.67	138.017	132.776	100.397	109.278	126.829	121.152	118.838	138.802	155.277	149.789	151.767	159.09	139.993	162.089	123.358	104.022	101.204	152.764	136.035	145.799	138.607	98.4216
CR1	ENSG00000203710	1378	complement C3b/C4b receptor 1 (Knops blood group)	1	207496147	207641765	1	94.0245	84.7809	-0.046872	0.122915	Yes	No	no	no	no	131.671	131.341	88.9531	73.8177	88.007	102.871	86.1548	87.8304	98.7205	84.7809	93.9642	92.4677	66.0065	69.322	106.249	100.302	83.9478	81.2642	97.0063	97.5252	111.311	96.5644	120.256	118.867	67.2266	66.9152	94.7343	86.7464	98.4683	78.9573	94.0245	74.6531	71.0823
TMEM204	ENSG00000131634	79652	transmembrane protein 204	16	1528688	1555580	1	30.3687	34.8569	0.139256	0.123115	Yes	Yes	no	no	no	23.2645	34.8569	28.8496	29.1626	44.9601	42.6804	39.0109	42.258	18.9214	21.8248	26.6847	31.5075	42.4782	44.2226	31.3769	40.2038	24.8028	24.4666	40.2473	37.4339	23.7739	23.2862	22.2057	32.8924	39.9012	52.0329	17.6466	28.9155	30.3687	32.344	37.723	38.5424	43.7429
ZC3H6	ENSG00000188177	376940	zinc finger CCCH-type containing 6	2	112275597	112340059	1	89.2657	95.2155	0.0991691	0.12371	Yes	No	no	no	no	73.994	87.5605	112.994	84.7537	79.3976	85.3609	99.2503	106.059	78.9764	80.0243	97.6546	80.8236	88.1359	121.911	94.9964	103.204	81.0859	101.362	82.3006	92.846	93.4467	96.8901	92.3718	98.9447	99.2097	108.255	71.5151	77.7103	89.2657	89.4216	88.3661	84.5015	88.5794
NFE2L3	ENSG00000050344	9603	NFE2 like bZIP transcription factor 3	7	26152198	26187137	1	41.118	33.5694	-0.0530881	0.123806	Yes	No	no	yes	no	39.2588	31.7895	21.6372	23.6946	25.8281	16.4156	53.0713	33.1436	45.6582	36.7944	56.7759	33.2199	33.0668	31.8722	46.9572	46.8354	41.0199	30.5833	31.3465	33.1241	38.8903	38.4304	41.5724	42.9206	54.1849	56.8834	28.7918	27.1083	21.1661	23.7823	41.118	32.8279	24.0586
FAM120A	ENSG00000048828	23196	family with sequence similarity 120A	9	93451685	93566112	1	320.636	304.379	-0.0729441	0.12733	Yes	No	no	no	no	321.341	315.106	284.89	289.803	280.283	257.177	289.204	280.063	320.636	319.957	325.326	309.938	323.165	304.379	289.317	285.779	361.548	308.454	349.326	332.103	329.125	311.514	323.352	306.728	300.579	288.275	346.43	303.612	287.123	351.027	326.775	289.372	311.668
EPHX2	ENSG00000120915	2053	epoxide hydrolase 2	8	27490781	27545564	1	30.0252	33.1079	0.197839	0.131472	Yes	No	no	no	no	35.7045	45.7322	44.4765	59.2365	46.8733	40.4917	27.0181	33.1436	21.8008	15.809	38.8915	47.2612	36.1192	42.629	34.4064	38.9604	16.2172	31.4571	42.4403	41.2512	25.2856	29.4741	20.8876	29.1486	14.1285	19.1816	13.9315	10.8433	34.0498	22.831	27.3492	31.3689	39.3686
NADK	ENSG00000008130	65220	NAD kinase	1	1751232	1780457	-1	159.357	148.192	-0.0947073	0.133347	Yes	No	no	no	no	165.113	154.765	123.813	115.739	174.101	149.929	136.193	119.317	187.98	164.246	132.004	155.14	159.357	133.863	124.642	133.875	195.56	190.49	200.463	197.39	182.771	170.494	174.401	166.735	131.193	125.562	159.748	148.192	180.372	184.551	155.513	137.877	111.544
HK3	ENSG00000160883	3101	hexokinase 3	5	176880869	176899346	-1	180.599	164.171	-0.0728006	0.135106	Yes	No	no	no	no	172.383	172.611	152.663	110.271	167.405	155.401	165.555	125.945	294.105	253.224	146.482	190.757	181.868	147.01	143.685	145.48	200.33	191.364	293.599	252.679	256.566	226.023	233.312	232.52	93.9309	98.5538	184.825	191.565	211.661	229.262	180.599	164.383	119.199
CD300LF	ENSG00000186074	146722	CD300 molecule like family member f	17	74694311	74712978	-1	56.2136	55.1225	-0.0984631	0.14165	Yes	No	yes	yes	yes	80.1332	68.3195	39.6683	35.5419	67.9184	62.3791	51.555	51.3725	77.5368	58.0596	43.4336	64.0424	56.2136	49.0035	30.9442	34.194	72.5004	63.788	98.4253	85.704	82.5903	77.5121	72.2954	69.6624	40.0565	40.7885	63.1562	60.5418	77.3022	83.7138	67.0526	56.2938	54.6787
TXK	ENSG00000074966	7294	TXK tyrosine kinase	4	48066393	48134250	-1	154.883	169.032	0.141322	0.14165	Yes	No	no	no	no	163.498	187.67	162.279	181.355	133.924	90.8327	148.186	169.032	100.572	115.28	214.045	206.169	152.107	183.663	206.006	219.878	119.244	99.6142	120.742	127.078	106.502	125.876	127.658	140.796	194.848	171.312	76.159	109.337	157.365	174.087	115.904	126.935	170.597
LTBR	ENSG00000111321	4055	lymphotoxin beta receptor	12	6375045	6391571	1	53.6609	48.8839	-0.0849145	0.141685	Yes	No	no	yes	yes	53.7991	55.4922	40.8703	35.5419	80.3542	55.8129	45.3519	45.5724	73.0121	58.899	53.3694	50.3435	62.9542	51.7923	31.5933	38.3387	64.8687	59.419	82.0426	66.8639	70.085	62.5307	60.3307	60.7039	32.6041	37.1506	65.9425	56.0237	73.6212	80.8599	53.6609	43.8921	57.9594
PPP1R12B	ENSG00000077157	4660	protein phosphatase 1 regulatory subunit 12B	1	202348699	202592706	1	76.159	70.8658	-0.0578582	0.143158	Yes	Yes	no	no	no	70.1166	71.1081	96.1655	63.7931	66.9618	66.7566	77.3325	62.1442	67.2534	66.8734	78.6347	71.2343	73.8917	67.33	86.9899	74.3978	78.2241	63.788	67.2078	65.3862	69.123	62.3679	75.4387	70.8658	76.2315	79.8132	76.159	88.5536	80.9833	77.0548	71.2964	64.9263	79.8308
MRPL35	ENSG00000132313	51318	mitochondrial ribosomal protein L35	2	86199355	86213790	1	19.3837	21.2887	0.0859538	0.145472	Yes	No	no	no	no	18.2562	16.4525	12.0207	12.7586	14.349	20.793	18.4716	24.0291	18.0988	22.2445	16.465	17.4661	20.3488	27.8882	27.2655	23.2105	22.8948	31.4571	21.1556	19.5789	19.5139	25.8916	17.6429	20.4575	26.2386	24.6936	15.7891	16.265	13.804	30.4414	18.6729	17.873	22.965
SLC19A1	ENSG00000173638	6573	solute carrier family 19 member 1	21	45493572	45573365	-1	34.1393	32.4742	-0.0525045	0.146306	Yes	No	no	no	no	28.9191	27.8855	22.8393	33.7192	42.0903	39.3973	30.0508	35.6293	44.8356	39.8722	36.0527	39.7268	40.3161	34.661	18.8262	22.796	48.6516	47.1857	44.1172	35.8331	36.9664	26.3802	46.1352	45.0599	24.8412	25.796	23.2192	34.3371	34.0498	33.2953	34.1393	30.3962	26.2458
CTSD	ENSG00000117984	1509	cathepsin D	11	1752752	1764573	-1	179.412	168.722	-0.0742542	0.146326	Yes	No	no	no	no	202.918	173.448	145.45	129.409	191.32	201.364	139.088	128.431	206.902	168.722	179.412	178.086	199.546	205.576	102.57	115.845	199.376	195.733	245.612	209.088	191.291	170.657	191.233	174.758	100.452	102.743	230.334	229.517	219.943	196.918	173.148	148.212	173.878
CYP27A1	ENSG00000135929	1593	cytochrome P450 family 27 subfamily A member 1	2	218781749	218815293	1	35.2962	28.4536	-0.195076	0.14891	Yes	No	yes	yes	yes	29.2422	22.8661	25.2434	11.8473	59.3091	28.4536	28.948	29.0006	35.5805	22.2445	25.8331	23.9731	48.8372	45.0194	31.1606	32.9506	35.2962	27.9619	54.6951	40.2661	47.5479	34.8479	42.9919	44.6588	14.9047	20.9454	45.5096	38.8552	74.5415	56.1263	21.785	14.2254	21.8715
SMAP2	ENSG00000084070	64744	small ArfGAP2	1	40344850	40423326	1	525.994	508.942	-0.0507965	0.14964	Yes	No	no	no	no	718.291	602.048	721.241	707.192	625.615	561.412	584.198	540.24	532.063	515.261	727.584	702.412	635.519	586.05	479.959	452.19	378.719	342.533	489.676	485.163	421.472	487.544	577.552	592.598	416.401	349.899	406.8	415.66	487.74	508.942	512.467	498.984	602.559
GABARAPL1	ENSG00000139112	23710	GABA type A receptor associated protein like 1	12	10212458	10223128	1	99.7489	79.4232	-0.150484	0.150575	Yes	No	no	no	no	147.019	132.456	163.481	165.862	125.314	126.947	73.4728	65.4585	99.7489	104.647	122.068	190.757	86.4825	62.9475	42.413	32.5361	62.9608	59.419	69.2718	52.703	91.3853	88.7481	102.613	79.4232	84.4602	61.9544	112.381	120.18	71.7807	60.8828	119.488	141.768	108.264
SNN	ENSG00000184602	8303	stannin	16	11668455	11679152	1	146.257	158.166	0.112929	0.151316	Yes	No	no	no	no	189.509	183.487	155.067	221.453	153.056	160.872	158.938	152.46	208.753	166.204	126.326	198.634	146.257	158.166	172.465	169.105	150.724	158.159	156.99	187.046	175.487	162.515	142.461	173.554	109.146	124.791	143.03	121.084	124.236	137.938	155.702	181.161	183.72
MSRB1	ENSG00000198736	51734	methionine sulfoxide reductase B1	16	1938229	1943199	-1	38.1056	37.0935	-0.144804	0.158972	Yes	No	no	no	no	36.997	36.2512	28.8496	24.6059	52.6129	30.6424	34.1862	40.6008	51.4169	42.2506	31.5107	40.0693	39.0443	36.653	23.154	27.148	69.6385	49.8071	74.3027	57.2591	50.2963	40.0588	48.0617	52.0128	26.8596	23.5912	42.7233	41.566	58.8969	53.2724	35.4596	26.5055	38.2751
OFD1	ENSG00000046651	8481	OFD1 centriole and centriolar satellite protein	X	13734743	13777955	1	108.39	110.435	0.0639232	0.164264	Yes	No	no	no	no	109.375	114.331	100.974	103.892	62.1788	91.9271	108.624	120.145	96.4582	93.1751	111.565	103.084	82.6671	86.0549	102.787	114.187	103.981	96.119	80.7526	86.5659	108.7	125.387	72.0926	80.7602	113.183	119.83	95.6631	110.24	113.193	115.106	74.1256	84.5015	113.732
CLUAP1	ENSG00000103351	23059	clusterin associated protein 1	16	3500976	3539048	1	25.0256	29.4276	0.131034	0.165959	Yes	No	no	no	no	26.6572	31.7895	34.86	37.3645	25.8281	30.6424	39.0109	39.7723	18.0988	17.9075	19.0199	25.0005	27.5981	32.669	32.4589	29.4276	24.8028	27.9619	25.0256	24.6276	24.7359	29.7998	23.3211	25.5384	24.0649	30.3158	24.148	28.0119	39.5714	29.4901	18.6729	20.0615	24.0586
MRTO4	ENSG00000053372	51154	MRT4 homolog, ribosome maturation factor	1	19251805	19260128	1	18.5907	20.9854	0.15122	0.168416	Yes	No	no	no	no	20.3564	18.6833	31.2538	30.0739	19.132	19.6987	19.7122	24.0291	17.6874	20.9854	13.6262	25.6855	14.7529	21.9121	20.3409	22.5888	13.3553	17.4762	17.0277	16.993	14.7041	18.2381	22.9155	21.126	19.5625	18.7407	16.7178	12.6505	19.3256	20.9285	18.0127	22.1284	18.5907
NCF1	ENSG00000158517	653361	neutrophil cytosolic factor 1	7	74774011	74789315	1	45.6577	41.0354	-0.107818	0.171563	Yes	No	yes	yes	no	57.8381	59.1173	76.9324	39.1872	87.0504	66.7566	45.4897	40.6008	55.736	40.0121	32.9301	31.85	45.6577	41.0354	27.9147	25.9045	63.9148	58.5452	77.3987	54.6732	53.3196	39.5702	44.0059	50.6757	18.0099	23.8117	49.2247	62.349	72.7009	70.3957	31.7816	28.5724	56.8658
CSTF3	ENSG00000176102	1479	cleavage stimulation factor subunit 3	11	33077188	33162371	-1	28.1881	29.9391	-0.0934324	0.172037	Yes	No	no	no	no	22.9414	25.3758	22.8393	19.1379	22.0017	27.3593	34.1862	29.8292	23.2405	29.9391	27.2525	22.9457	22.7653	29.0834	38.0851	38.5459	25.7567	26.2143	22.7036	26.3515	31.7444	29.637	28.1881	31.9565	35.2435	35.8277	20.4329	26.2046	31.289	32.344	23.6712	24.0738	21.8715
PPT1	ENSG00000131238	5538	palmitoyl-protein thioesterase 1	1	40072710	40097260	-1	245.076	216.243	0.0478412	0.172037	Yes	No	no	no	no	269.48	232.007	231.999	192.291	204.712	211.213	305.608	267.634	309.941	277.427	338.385	236.991	245.076	255.376	174.845	192.523	246.12	230.686	255.158	240.365	319.23	332.846	381.655	375.722	207.424	201.076	226.619	188.854	190.495	222.603	211.626	183.593	253.709
MTRFR	ENSG00000130921	91574	mitochondrial translation release factor in rescue	12	123233385	123258079	1	28.7665	32.0683	0.13969	0.172378	Yes	No	no	no	no	25.6879	32.0683	42.0724	40.0985	26.7847	28.4536	31.9806	39.7723	21.5951	20.7056	23.562	34.5898	28.234	32.2706	39.1671	32.1216	34.3423	41.9428	28.7665	31.8927	31.607	34.3593	26.87	33.9621	26.7043	31.7489	19.5041	28.9155	39.5714	39.9543	32.7247	30.6394	26.2458
TMEM41B	ENSG00000166471	440026	transmembrane protein 41B	11	9280654	9314636	-1	43.7429	43.1516	0.104116	0.172378	Yes	No	no	no	no	37.9664	40.7128	32.4558	28.2512	28.6979	37.2086	51.9686	73.7444	38.2542	42.8102	49.679	43.1516	29.2514	36.2546	59.508	49.115	21.9409	39.3214	26.3155	32.5084	44.662	42.827	40.457	39.4442	57.1348	57.4346	26.9343	29.8191	50.6146	45.6621	46.7765	41.9468	43.7429
PLD4	ENSG00000166428	122618	phospholipase D family member 4	14	104924713	104937761	1	36.3507	42.9899	0.0711918	0.172781	Yes	No	no	no	no	74.1556	59.9539	24.0414	24.6059	36.3507	41.5861	48.3845	38.1151	42.3676	58.0596	27.5363	64.0424	38.4084	28.685	38.0851	59.8913	46.7437	48.0595	30.8305	65.7556	44.9368	42.9899	23.5239	28.2126	23.5992	20.9454	34.3644	36.1443	66.2591	60.8828	34.1393	35.5028	44.8365
EEIG1	ENSG00000167106	399665	estrogen-induced osteoclastogenesis regulator 1	9	127940582	127980989	-1	274.849	314.084	0.136373	0.174809	Yes	No	no	no	no	320.695	373.387	521.698	537.685	379.769	314.084	279.831	314.035	178.931	195.584	274.796	343.5	412.827	404.777	367.651	344.427	232.764	239.424	345.585	294.423	249.42	248.006	254.301	314.885	219.069	265.787	160.677	186.143	315.651	336.758	274.246	286.819	320.417
PHF21A	ENSG00000135365	51317	PHD finger protein 21A	11	45929319	46121454	-1	136.697	135.396	-0.0535486	0.175106	Yes	No	no	no	no	143.949	124.091	153.865	161.305	157.839	126.947	125.028	99.4307	133.478	137.664	144.779	162.332	144.731	138.246	117.934	116.052	189.836	171.267	159.441	140.377	155.424	146.719	139.521	137.854	126.535	121.925	192.255	197.89	150.923	156.012	131.182	133.743	136.697
HNRNPA3	ENSG00000170144	220988	heterogeneous nuclear ribonucleoprotein A3	2	177212694	177223959	1	189.787	185.092	-0.0393181	0.176816	Yes	No	no	no	no	186.277	194.92	188.725	205.049	159.752	167.439	222.486	183.947	194.973	178.795	219.723	185.963	162.791	154.58	188.045	182.99	173.619	170.393	135.577	135.205	180.572	191.338	218.61	180.775	194.693	185.092	203.4	169.878	189.575	189.307	177.392	191.739	203.405
KIF3A	ENSG00000131437	11127	kinesin family member 3A	5	132692628	132737638	-1	24.4552	26.059	0.168756	0.17935	Yes	No	no	no	no	23.9107	30.3952	21.6372	31.8966	16.2622	27.3593	29.3615	34.8007	20.3611	23.9233	23.2781	20.2059	19.2042	23.1073	28.3474	21.967	20.033	24.4666	19.4787	18.9632	24.7359	22.472	22.9155	22.8642	35.0882	38.5837	27.863	25.301	15.6445	30.4414	25.0858	29.302	30.62
ATP8B2	ENSG00000143515	57198	ATPase phospholipid transporting 8B2	1	154325525	154351304	1	249.434	266.999	0.0384005	0.179383	Yes	No	no	no	no	229.737	231.171	337.781	346.305	295.589	276.876	278.452	330.607	196.001	199.361	197.013	260.964	291.878	309.558	289.317	270.858	275.692	265.638	240.323	243.074	233.617	233.839	249.434	310.74	221.708	266.999	264.699	284.637	277.92	285.388	220.208	226.148	273.393
ZNF671	ENSG00000083814	79891	zinc finger protein 671	19	57719751	57727624	-1	22.0029	24.0761	0.0937014	0.185962	Yes	No	no	no	no	17.7715	18.9621	15.6269	19.1379	25.8281	24.0761	22.0556	22.3719	21.1838	21.2652	21.8587	21.2333	26.5807	32.2706	29.6458	36.0591	20.9869	32.3309	31.7335	33.8629	28.8585	27.52	22.0029	26.4744	29.3437	31.9694	19.5041	21.6866	30.3687	28.5388	20.0875	19.9399	27.3393
BIRC3	ENSG00000023445	330	baculoviral IAP repeat containing 3	11	102317484	102339403	1	258.927	264.079	0.118277	0.186763	Yes	No	no	no	no	293.714	329.328	209.16	247.882	234.366	263.743	315.947	354.636	207.107	253.084	306.874	249.663	224.855	280.874	345.146	361.835	155.494	186.995	180.984	202.562	249.283	243.609	261.602	275.173	326.507	334.466	221.047	195.179	176.691	189.307	303.481	336.182	281.048
SPAG9	ENSG00000008294	9043	sperm associated antigen 9	17	50962174	51120868	-1	145.955	138.07	-0.0813004	0.186773	Yes	No	no	no	no	135.71	128.273	143.046	109.36	135.837	128.041	152.459	141.689	156.308	147.457	149.605	136.304	130.741	132.668	137.842	126.829	145.955	136.314	132.997	136.806	149.652	141.508	153.412	144.673	163.176	158.414	129.099	131.023	118.714	141.743	152.778	155.993	114.825
S100PBP	ENSG00000116497	64766	S100P binding protein	1	32816767	32858875	1	61.2432	66.8679	0.117358	0.188815	Yes	No	no	no	no	53.476	50.4728	39.6683	37.3645	50.6997	44.8692	64.5127	77.8873	51.8283	62.5364	61.318	50.686	54.6875	70.1188	83.3112	84.5524	39.112	48.0595	54.3081	56.274	67.474	70.6728	61.2432	58.0297	80.2682	87.4197	35.2932	52.4093	48.774	69.4444	51.5862	48.7555	61.2401
CPD	ENSG00000108582	1362	carboxypeptidase D	17	30378927	30469989	1	175.342	171.236	0.107279	0.191704	Yes	No	no	no	no	173.03	176.236	146.652	117.562	142.533	138.985	175.342	183.947	184.69	209.854	221.71	171.236	155.414	157.767	159.049	172.421	152.632	158.159	166.278	147.273	207.094	199.805	194.173	163.259	187.086	170.65	188.54	173.493	153.684	163.622	173.809	172.286	183.72
H1-3	ENSG00000124575	3007	H1.3 linker histone, cluster member	6	26234212	26234987	-1	99.3886	117.679	-0.046879	0.191704	Yes	No	no	no	no	127.955	144.726	98.5696	86.5764	87.0504	67.8509	115.93	79.5445	91.5222	86.3199	70.4022	84.9333	129.469	167.727	115.77	135.325	124.968	130.198	114.55	139.761	129.863	125.224	109.812	122.611	96.5703	123.358	80.8028	95.7825	99.3886	128.425	54.604	49.1203	118.106
RXRA	ENSG00000186350	6256	retinoid X receptor alpha	9	134317098	134440585	1	227.676	202.591	-0.060267	0.193521	Yes	No	no	yes	yes	246.216	221.69	150.259	152.192	247.759	246.233	178.237	164.061	248.241	267.634	175.154	197.949	245.712	184.46	133.947	139.677	276.646	216.705	317.593	290.359	247.634	244.586	262.514	251.774	154.326	142.209	240.551	241.263	242.95	265.411	220.962	204.627	161.849
SEPTIN6	ENSG00000125354	23157	septin 6	X	119615724	119693370	-1	283.537	299.718	0.027493	0.193751	Yes	No	no	no	no	388.226	395.695	445.967	477.537	315.677	274.687	340.484	319.835	220.887	221.606	361.379	359.939	305.487	348.203	415.907	404.732	270.922	273.502	283.537	299.718	299.579	323.564	235.036	267.685	245.307	276.37	252.625	247.589	364.425	371.004	249.632	261.043	419.932
USP4	ENSG00000114316	7375	ubiquitin specific peptidase 4	3	49277144	49340712	-1	186.062	178.404	-0.0331258	0.193817	Yes	No	no	no	no	190.316	185.996	188.725	187.734	172.188	160.872	189.127	157.432	197.852	178.935	192.47	197.264	198.655	191.631	169.652	156.049	206.054	175.636	198.012	179.535	187.306	190.361	186.062	193.21	150.134	155.878	193.184	203.312	203.379	163.622	185.125	179.338	164.036
AGTRAP	ENSG00000177674	57085	angiotensin II receptor associated protein	1	11736084	11754802	1	69.8924	63.1821	-0.142516	0.195662	Yes	No	no	no	no	67.047	65.2521	73.3262	52.8572	78.441	62.3791	52.7956	46.401	81.6501	74.708	65.2923	75.0015	73.0014	66.1348	39.1671	44.1413	105.889	95.2452	115.969	92.2303	73.5205	63.1821	86.3895	76.8827	42.5406	46.7414	74.3014	98.4933	78.2225	81.8112	67.5241	54.8348	56.8658
TTC12	ENSG00000149292	54970	tetratricopeptide repeat domain 12	11	113314579	113383544	1	25.1522	28.5388	0.149487	0.198469	Yes	No	no	no	no	17.7715	18.4044	27.6476	32.8079	16.2622	27.3593	24.6747	21.5433	18.0988	20.0061	38.3238	36.6446	32.6853	31.8722	37.4359	34.194	24.8028	27.0881	34.4424	31.1539	28.7211	33.708	23.0169	28.6137	26.2386	29.1031	12.074	22.5902	25.7674	28.5388	19.1444	25.0465	25.1522
LAMP2	ENSG00000005893	3920	lysosomal associated membrane protein 2	X	120426148	120469365	-1	167.592	159.505	-0.0888472	0.200813	Yes	No	no	no	no	169.637	159.505	112.994	102.069	141.576	149.929	204.842	183.118	188.392	187.05	215.181	167.812	130.105	136.254	166.406	164.753	144.047	150.295	154.41	150.228	186.481	183.196	202.285	174.357	180.72	160.729	146.745	98.4933	138.96	128.425	174.186	154.291	154.194
MPHOSPH10	ENSG00000124383	10199	M-phase phosphoprotein 10	2	71130310	71150101	1	46.0815	48.679	0.135722	0.207359	Yes	No	no	no	no	46.0443	48.7996	64.9117	47.3892	49.7431	52.5298	51.2793	59.6584	40.3109	52.6034	51.6661	47.2612	41.7151	51.3939	47.39	47.6643	33.3883	45.4381	35.4744	42.1131	41.9136	54.2259	52.219	44.3914	45.9563	50.4895	49.2247	31.6263	45.093	33.2953	44.5131	56.0506	56.8658
SFXN2	ENSG00000156398	118980	sideroflexin 2	10	102714538	102743492	1	20.1835	21.0986	0.0174616	0.208724	Yes	No	no	no	no	17.6099	22.8661	32.4558	29.1626	18.1754	15.3212	20.5393	20.7147	18.5101	17.4878	15.3295	23.6306	24.673	22.7089	34.8392	30.2565	22.8948	15.7286	14.9637	15.146	20.0635	17.4239	14.7024	25.8058	20.1835	28.111	22.2904	23.4938	31.289	15.2207	17.4469	16.5355	16.4036
PAK1	ENSG00000149269	5058	p21 (RAC1) activated kinase 1	11	77322017	77474635	-1	115.354	111.908	-0.0543366	0.210846	Yes	No	yes	yes	yes	137.487	117.956	91.3572	72.9064	109.052	98.4933	128.198	123.46	168.031	142.141	114.687	119.523	121.839	101.593	92.8325	111.908	131.645	130.198	133.771	133.112	123.679	130.761	132.22	132.372	85.8575	87.3094	87.3042	94.8789	139.88	116.058	130.05	100.794	111.544
ABHD2	ENSG00000140526	11057	abhydrolase domain containing 2, acylglycerol lipase	15	89087459	89202355	1	257.085	250.774	-0.0657245	0.214802	Yes	No	no	no	no	214.873	191.016	210.362	187.734	223.844	236.384	250.745	246.091	257.085	281.204	264.008	231.512	230.069	232.268	223.317	243.088	282.37	283.114	275.926	253.664	271.545	250.774	314.226	283.731	235.836	223.896	264.699	266.565	270.558	252.093	279.904	254.112	249.335
SNX29	ENSG00000048471	92017	sorting nexin 29	16	11976734	12574287	1	148.726	140.694	-0.100924	0.216786	Yes	No	no	no	no	179.977	155.88	195.937	164.951	163.578	146.646	124.614	107.717	152.4	135.146	147.901	162.675	167.115	147.01	152.557	149.003	152.632	157.286	167.955	155.523	150.889	140.694	136.175	139.726	121.101	112.444	110.523	124.698	159.206	155.061	151.08	137.269	148.726
ZCCHC14	ENSG00000140948	23174	zinc finger CCHC-type containing 14	16	87406246	87493024	-1	68.5157	67.537	-0.0659547	0.217055	Yes	No	no	no	no	65.5929	61.627	91.3572	69.2611	81.3108	63.4735	68.9238	54.6869	68.4874	59.1788	81.7574	73.2892	75.545	80.0788	63.4031	64.2432	72.5004	61.1666	80.2366	70.0654	63.3513	60.5767	60.939	61.2387	64.5872	68.4585	60.3699	70.4815	70.8604	70.3957	68.2786	68.6954	53.5851
TRAF5	ENSG00000082512	7188	TNF receptor associated factor 5	1	211326615	211374946	1	96.2344	101.916	0.0452532	0.218351	Yes	No	no	no	no	78.1945	79.1949	70.922	82.0197	97.573	100.682	81.1923	101.916	68.076	76.6666	72.1055	72.2618	85.5923	107.569	158.832	140.921	81.0859	78.6428	87.3315	89.3981	99.0809	100.147	82.1308	104.026	121.722	130.633	96.5919	85.8428	78.2225	110.35	84.8767	80.3676	96.2344
ZFYVE9	ENSG00000157077	9372	zinc finger FYVE-type containing 9	1	52142089	52348671	1	21.6372	22.9994	0.0660458	0.219794	Yes	No	no	no	no	20.0333	22.5873	21.6372	30.9852	23.9149	26.2649	24.1233	31.4864	16.0421	15.9489	25.2653	21.2333	23.0196	29.4818	27.2655	26.319	20.033	20.9714	18.4467	17.6087	18.0022	20.3551	20.0764	20.0564	24.9965	23.04	13.0028	19.8794	21.1661	21.8797	24.8029	22.7364	14.2165
RUFY2	ENSG00000204130	55680	RUN and FYVE domain containing 2	10	68341107	68407294	-1	35.4089	39.1677	0.0940712	0.2221	Yes	No	no	no	no	31.504	36.8089	34.86	50.1232	25.8281	25.1705	35.5647	42.258	34.1409	39.4525	37.4721	36.3021	30.2689	43.4258	45.8753	39.1677	31.4804	29.7095	32.7654	28.8143	36.0044	38.4304	33.0551	36.6363	48.2852	50.8203	21.3617	32.5299	33.1295	25.6849	35.3653	41.3389	33.9008
ITK	ENSG00000113263	3702	IL2 inducible T cell kinase	5	157142933	157255185	1	440.621	461.13	0.0656354	0.22241	Yes	No	no	no	no	481.446	518.113	563.77	570.493	405.597	395.068	500.525	529.468	338.941	358.99	532.558	533.573	476.926	507.963	471.303	461.308	299.541	320.688	365.58	330.379	341.905	411.335	359.348	410.62	440.621	461.13	285.132	333.432	457.372	490.867	413.161	415.942	407.903
SEM1	ENSG00000127922	7979	SEM1 26S proteasome subunit	7	96481626	96709880	-1	20.5573	18.4375	-0.229457	0.228431	Yes	No	no	no	no	20.6795	12.5485	31.2538	21.8719	21.0451	21.8874	25.7775	19.0575	30.6445	22.2445	12.7746	12.6715	16.7878	13.5457	20.5573	16.3717	24.8028	14.8547	19.9947	18.4707	22.3997	21.4949	25.5518	21.7946	12.8864	21.3864	25.0767	28.9155	27.6079	20.9285	15.7493	15.5629	32.8072
PISD	ENSG00000241878	23761	phosphatidylserine decarboxylase	22	31618491	31662221	-1	70.9571	67.4671	-0.082964	0.229464	Yes	No	no	no	no	67.047	63.3001	63.7096	74.7291	89.9202	62.3791	60.5151	53.8583	85.7635	69.3917	66.4279	67.4671	83.5574	76.4932	49.7703	54.9176	83.9478	93.4975	104.23	82.5024	78.1929	68.0673	77.6694	79.8243	60.0847	62.8363	71.5151	87.65	92.9467	81.8112	63.6575	61.5219	66.708
CTSS	ENSG00000163131	1520	cathepsin S	1	150730079	150765957	-1	1892.98	1707.95	-0.0871452	0.233361	Yes	No	yes	yes	no	2072.64	1951.15	1208.08	953.251	1741.01	1652.5	2057.93	2066.5	2740.11	2431.37	2109.79	1854.49	1480.63	1707.95	1303.33	1416.05	1922.21	2015	2227.53	2155.28	2439.78	2534.12	2713.26	2373.87	1330.71	1249.78	1565.9	1340.95	1892.98	1894.03	1898.88	1569.3	1541.94
RTN3	ENSG00000133318	10313	reticulon 3	11	63681446	63759891	1	165.934	144.527	-0.0497303	0.233361	Yes	No	no	no	no	146.049	141.101	114.196	113.005	135.837	145.551	166.382	164.061	220.27	183.832	221.142	166.442	135.574	144.222	135.678	139.884	167.896	195.733	188.337	173.871	186.344	190.361	205.53	193.878	132.28	124.46	169.965	107.529	159.206	141.743	166.453	154.899	126.854
STMN3	ENSG00000197457	50861	stathmin 3	20	63639705	63657682	-1	51.6989	56.5527	0.124488	0.239686	Yes	No	no	no	no	51.6989	63.579	54.0931	67.4384	66.9618	59.096	52.2443	53.8583	32.0842	34.9756	41.1626	55.4806	71.2209	73.306	68.3801	63.4143	66.7766	57.6714	70.3038	66.3713	48.0975	40.873	40.964	56.0241	47.1983	56.5527	50.1535	50.6021	52.4551	64.6879	48.6626	47.0533	71.0823
SUSD3	ENSG00000157303	203328	sushi domain containing 3	9	93058688	93085133	1	28.3474	30.6578	0.0915133	0.239686	Yes	No	no	no	no	28.9191	39.5974	44.4765	47.3892	32.5243	26.2649	29.6372	30.6578	24.2688	22.1046	32.6462	31.85	41.3336	41.4338	28.3474	31.0854	24.8028	19.2238	41.1503	38.7884	20.0635	22.3091	22.2057	27.4103	20.0282	26.4574	13.9315	24.3974	37.7309	31.3927	27.5378	27.3566	26.2458
ZNF146	ENSG00000167635	7705	zinc finger protein 146	19	36214602	36238771	1	92.3448	95.3685	0.0799024	0.244769	Yes	No	no	no	no	81.2642	95.3685	80.5386	68.3498	65.0486	71.1341	106.556	114.345	92.3448	105.067	84.88	70.8919	75.0363	102.389	109.278	118.954	76.3162	69.9047	77.7857	84.4726	94.8209	98.8442	93.9942	96.8053	98.1229	115.641	78.9453	79.5175	81.9036	86.5677	86.1027	82.4345	95.1409
STX3	ENSG00000166900	6809	syntaxin 3	11	59713456	59805882	1	41.4119	38.8552	-0.0516944	0.245134	Yes	No	no	no	no	33.1196	32.6261	28.8496	20.9606	34.4375	25.1705	39.838	34.8007	45.0412	46.8674	48.5434	42.1242	42.351	39.8402	37.4359	38.3387	47.6976	41.9428	46.4392	42.6057	51.9453	52.109	50.4952	50.2746	35.7093	35.938	33.4356	38.8552	41.4119	39.9543	36.7799	28.4509	48.1172
PTPRJ	ENSG00000149177	5795	protein tyrosine phosphatase receptor type J	11	47980425	48170839	1	447.067	465.421	0.0578058	0.245731	Yes	No	no	no	no	508.103	465.688	348.6	454.754	341.505	363.331	393.831	385.294	525.481	521.557	433.768	465.421	414.353	437.446	447.067	478.301	490.331	485.838	446.59	497.97	454.316	472.889	469.058	471.324	429.598	422.437	560.047	565.659	383.75	459.475	452.393	471.871	428.681
TSHZ2	ENSG00000182463	128553	teashirt zinc finger homeobox 2	20	52972358	53495330	1	28.7918	32.8311	0.16241	0.249418	Yes	No	no	no	no	31.0193	40.7128	43.2745	51.9458	48.7865	32.8311	33.3591	32.315	25.0915	25.4623	25.2653	26.0279	26.5807	38.2466	37.4359	33.5723	14.3093	19.2238	26.1866	29.3068	29.5456	34.3593	27.2755	33.0261	28.1016	32.3001	28.7918	20.783	14.7242	25.6849	61.4884	64.44	29.5265
RBM4	ENSG00000173933	5936	RNA binding motif protein 4	11	66638667	66668374	1	100.443	97.5715	-0.0681268	0.250757	Yes	No	no	no	no	99.3588	88.6759	104.58	76.5517	100.443	66.7566	102.696	101.088	90.4938	86.3199	115.255	89.0429	96.021	102.788	111.226	98.8517	87.7636	88.2547	82.8166	88.1667	92.2099	97.0529	95.0081	94.9334	114.735	109.247	75.2302	85.8428	78.2225	66.5905	107.982	100.308	100.609
DDIT4	ENSG00000168209	54541	DNA damage inducible transcript 4	10	72273919	72276036	1	240.39	174.735	-0.197493	0.252519	Yes	No	no	no	no	332.811	283.038	290.901	282.512	242.019	261.554	251.434	203.004	144.996	174.319	225.684	289.732	349.237	244.619	113.823	134.911	117.336	78.6428	106.939	76.4686	114.61	133.529	286.038	159.515	174.665	120.932	296.277	321.685	177.611	158.866	240.39	236.483	407.903
MORC2	ENSG00000133422	22880	MORC family CW-type zinc finger 2	22	30925130	30968774	-1	66.1138	75.1522	0.0798845	0.256149	Yes	No	no	no	no	75.6096	86.7239	66.1138	112.094	74.6146	75.5115	74.2999	82.0303	56.5586	63.7956	61.8858	73.6317	74.9091	80.4772	76.8194	69.4242	60.099	55.9238	79.5916	76.5918	64.863	68.5558	65.5019	71.4006	66.295	67.2459	60.3699	78.6139	92.0265	75.1522	59.4137	60.914	71.0823
COTL1	ENSG00000103187	23406	coactosin like F-actin binding protein 1	16	84565596	84618078	-1	763.717	728.85	-0.0872495	0.258734	Yes	No	no	yes	no	925.248	763.784	667.148	625.173	815.978	728.85	729.903	649.614	954.299	866.836	667.117	750.015	763.717	713.538	558.51	617.357	856.649	817.011	1000.76	977.715	840.882	775.283	834.794	861.086	559.238	539.07	863.754	879.211	965.358	886.605	854.425	804.284	692.232
SECTM1	ENSG00000141574	6398	secreted and transmembrane 1	17	82321024	82334074	-1	67.8001	68.972	-0.110066	0.258786	Yes	No	yes	yes	yes	109.537	97.0416	61.3055	41.9212	101.399	110.531	73.7485	78.7159	72.6007	68.972	58.1953	78.0838	93.6046	78.4852	48.9048	57.8189	70.5925	58.5452	103.843	110.824	94.546	79.7918	76.4526	66.7208	33.0699	30.3158	67.8001	81.3248	97.5481	102.74	79.7841	73.9236	64.5208
CDK16	ENSG00000102225	5127	cyclin dependent kinase 16	X	47217860	47229997	1	63.4689	59.2331	-0.0813004	0.260783	Yes	No	no	no	no	81.4257	76.964	87.751	102.98	88.007	75.5115	70.0266	53.8583	57.7926	57.6398	70.1183	85.9607	79.3604	53.7843	55.6129	51.8091	60.099	55.9238	62.4349	61.6921	61.9771	52.2718	57.8972	59.2331	46.8878	46.08	80.8028	84.9392	70.8604	64.6879	63.4689	61.2788	67.8015
TUT7	ENSG00000083223	79670	terminal uridylyl transferase 7	9	86287733	86354454	-1	256.34	239.205	-0.0803329	0.261072	Yes	No	no	no	no	284.828	275.23	199.543	179.532	198.016	248.422	259.429	243.605	287.112	281.064	283.596	238.704	243.041	229.878	227.645	231.69	222.271	203.597	218.006	217.092	263.3	280.248	271.64	239.205	261.454	234.479	256.34	243.974	215.342	229.262	242.087	244.75	260.27
LATS2	ENSG00000150457	26524	large tumor suppressor kinase 2	13	20973036	21061586	-1	54.4189	52.8572	-0.0720093	0.262546	Yes	No	no	no	no	60.0999	51.0305	46.8807	52.8572	48.7865	67.8509	46.5925	62.9727	64.1684	61.4172	63.5891	61.6451	62.827	49.0035	40.4654	40.6183	57.2371	63.788	77.3987	60.3376	54.4189	54.8772	61.8516	48.1352	51.235	47.6233	58.5124	45.1804	43.2524	52.3211	51.5862	56.9017	61.2401
CD8B	ENSG00000172116	926	CD8 subunit beta	2	86815339	86861924	-1	50.5943	55.5801	0.101505	0.263722	Yes	No	no	no	no	59.9384	59.3961	46.8807	67.4384	66.0052	55.8129	32.1185	43.9152	50.5943	54.2822	47.124	51.7134	76.8168	101.194	48.472	53.6742	94.4413	98.7404	51.9861	40.5124	36.4167	37.6161	45.9324	60.7039	52.3219	52.3636	38.0795	32.5299	90.186	71.347	35.7425	40.4878	108.264
EIF3M	ENSG00000149100	10480	eukaryotic translation initiation factor 3 subunit M	11	32583798	32606264	1	153.011	145.273	-0.0796748	0.264492	Yes	No	no	no	no	143.464	140.822	132.228	126.675	123.401	131.324	153.011	156.603	162.066	151.235	199.284	148.633	136.719	150.994	148.229	145.273	110.658	110.974	130.804	129.91	153.362	157.467	158.786	153.899	157.431	144.965	126.312	87.65	146.322	131.278	164.944	156.48	169.504
TOMM20	ENSG00000173726	9804	translocase of outer mitochondrial membrane 20	1	235109341	235128837	-1	139.226	131.746	-0.0290649	0.264492	Yes	No	no	no	no	129.57	94.8107	147.854	115.739	142.533	140.079	139.226	131.746	124.223	150.255	170.328	147.948	118.532	117.529	125.724	117.088	108.751	103.983	110.422	113.656	136.46	122.456	147.43	144.005	141.906	126.224	97.5206	88.5536	106.751	108.447	149.1	150.157	157.475
NFAM1	ENSG00000235568	150372	NFAT activating protein with ITAM motif 1	22	42380407	42432403	-1	211.725	208.685	-0.073897	0.266798	Yes	No	yes	yes	yes	229.898	244.556	151.461	153.103	283.153	233.101	181.545	161.575	306.445	274.349	210.639	244.526	199.291	194.819	143.901	145.065	309.08	314.571	337.2	313.263	297.105	255.985	277.521	279.853	128.864	129.752	254.482	243.071	294.485	277.778	205.684	193.077	207.779
ABCA1	ENSG00000165029	19	ATP binding cassette subfamily A member 1	9	104781006	104928155	-1	48.9135	44.7729	-0.0661901	0.266798	Yes	No	no	no	no	45.3981	40.9917	86.5489	74.7291	51.6563	76.6059	28.5345	25.6863	103.04	84.2213	51.3822	41.0967	43.75	43.4258	51.9343	54.5031	67.7306	68.1571	51.7281	47.2849	75.9941	55.6914	52.1176	63.6455	59.4637	51.2612	44.5809	53.3129	28.5282	39.003	41.118	43.7706	59.0529
PLPP6	ENSG00000205808	403313	phospholipid phosphatase 6	9	4662294	4665258	1	18.8268	21.7083	0.141684	0.266798	Yes	No	no	no	no	16.9637	15.337	20.4352	20.9606	22.0017	13.1324	25.7775	19.0575	16.0421	17.7676	17.0328	25.343	18.0596	24.7009	19.259	26.319	13.3553	21.8452	23.3486	25.859	18.8268	21.0064	18.3527	19.2541	25.7728	26.6779	14.8603	17.1686	28.5282	24.7336	15.8436	15.0765	29.5265
CDCA7L	ENSG00000164649	55536	cell division cycle associated 7 like	7	21900899	21945903	-1	19.4365	20.8455	0.162907	0.268446	Yes	No	no	no	no	33.1196	28.7221	21.6372	37.3645	23.9149	10.9437	19.4365	23.2005	17.6874	20.8455	24.6975	27.3978	25.6904	23.5057	36.5704	35.6446	17.1711	19.2238	25.5416	24.0119	18.9642	18.2381	15.2094	17.7833	17.6994	20.0635	21.3617	16.265	10.1229	15.2207	19.2387	27.1134	19.6843
LHFPL2	ENSG00000145685	10184	LHFPL tetraspan subfamily member 2	5	78485215	78770021	-1	30.9595	30.7227	0.142683	0.268635	Yes	No	no	no	no	31.8271	35.1357	19.2331	30.0739	20.0886	20.793	37.3567	29.0006	34.9635	27.5608	31.2268	31.85	25.5632	28.2866	44.1441	43.7269	29.5725	41.9428	30.9595	36.2025	31.4695	31.2654	26.9714	32.0902	25.4623	29.6543	24.148	30.7227	34.0498	34.2466	26.0288	26.2623	44.8365
SYTL3	ENSG00000164674	94120	synaptotagmin like 3	6	158650014	158764876	1	86.7572	79.9086	-0.126599	0.268967	Yes	No	no	no	no	86.7572	71.1081	128.621	100.246	99.4862	102.871	82.4329	82.0303	72.1894	75.5474	97.9385	103.427	95.7667	79.6804	56.2621	48.7005	92.5333	84.7594	76.6247	64.1548	72.696	76.6979	78.4806	57.0937	83.8392	69.7814	101.236	143.674	59.8172	79.9086	100.72	113.317	101.702
RALGAPA2	ENSG00000188559	57186	Ral GTPase activating protein catalytic subunit alpha 2	20	20389530	20712644	-1	160.811	155.775	-0.0760018	0.274552	Yes	No	no	no	no	152.512	165.919	162.279	178.621	181.754	131.324	169.69	155.775	170.499	161.587	222.846	180.141	165.461	156.97	155.803	152.733	165.034	133.693	167.826	157.37	160.234	165.934	162.132	144.272	151.376	142.319	112.381	153.613	147.242	173.135	155.796	148.334	147.632
SNRPA1	ENSG00000131876	6627	small nuclear ribonucleoprotein polypeptide A'	15	101281510	101295282	-1	46.9572	44.7108	-0.0859914	0.277972	Yes	No	no	no	no	44.5903	42.9437	46.8807	67.4384	48.7865	45.9635	48.9359	43.0866	40.9279	40.4318	57.6276	52.0559	46.4208	33.4658	46.9572	37.0953	55.3292	48.9333	32.5074	31.7696	45.7614	44.1298	43.0933	45.9959	49.5272	44.3161	43.6521	30.7227	31.289	44.7108	54.5097	52.2815	54.6787
NUCB2	ENSG00000070081	4925	nucleobindin 2	11	17208153	17349980	1	56.8832	64.5678	0.0639382	0.278931	Yes	No	no	no	no	56.2225	60.5116	58.9013	81.1084	51.6563	64.5678	70.9915	72.0872	41.9562	39.8722	82.3251	71.5768	56.468	62.5491	73.1407	80.8222	52.4674	50.6809	47.7292	53.9344	56.4803	67.2531	56.8832	50.6757	52.4771	57.6551	30.6493	26.2046	62.578	61.8341	52.152	58.4823	82.018
ELL	ENSG00000105656	8178	elongation factor for RNA polymerase II	19	18442663	18522116	-1	62.9045	57.6714	-0.0765223	0.279875	Yes	No	no	no	no	63.1696	58.5596	82.9427	74.7291	64.092	66.7566	53.0713	48.0581	64.5797	65.7542	64.1568	67.8096	72.8742	53.3859	46.9572	45.1775	68.6845	57.6714	67.2078	62.8003	55.5183	48.2008	57.6944	63.5118	49.8377	51.7022	59.4412	81.3248	67.1793	48.516	65.355	62.6162	53.5851
MFSD8	ENSG00000164073	256471	major facilitator superfamily domain containing 8	4	127917799	127966034	-1	38.7352	43.3377	0.0622356	0.280375	Yes	No	no	no	no	33.4427	31.7895	24.0414	34.6305	29.6545	29.548	38.7352	49.7153	35.3749	36.9343	48.5434	37.3295	28.1068	52.9875	59.508	53.2597	38.1581	53.3023	35.3454	33.3704	44.3872	45.921	40.1528	39.1767	49.8377	53.6865	25.0767	27.1083	33.1295	39.9543	36.4027	33.0711	37.1815
VMP1	ENSG00000062716	81671	vacuole membrane protein 1	17	59707192	59842255	1	211.777	197.94	-0.100502	0.280935	Yes	No	no	no	no	183.046	182.929	144.248	126.675	147.316	157.589	294.029	199.69	352.72	245.529	211.774	172.264	189.626	231.472	152.557	193.973	211.777	187.869	214.007	199.606	231.143	264.127	255.417	263.674	294.213	260.495	189.469	147.288	159.206	169.33	202.006	197.94	142.165
CALCOCO2	ENSG00000136436	10241	calcium binding and coiled-coil domain 2	17	48831018	48866522	1	142.414	139.232	-0.0781615	0.284472	Yes	No	no	no	no	151.542	155.043	146.652	128.498	138.707	141.174	153.562	145.003	144.173	140.742	158.973	154.113	134.175	141.034	124.859	134.911	137.369	129.324	142.414	125.477	141.956	153.884	149.154	140.127	140.663	139.232	137.458	144.577	131.598	158.866	146.837	139.093	153.1
USP36	ENSG00000055483	57602	ubiquitin specific peptidase 36	17	78787381	78841441	-1	183.085	172.602	-0.10189	0.284472	Yes	No	no	no	no	238.299	215.555	382.258	430.148	251.585	234.195	170.655	170.689	183.25	169.142	235.052	305.486	240.116	197.607	127.672	113.565	177.435	145.052	173.115	161.311	144.98	139.717	175.212	167.939	183.049	159.516	187.611	190.661	194.176	178.843	238.692	276.97	201.217
DUSP1	ENSG00000120129	1843	dual specificity phosphatase 1	5	172768096	172771195	-1	1281.72	1175.59	-0.153229	0.285505	Yes	No	yes	yes	no	1563.57	1754.56	1199.66	853.005	1072.35	1052.78	1415.83	1407.77	1501.37	1779.14	1354.67	1158.59	1459.27	1392.02	702.627	482.861	1068.43	1061.68	1281.72	1152.57	1276.51	1350.76	2402.28	1825.26	995.668	721.185	1031.86	1336.44	1446.66	1218.61	1028.42	904.348	1337.44
GFOD1	ENSG00000145990	54438	glucose-fructose oxidoreductase domain containing 1	6	13357830	13487662	-1	63.2139	69.0309	0.0910753	0.28619	Yes	No	no	no	no	66.8854	59.3961	38.4662	31.8966	48.7865	67.8509	73.1971	77.8873	65.4024	81.1435	58.1953	61.9876	89.4077	88.8437	72.2752	84.1379	62.9608	69.0309	62.3059	70.1886	63.2139	76.2093	62.7642	52.6814	85.7023	84.4432	86.3754	115.662	57.0564	47.5647	56.0186	62.8594	82.018
SHKBP1	ENSG00000160410	92799	SH3KBP1 binding protein 1	19	40576853	40591399	1	167.698	153.79	-0.0823885	0.287372	Yes	No	no	no	no	167.698	158.39	150.259	152.192	217.148	170.722	147.773	118.488	192.711	162.147	139.669	160.62	167.751	152.986	119.449	127.865	215.593	153.79	225.359	204.409	177.274	156.49	175.415	174.223	109.301	111.783	173.68	200.601	211.661	182.648	173.809	150.279	144.352
TCF7	ENSG00000081059	6932	transcription factor 7	5	134114681	134151865	1	568.526	589.955	0.104717	0.289776	Yes	No	no	no	no	568.526	680.407	1025.36	1080.84	846.589	701.491	580.614	589.955	353.132	338.424	492.247	555.833	670.621	721.108	606.332	598.706	592.404	614.288	604.097	550.18	511.071	497.478	463.177	561.845	395.597	490.675	376.151	350.6	652.468	728.691	492.096	537.162	706.448
ZNF302	ENSG00000089335	55900	zinc finger protein 302	19	34677639	34686397	1	34.5761	36.6391	0.0858476	0.292304	Yes	No	no	no	no	28.5959	27.8855	26.4455	30.9852	13.3924	21.8874	38.873	49.7153	27.3538	33.017	40.5948	32.1924	28.8699	41.8322	56.2621	55.3321	17.1711	32.3309	35.2164	37.4339	37.2412	36.6391	34.5761	40.5138	39.2802	38.9144	25.0767	19.8794	26.6877	27.5875	37.6287	35.0164	34.9943
CEP68	ENSG00000011523	23177	centrosomal protein 68	2	65056354	65087004	1	112.607	111.42	0.0329992	0.293544	Yes	No	no	no	no	112.607	114.888	125.015	138.522	112.879	98.4933	115.103	126.774	83.2955	99.8904	126.61	135.277	99.7093	119.521	117.501	126.414	94.4413	89.1285	95.5874	104.298	88.2246	100.961	100.889	103.223	102.315	101.089	90.0905	58.7346	101.229	100.837	126.655	122.314	112.638
CDC42SE1	ENSG00000197622	56882	CDC42 small effector 1	1	151050971	151070325	-1	552.218	586.252	0.0315449	0.293655	Yes	No	no	no	no	489.524	507.237	532.516	533.128	576.828	577.827	610.803	617.299	552.218	561.569	494.519	512.339	543.314	523.899	635.978	633.107	550.43	621.278	512.637	505.727	596.822	666.832	545.004	599.284	541.539	586.252	590.696	598.189	614.737	620.243	529.065	594.307	613.494
RNF24	ENSG00000101236	11237	ring finger protein 24	20	3927309	4015558	-1	61.3422	56.5084	-0.0784734	0.29673	Yes	No	no	no	no	55.2532	56.8864	50.4869	58.3251	64.092	58.0016	61.3422	51.3725	73.4234	67.0133	64.1568	56.508	54.6875	51.7923	50.8523	56.5755	72.5004	74.2737	80.3656	73.1439	65.2752	63.1821	73.4108	71.9354	51.0798	49.6076	58.5124	54.2165	53.3754	46.6134	60.0738	48.2692	39.3686
LARP4	ENSG00000161813	113251	La ribonucleoprotein 4	12	50392383	50480004	1	65.2089	67.7905	0.0896726	0.30891	Yes	No	no	no	no	57.1919	70.5503	50.4869	40.0985	46.8733	40.4917	70.578	89.4876	65.4024	66.3138	66.9956	54.7956	53.5429	58.1667	74.0063	80.6149	54.3753	71.6523	43.0853	54.9195	59.9158	73.1154	65.5019	67.7905	82.9076	73.4193	52.9398	44.2768	57.9767	66.5905	58.3763	57.5096	55.7722
JADE2	ENSG00000043143	23338	jade family PHD finger 2	5	134524312	134583230	1	296.138	302.243	0.0493133	0.310663	Yes	No	no	no	no	296.138	318.453	364.227	382.759	364.464	372.086	263.978	275.091	227.057	240.912	231.362	283.567	338.426	337.048	304.465	303.808	322.436	327.678	321.333	294.299	272.232	291.647	237.267	252.175	284.277	288.827	321.354	332.528	314.731	285.388	287.826	314.905	312.762
MOB3C	ENSG00000142961	148932	MOB kinase activator 3C	1	46607719	46616811	-1	47.6926	48.6051	0.0960413	0.313215	Yes	No	yes	no	no	47.983	57.723	42.0724	48.3005	50.6997	48.1523	47.006	29.8292	51.2113	48.1265	40.027	41.7817	47.6926	48.6051	49.1211	52.2235	60.099	66.4095	58.049	63.5391	52.7699	53.7374	44.4115	51.8791	45.18	53.907	54.7973	69.5779	69.9401	43.7595	44.8903	44.7432	41.5558
RUBCNL	ENSG00000102445	80183	rubicon like autophagy enhancer	13	46334681	46438190	-1	43.6209	46.084	0.0478412	0.313612	Yes	No	no	no	no	43.6209	41.8283	37.2641	50.1232	51.6563	64.5678	35.8404	28.172	43.1902	39.7323	35.485	50.001	40.952	40.2386	85.0423	70.0459	46.7437	44.5642	43.7303	54.4269	59.3661	43.9669	30.9258	45.7285	35.554	37.7018	55.7261	46.084	26.6877	27.5875	39.7977	51.3088	54.6787
H3C10	ENSG00000278828	8357	H3 clustered histone 10	6	27810051	27811300	1	41.4464	47.5566	0.257679	0.3137	Yes	No	no	no	no	60.0999	49.6362	30.0517	46.4778	35.3941	43.7748	38.7352	24.0291	68.4874	40.7116	41.4464	51.3709	45.4033	55.3779	57.9932	47.6643	58.1911	62.0404	45.4072	63.6623	38.6155	33.0566	31.4328	42.1183	43.0064	53.3558	44.5809	41.566	57.9767	45.6621	29.8955	37.4481	43.7429
ATG2A	ENSG00000110046	23130	autophagy related 2A	11	64894546	64917209	-1	110.991	97.3722	-0.0602468	0.31375	Yes	No	no	no	no	133.125	107.359	140.642	174.975	168.361	151.023	86.7062	91.1448	101.189	97.3722	120.649	161.647	128.961	100.796	75.7375	68.8024	135.461	115.343	119.194	109.593	106.089	82.0716	100.484	97.0727	100.918	96.79	138.386	153.613	112.272	109.399	113.358	127.786	136.697
NSA2	ENSG00000164346	10412	NSA2 ribosome biogenesis factor	5	74766991	74780113	1	84.4815	80.2541	0.0794625	0.315351	Yes	No	no	no	no	79.487	83.3777	90.1551	91.133	91.8334	72.2284	124.752	146.66	81.4444	80.8637	80.6218	70.8919	92.46	109.959	68.8129	76.0557	82.9938	75.1476	71.0778	71.6662	97.9816	97.7043	102.004	96.2705	57.6006	80.2541	94.7343	103.011	95.7075	109.399	70.7306	75.0179	88.5794
METTL21A	ENSG00000144401	151194	methyltransferase 21A, HSPA lysine	2	207580631	207625928	-1	22.4265	23.4985	0.106735	0.315769	Yes	No	no	yes	no	18.9024	22.5873	19.2331	23.6946	15.3056	15.3212	23.5719	20.7147	19.3328	20.5657	22.4265	18.836	17.8052	24.7009	24.4524	25.9045	20.9869	22.719	18.7047	20.6872	25.2856	24.2632	24.3351	28.0789	28.2569	27.7803	13.0028	22.5902	22.0864	23.7823	18.4843	21.2774	14.2165
TSPAN18	ENSG00000157570	90139	tetraspanin 18	11	44726465	44932423	1	41.6387	41.3523	0.110497	0.316317	Yes	No	no	no	no	41.8438	45.1745	52.891	64.7044	52.6129	47.0579	43.8355	44.7438	40.1052	31.3382	32.0784	45.2064	44.1315	44.2226	50.4195	40.2038	52.4674	61.1666	53.6631	49.132	41.6387	40.2216	32.0412	41.1824	21.8913	25.1345	51.0822	42.4696	36.8106	37.1004	42.1554	50.2145	44.8365
WAS	ENSG00000015285	7454	WASP actin nucleation promoting factor	X	48676596	48691431	1	168.967	169.719	-0.0480826	0.317226	Yes	No	no	no	no	189.993	183.766	212.766	183.177	255.412	230.912	160.455	118.488	208.753	188.449	166.637	184.25	200.817	169.719	123.993	129.523	242.304	185.247	246.773	209.95	193.077	184.01	186.873	192.006	114.891	120.05	231.263	262.95	242.03	230.213	158.059	169.611	187.001
TMCC3	ENSG00000057704	57458	transmembrane and coiled-coil domain family 3	12	94567122	94650557	-1	34.9943	32.0787	-0.120417	0.317598	Yes	No	no	no	no	41.5207	36.53	25.2434	30.0739	47.8299	49.2467	23.0206	22.3719	34.5522	40.152	42.582	43.494	35.8648	22.7089	28.3474	28.1841	39.112	27.9619	36.6354	39.4041	31.8818	26.8687	31.9398	25.1373	39.4355	33.7332	42.7233	47.8912	33.1295	37.1004	39.892	55.0779	34.9943
CSNK1E	ENSG00000213923	1454	casein kinase 1 epsilon	22	38290691	38318084	-1	21.9016	19.9483	-0.138575	0.32392	Yes	No	no	no	no	23.1029	25.9335	40.8703	27.3399	26.7847	15.3212	19.023	12.4288	32.4955	29.5194	24.9814	28.7677	28.234	25.4977	22.2885	19.0657	20.9869	17.4762	20.3817	19.9483	17.4525	18.2381	21.9016	18.1844	20.0282	18.5202	29.7206	26.2046	11.9634	10.4642	26.3118	29.4235	27.3393
ABCD2	ENSG00000173208	225	ATP binding cassette subfamily D member 2	12	39550033	39619803	-1	45.6282	50.4185	0.0858476	0.324296	Yes	No	no	no	no	44.7518	54.0979	38.4662	40.0985	44.0035	45.9635	50.0387	46.401	35.9919	47.1472	56.4921	40.7543	39.1715	53.7843	55.1801	56.3683	40.066	55.0499	42.1823	42.6057	40.8142	43.4784	45.6282	54.2859	59.3085	65.2616	38.0795	36.1443	59.8172	50.4185	50.3602	44.2569	34.9943
CHD6	ENSG00000124177	84181	chromodomain helicase DNA binding protein 6	20	41402083	41618384	-1	231.998	225.902	-0.0533835	0.324705	Yes	No	no	no	no	231.352	239.537	270.465	299.828	264.021	241.856	239.993	175.661	216.363	195.024	237.04	244.526	248.764	234.26	220.721	214.904	238.488	228.064	222.65	222.141	198.849	218.043	204.617	190.134	218.913	219.376	211.759	225.902	248.472	228.31	217.284	231.254	252.615
PFKFB4	ENSG00000114268	5210	6-phosphofructo-2-kinase/fructose-2,6-biphosphatase 4	3	48517684	48562015	-1	35.1767	30.7227	-0.156587	0.324756	Yes	No	yes	no	no	43.1362	36.2512	36.062	28.2512	32.5243	18.6043	32.2563	25.6863	45.0412	37.9136	40.8787	36.9871	38.0269	32.669	19.0426	26.319	28.6186	44.5642	49.6641	48.3932	37.1038	41.1986	41.8766	46.1296	22.9781	20.6147	38.0795	30.7227	43.2524	52.3211	35.1767	27.1134	26.2458
VTA1	ENSG00000009844	51534	vesicle trafficking 1	6	142147162	142224685	1	49.372	50.4185	0.0862779	0.327662	Yes	No	no	no	no	46.8521	47.4054	36.062	32.8079	44.0035	44.8692	63.5478	49.7153	48.5376	58.899	49.9628	37.672	41.8423	62.1507	55.1801	63.8288	47.6976	62.9142	44.8912	45.4379	54.9686	50.3177	52.0162	55.2218	49.372	66.6947	41.7946	52.4093	45.093	50.4185	46.3049	50.093	40.4622
MDFIC	ENSG00000135272	29969	MyoD family inhibitor domain containing	7	114922094	115019917	1	129.159	135.982	0.0893463	0.333188	Yes	No	no	no	no	133.448	155.601	103.378	120.296	114.792	121.475	157.008	181.461	129.159	149.836	153.863	130.825	85.0835	89.6405	148.013	158.329	96.3492	100.488	99.9733	94.5699	109.25	131.087	125.833	135.982	159.605	149.925	113.31	107.529	125.156	140.791	108.548	103.226	110.451
RAB3D	ENSG00000105514	9545	RAB3D, member RAS oncogene family	19	11322068	11346270	-1	103.378	97.3204	-0.062059	0.333912	Yes	No	no	no	no	98.0663	97.3204	103.378	82.9311	127.227	100.682	101.042	114.345	136.769	126.752	88.2866	96.9198	92.46	90.4373	85.2587	74.1906	145.955	139.809	168.342	152.937	144.293	140.694	134.857	137.854	71.8843	76.7265	110.523	98.4933	125.156	127.473	92.9871	76.9632	91.8601
CRTC3	ENSG00000140577	64784	CREB regulated transcription coactivator 3	15	90529923	90645345	1	145.416	145.426	-0.0334732	0.338511	Yes	No	no	no	no	161.721	148.909	209.16	239.68	204.712	183.854	136.193	145.832	120.11	119.477	136.546	156.168	166.352	166.532	145.416	136.154	149.77	119.712	171.18	145.426	145.942	129.458	128.266	133.308	120.48	127.988	138.386	148.192	187.734	165.525	149.949	146.51	179.346
SRSF10	ENSG00000188529	10772	serine and arginine rich splicing factor 10	1	23964347	23980927	-1	186.163	178.851	-0.0412426	0.342243	Yes	No	no	no	no	172.545	171.775	188.725	164.039	165.491	149.929	205.117	200.518	175.023	166.344	229.375	178.771	157.958	182.867	190.642	185.269	151.678	134.567	133.9	142.717	172.876	190.849	186.163	176.63	236.768	227.423	157.891	157.228	124.236	136.035	192.387	178.851	211.06
IL1RAP	ENSG00000196083	3556	interleukin 1 receptor accessory protein	3	190514051	190659750	1	28.9992	28.1644	-0.0654077	0.344809	Yes	No	no	no	no	33.1196	28.1644	25.2434	20.9606	26.7847	38.303	27.156	35.6293	28.9992	23.6435	40.3109	27.0554	28.8699	26.2945	27.0491	24.6611	26.7107	27.0881	28.1215	24.3813	30.0953	29.7998	29.8104	28.8811	33.0699	25.796	20.4329	19.8794	19.3256	29.4901	29.9898	28.3293	22.965
ULK1	ENSG00000177169	8408	unc-51 like autophagy activating kinase 1	12	131894622	131923150	1	99.074	95.015	-0.114491	0.344809	Yes	No	no	no	no	89.1805	90.9068	91.3572	113.916	122.444	102.871	76.7811	67.1157	97.2809	89.5376	99.074	127.742	122.602	88.0469	79.8489	69.4242	110.658	119.712	144.994	133.358	99.4932	80.606	110.218	114.321	75.4553	73.4193	125.384	103.011	119.634	117.96	98.4569	90.9455	106.077
MED25	ENSG00000104973	81857	mediator complex subunit 25	19	49818282	49840383	1	42.692	39.5779	-0.134325	0.345324	Yes	No	no	no	no	39.2588	47.4054	48.0827	49.2118	51.6563	48.1523	39.1487	29.8292	44.8356	37.7737	36.6205	40.7543	47.1838	40.637	40.0327	36.4736	62.0069	55.0499	62.4349	56.5203	49.884	35.6621	42.485	39.5779	32.9146	27.7803	58.5124	74.9995	58.8969	50.4185	38.4774	37.205	53.5851
PITPNA	ENSG00000174238	5306	phosphatidylinositol transfer protein alpha	17	1517718	1562792	-1	72.5755	67.8673	-0.0498617	0.353467	Yes	No	no	no	no	76.9021	68.3195	78.1344	61.9705	75.5712	59.096	64.6505	62.1442	82.8841	71.9099	61.6019	73.6317	75.6722	64.9396	56.2621	53.6742	85.8557	85.6333	76.6247	74.2521	78.1929	70.8356	73.3094	73.2725	65.674	67.1357	78.9453	84.0356	76.382	66.5905	71.0135	69.9113	82.018
CD38	ENSG00000004468	952	CD38 molecule	4	15778275	15853232	1	53.3694	53.0297	0.133352	0.355204	Yes	No	no	no	no	59.2921	47.9631	38.4662	46.4778	38.2639	53.6241	46.5925	53.0297	35.9919	49.8053	53.3694	46.5763	67.1511	72.9076	87.8554	90.7695	62.9608	48.0595	29.7985	44.5759	59.2287	56.3428	41.3696	37.9734	92.3783	82.7896	55.7261	69.5779	56.1362	50.4185	50.926	60.4277	75.4565
SLC22A23	ENSG00000137266	63027	solute carrier family 22 member 23	6	3268962	3457050	-1	32.5243	34.2466	0.0692565	0.355605	Yes	Yes	no	no	yes	39.4204	38.7609	48.0827	40.0985	32.5243	30.6424	37.9081	39.7723	22.0065	23.6435	34.3494	30.8226	33.7027	36.653	35.272	42.069	31.4804	40.1952	38.4413	38.0496	24.1862	31.5911	22.2057	23.1317	29.499	31.9694	27.863	22.5902	26.6877	34.2466	29.7068	28.4509	34.9943
MPZL1	ENSG00000197965	9019	myelin protein zero like 1	1	167721192	167791919	1	29.6831	26.5055	-0.122339	0.360363	Yes	No	no	no	no	28.4344	24.8181	31.2538	14.5813	32.5243	16.4156	31.5671	29.0006	40.3109	35.2554	31.5107	30.8226	23.0196	24.7009	27.0491	29.2203	32.4344	30.5833	27.7345	28.568	29.6831	32.5681	27.0728	26.7418	27.1701	25.1345	29.7206	25.301	32.2093	23.7823	29.0467	26.5055	16.4036
PSD4	ENSG00000125637	23550	pleckstrin and Sec7 domain containing 4	2	113157325	113209396	1	389.04	403.112	0.0360881	0.360806	Yes	No	no	no	no	350.906	342.155	388.268	429.237	365.42	341.443	406.099	412.637	370.613	349.896	272.241	373.98	463.699	450.194	357.481	376.963	500.825	455.254	533.922	506.097	389.04	390.329	430.731	441.641	374.482	451.65	386.367	450.901	487.74	467.085	432.965	448.04	449.459
ORC3	ENSG00000135336	23595	origin recognition complex subunit 3	6	87590067	87667453	1	31.3375	33.2753	0.0884832	0.361878	Yes	No	no	no	no	30.8578	33.7415	32.4558	29.1626	21.0451	32.8311	36.3918	32.315	23.6518	29.3795	36.6205	30.1376	25.436	38.645	36.354	36.4736	22.8948	34.0785	23.7356	26.8441	30.5076	35.8249	28.3909	32.2239	36.7961	40.2373	26.9343	20.783	32.2093	34.2466	33.7621	33.4358	25.1522
UBE2B	ENSG00000119048	7320	ubiquitin conjugating enzyme E2 B	5	134371184	134392108	1	70.4328	66.3138	-0.0962039	0.361878	Yes	No	no	no	no	67.5316	68.5984	64.9117	50.1232	55.4827	67.8509	84.6384	72.9158	69.31	66.3138	103.332	61.9876	51.2536	60.5571	76.1702	62.7926	56.2832	55.0499	49.4062	42.6057	63.901	64.1591	72.5996	65.6511	93.9309	74.3012	48.2959	45.1804	57.9767	50.4185	71.485	75.9905	48.1172
LAT2	ENSG00000086730	7462	linker for activation of T cells family member 2	7	74199652	74229834	1	104.983	107.569	-0.0667965	0.37342	Yes	No	no	no	no	105.821	112.379	69.72	64.7044	116.705	91.9271	96.0798	86.1732	154.868	136.545	94.532	102.742	114.462	107.569	97.8095	87.6609	150.724	122.333	154.281	143.456	115.297	110.08	121.168	115.926	67.6924	67.1357	148.603	135.541	117.794	125.571	109.208	93.2556	104.983
ABLIM1	ENSG00000099204	3983	actin binding LIM protein 1	10	114431112	114768061	-1	423.322	415.861	-0.0320328	0.374144	Yes	No	no	no	no	465.774	484.093	591.418	595.099	437.165	415.861	451.037	510.411	262.432	272.67	533.694	483.914	494.477	535.452	542.064	562.232	314.804	338.164	395.249	375.078	344.104	366.554	316.559	357.672	385.505	405.129	216.403	242.167	423.322	363.394	416.179	440.502	466.956
CAMKK2	ENSG00000110931	10645	calcium/calmodulin dependent protein kinase kinase 2	12	121237675	121298308	-1	129.851	126.942	0.055212	0.374144	Yes	No	no	no	no	137.81	136.639	117.803	94.7783	134.88	111.626	126.682	132.574	167.619	154.033	110.145	113.358	129.851	105.577	101.921	116.26	132.599	150.295	199.818	183.106	130.001	129.621	167.608	163.927	101.228	102.412	120.74	112.951	134.359	147.45	124.486	99.6996	125.761
LDHB	ENSG00000111716	3945	lactate dehydrogenase B	12	21635342	21757857	-1	69.7935	72.5383	0.0862501	0.375584	Yes	No	no	no	no	69.7935	66.0887	45.6786	67.4384	50.6997	54.7185	83.1221	101.088	54.9133	68.832	105.603	78.7687	72.4927	85.6565	91.5341	103.618	40.066	41.069	60.629	65.3862	72.1463	80.9317	67.327	82.0973	85.7023	84.2227	40.8658	37.9516	51.5348	63.7367	81.9531	71.8567	62.3337
CCDC88A	ENSG00000115355	55704	coiled-coil domain containing 88A	2	55287842	55419895	-1	206.149	203.092	-0.124121	0.378529	Yes	No	yes	yes	no	206.149	207.468	156.269	123.03	154.012	149.929	239.303	219.576	244.745	245.949	260.885	236.649	178.688	189.241	179.606	203.092	210.823	175.636	190.53	207.61	220.974	246.378	269.916	244.554	218.292	186.414	163.463	152.71	206.139	194.064	225.961	189.308	195.75
ARAP3	ENSG00000120318	64411	ArfGAP with RhoGAP domain, ankyrin repeat and PH domain 3	5	141653401	141682230	-1	30.8244	30.677	-0.0907615	0.381706	Yes	No	no	no	no	37.1586	33.4626	36.062	18.2266	35.3941	35.0198	29.0858	27.3434	46.2753	34.1362	30.659	34.2473	37.391	30.677	22.7212	28.8058	37.2041	45.4381	55.727	59.3525	34.6302	35.3364	30.8244	29.2823	18.4757	21.2762	39.0083	30.7227	30.3687	48.516	30.2727	27.1134	27.3393
RNASE6	ENSG00000169413	6039	ribonuclease A family member k6	14	20781268	20782467	1	37.932	32.4735	-0.0500741	0.382201	Yes	No	yes	yes	yes	35.8661	27.3278	30.0517	30.9852	47.8299	55.8129	30.3265	33.1436	54.9133	48.4063	34.9172	27.7403	33.7027	29.8802	29.4294	24.4539	41.0199	45.4381	59.339	51.9642	47.8227	49.015	41.3696	45.8622	25.6175	25.6857	24.148	25.301	50.6146	30.4414	33.8564	32.9495	41.5558
ZNF26	ENSG00000198393	7574	zinc finger protein 26	12	132986365	133032952	1	59.4137	63.1057	0.0943868	0.390278	Yes	No	no	no	no	52.3451	64.6944	72.1241	56.5025	59.3091	52.5298	53.347	59.6584	50.7999	49.6654	64.1568	68.4946	55.1962	70.5172	67.2981	63.6215	50.5595	43.6904	49.1482	55.7815	50.1589	53.2488	60.1279	60.1691	76.8526	77.9391	47.3672	49.6985	48.774	63.7367	59.4137	64.8047	67.8015
RHOH	ENSG00000168421	399	ras homolog family member H	4	40191011	40246967	1	149.51	146.66	0.0318194	0.392454	Yes	Yes	no	no	no	181.592	176.236	272.87	247.882	180.797	194.798	147.359	146.66	114.351	121.715	159.257	163.36	160.247	170.118	182.203	171.799	119.244	131.945	123.322	122.522	129.451	142.648	117.721	134.378	140.508	143.642	130.028	120.18	161.967	156.012	154.193	181.161	156.381
SBDS	ENSG00000126524	51119	SBDS ribosome maturation factor	7	66987680	66995693	-1	71.5239	68.6742	-0.0638338	0.392454	Yes	No	no	no	no	77.0636	76.964	80.5386	83.8424	99.4862	89.7383	67.5453	58.0012	63.757	60.9975	69.8344	69.522	65.3706	75.6964	58.2096	43.7269	51.5134	55.0499	57.791	51.7179	72.9708	69.37	66.9214	67.1219	70.3317	63.4978	74.3014	68.6742	73.6212	65.6392	78.841	76.1121	84.2051
CCDC91	ENSG00000123106	55297	coiled-coil domain containing 91	12	28133249	28581511	1	69.3549	74.8996	0.0224999	0.393268	Yes	No	no	no	no	68.0163	74.1755	61.3055	58.3251	66.0052	76.6059	83.6735	95.2877	71.7781	63.9355	79.7702	74.6591	66.6424	74.8996	74.8719	81.6511	58.1911	57.6714	64.2409	61.6921	60.1906	68.8815	69.3549	67.6568	90.2047	88.5221	50.1535	60.5418	53.3754	78.0061	79.1239	80.3676	67.8015
ZBTB7B	ENSG00000160685	51043	zinc finger and BTB domain containing 7B	1	155002630	155018523	1	142.086	139.203	-0.0413616	0.395537	Yes	No	no	no	no	119.392	141.937	103.378	108.448	176.014	152.117	146.118	139.203	197.647	171.521	98.7902	97.9472	139.008	129.082	116.203	129.937	216.547	211.462	215.168	179.042	179.747	152.744	179.978	174.891	108.991	117.846	169.965	178.011	178.531	172.184	134.199	123.53	143.258
TAMALIN	ENSG00000161835	160622	trafficking regulator and scaffold protein tamalin	12	52006946	52015889	1	45.4392	45.7352	-0.161096	0.398458	Yes	No	no	no	no	89.8268	92.301	97.3675	102.98	57.3959	60.1904	52.6578	46.401	38.0485	37.9136	64.7246	102.399	69.5676	47.0115	28.5638	15.3355	27.6646	27.0881	29.7985	30.4151	28.1714	31.4282	57.4916	47.7341	34.4672	22.8195	27.863	46.084	37.7309	32.344	65.638	70.884	92.9537
SLC12A6	ENSG00000140199	9990	solute carrier family 12 member 6	15	34229784	34338060	-1	270.563	265.305	-0.0345244	0.40004	Yes	No	no	no	no	262.533	288.615	283.688	287.98	267.847	218.874	286.999	307.406	262.432	250.006	296.654	298.636	259.066	281.67	295.376	285.364	277.6	218.452	256.835	258.836	253.955	251.1	255.924	264.61	242.668	235.361	226.619	231.324	274.239	296.804	256.61	236.239	294.171
HBP1	ENSG00000105856	26959	HMG-box transcription factor 1	7	107168961	107202522	1	27.6476	27.3552	-0.0491059	0.401831	Yes	No	no	no	no	34.8967	27.8855	27.6476	39.1872	54.5261	41.5861	24.9504	18.229	29.6162	29.2396	38.3238	33.9048	29.1243	30.2786	25.7507	27.3552	25.7567	38.4476	29.1535	25.9821	27.2095	24.5889	25.1462	27.1429	32.4489	23.4809	24.148	14.4577	31.289	33.2953	33.6677	36.4755	36.0879
TSPAN3	ENSG00000140391	10099	tetraspanin 3	15	77041404	77083984	-1	92.2334	89.9552	-0.00843656	0.40392	Yes	No	yes	no	yes	109.86	102.34	61.3055	63.7931	102.356	78.7946	83.3978	68.7729	92.7562	87.2992	74.0926	69.1795	80.1235	66.1348	90.8849	90.355	95.3952	97.8666	92.2334	92.846	69.8101	72.1383	137.696	126.89	103.402	89.9552	104.951	136.445	85.5846	93.2268	76.0118	76.4769	73.2694
FAM120C	ENSG00000184083	54954	family with sequence similarity 120C	X	54068324	54183281	-1	27.8452	27.5462	-0.127019	0.40548	Yes	No	no	no	no	25.3648	23.9815	44.4765	30.0739	30.6111	37.2086	27.8452	21.5433	19.7441	16.5085	25.5492	26.0279	32.6853	27.0913	32.2425	24.6611	18.1251	27.0881	32.2494	29.1837	21.85	23.1233	26.87	30.3519	24.0649	24.6936	24.148	31.6263	31.289	26.6362	30.2727	27.7213	41.5558
SLC66A2	ENSG00000122490	80148	solute carrier family 66 member 2	18	79902420	79951657	-1	46.8807	44.7869	-0.0564954	0.407599	Yes	No	no	no	no	51.5373	40.434	46.8807	54.6798	58.3525	58.0016	40.5272	40.6008	51.8283	55.1216	42.8658	58.5629	56.7224	48.6051	43.2785	37.5098	59.145	50.6809	66.3049	56.274	50.846	38.5932	50.5966	50.542	36.6408	34.8356	44.5809	21.6866	39.5714	38.0517	47.248	49.3635	30.62
RALB	ENSG00000144118	5899	RAS like proto-oncogene B	2	120240064	120294710	1	72.2539	63.7367	-0.0716007	0.407861	Yes	No	no	no	no	81.7488	72.2235	51.6889	43.7439	52.6129	56.9072	73.1971	70.43	89.8768	83.5218	78.6347	64.7274	60.6649	57.7683	61.4555	62.9998	85.8557	55.0499	72.6258	74.2521	78.7425	89.7251	80.9141	72.3366	66.295	53.7967	66.8713	59.6382	68.0996	63.7367	75.2573	71.6135	53.5851
TLR5	ENSG00000187554	7100	toll like receptor 5	1	223109404	223143248	-1	39.7473	35.2302	-0.0892484	0.410599	Yes	No	yes	yes	no	42.3284	44.8957	36.062	21.8719	39.2205	31.7367	40.3894	34.8007	53.6793	49.2457	54.7888	36.6446	33.8299	34.661	27.0491	35.2302	58.1911	57.6714	42.1823	42.4826	42.1884	44.7811	39.7473	44.9262	38.3487	36.0482	33.4356	28.9155	56.1362	46.6134	37.5344	30.761	44.8365
ZBTB14	ENSG00000198081	7541	zinc finger and BTB domain containing 14	18	5289019	5297053	-1	49.2247	51.5882	0.0775249	0.411269	Yes	No	no	no	no	42.49	51.5882	49.2848	52.8572	38.2639	50.341	50.8658	62.1442	47.9206	44.0693	52.8016	54.1107	53.5429	54.9795	49.7703	60.7202	41.0199	58.5452	42.8273	45.1916	47.6853	51.9461	53.3343	51.3443	62.1031	60.3008	49.2247	39.7588	46.0132	34.2466	45.4562	48.6339	44.8365
PCNX1	ENSG00000100731	22990	pecanex 1	14	70907405	71115382	1	414.207	396.532	0.016797	0.414771	Yes	No	no	no	no	391.942	396.532	426.734	388.227	414.207	331.594	413.819	436.666	345.111	345.279	494.802	405.83	357.122	362.944	427.592	402.038	342.469	367	377.706	360.794	425.045	393.585	434.077	454.076	456.768	413.507	380.795	349.696	328.535	357.686	388.924	372.414	343.382
ATF7IP2	ENSG00000166669	80063	activating transcription factor 7 interacting protein 2	16	10326434	10483638	1	40.2399	41.2934	0.0654568	0.417407	Yes	No	no	no	no	40.3897	44.6168	43.2745	54.6798	44.9601	35.0198	36.8053	62.1442	32.0842	35.2554	44.0014	43.8365	39.2987	42.629	57.7769	53.6742	27.6646	32.3309	34.8294	36.0794	43.1504	44.7811	34.3733	34.4969	47.1983	50.3793	21.3617	32.5299	41.4119	40.9056	38.2888	34.2869	39.3686
ZFP62	ENSG00000196670	643836	ZFP62 zinc finger protein	5	180847611	180861285	-1	39.7548	42.3873	0.0846386	0.417494	Yes	No	no	no	no	43.1362	40.7128	37.2641	31.8966	34.4375	30.6424	41.3543	52.2011	35.5805	34.1362	40.3109	32.5349	41.4607	37.8482	60.59	64.4505	31.4804	39.3214	42.9563	44.3296	43.5626	43.4784	36.1984	35.9677	44.559	48.9462	24.148	27.1083	30.3687	45.6621	29.7068	35.8675	39.3686
MYLIP	ENSG00000007944	29116	myosin regulatory light chain interacting protein	6	16129086	16148248	1	121.669	116.995	-0.0665257	0.418752	Yes	No	no	no	no	125.37	126.043	173.098	150.369	147.316	158.684	120.479	124.288	124.429	128.011	131.152	125.003	113.826	104.78	109.278	108.592	103.981	93.4975	92.8784	85.704	120.106	134.506	121.777	116.995	136.006	112.334	121.669	112.047	73.6212	87.519	138.255	145.415	104.983
TRIB1	ENSG00000173334	10221	tribbles pseudokinase 1	8	125430358	125438403	1	111.792	102.231	-0.206216	0.419789	Yes	No	yes	no	no	123.108	100.109	111.792	120.296	157.839	194.798	85.8791	122.631	196.824	191.527	194.174	219.183	138.881	116.333	61.6719	43.9341	92.5333	72.5261	110.551	90.2601	117.633	105.521	108.19	104.962	97.9676	74.5217	174.608	118.373	74.5415	77.0548	139.481	236.483	82.018
BRWD1	ENSG00000185658	54014	bromodomain and WD repeat domain containing 1	21	39184176	39321559	-1	399.303	394.301	-0.057426	0.420614	Yes	No	no	no	no	367.385	394.301	353.408	373.645	322.373	305.329	445.661	444.124	356.422	358.85	530.287	413.707	361.573	369.717	454.208	428.15	324.344	347.776	334.878	332.842	377.772	386.095	380.134	353.928	539.986	471.493	449.524	420.178	340.498	313.927	397.789	397.582	361.973
KPNA5	ENSG00000196911	3841	karyopherin subunit alpha 5	6	116681187	116741867	1	63.4272	69.0602	0.100526	0.4224	Yes	No	no	no	no	55.7378	72.5023	58.9013	76.5517	60.2657	70.0397	73.1971	89.4876	54.502	60.7177	84.88	58.5629	53.2885	68.9236	96.2948	84.5524	49.6055	46.3119	52.5021	52.9493	62.5268	67.5788	59.5195	63.1107	91.2915	80.5848	43.6521	41.566	57.9767	62.7854	64.412	69.0602	63.4272
TFE3	ENSG00000068323	7030	transcription factor binding to IGHM enhancer 3	X	49028726	49043410	-1	69.6143	71.8038	-0.005416	0.422658	Yes	No	no	no	no	79.6486	79.7526	69.72	76.5517	99.4862	83.1721	65.4776	46.401	83.5011	72.1897	61.6019	78.7687	81.0138	69.322	51.2851	52.0163	89.6715	73.3999	105.133	85.9502	74.2076	73.9296	76.4526	72.0692	49.372	54.5684	86.3754	92.1681	84.6644	84.6651	74.4086	68.9386	53.5851
TMEM140	ENSG00000146859	55281	transmembrane protein 140	7	135148072	135166215	1	40.2515	41.8589	0.0695387	0.424363	Yes	No	no	no	no	36.5123	36.2512	38.4662	40.0985	46.8733	39.3973	40.2515	29.0006	51.2113	38.3333	34.6333	46.9188	44.2587	42.629	42.8458	44.5558	52.4674	61.1666	50.5671	57.0128	44.2497	42.6642	35.8942	41.7172	43.1616	49.3872	39.0083	49.6985	40.4917	39.003	36.497	38.2992	47.0236
KDM4C	ENSG00000107077	23081	lysine demethylase 4C	9	6720863	7175648	1	182.631	179.459	-0.0494967	0.424394	Yes	No	no	no	no	182.723	185.439	198.341	182.266	166.448	175.099	184.164	167.375	153.428	156.691	193.038	181.853	182.631	164.54	191.291	182.575	169.803	188.743	178.92	172.886	168.754	168.051	172.069	159.247	190.035	182.005	146.745	137.348	184.053	179.794	187.295	179.459	181.533
ABCG1	ENSG00000160179	9619	ATP binding cassette subfamily G member 1	21	42199689	42297244	1	26.0576	28.3293	0.0751002	0.425438	Yes	No	no	yes	no	20.0333	21.193	69.72	68.3498	40.1771	33.9255	15.1632	17.4004	27.1481	32.1776	15.8973	34.2473	28.7427	30.2786	26.3999	29.4276	35.2962	41.9428	26.0576	17.4856	34.9051	31.9167	26.5658	35.5666	23.9097	24.4731	24.148	17.1686	17.485	18.0746	17.3526	28.3293	33.9008
DIP2B	ENSG00000066084	57609	disco interacting protein 2 homolog B	12	50504985	50748657	1	181.683	182.573	-0.0522445	0.426824	Yes	No	no	no	no	224.082	216.113	233.201	218.719	188.45	202.458	181.683	183.118	167.825	182.573	242.717	220.552	186.828	184.062	201.029	213.246	139.277	133.693	173.502	163.158	161.058	163.166	173.691	185.053	178.857	167.894	153.247	152.71	199.697	157.915	169.188	171.678	200.124
ZFTRAF1	ENSG00000187954	50626	zinc finger TRAF-type containing 1	8	144449582	144462871	-1	25.6978	24.6817	-0.0512186	0.427853	Yes	No	no	no	no	26.011	24.2604	40.8703	27.3399	31.5677	37.2086	20.2636	27.3434	28.3822	25.4623	24.1298	23.2882	35.1017	24.3025	20.5573	23.8322	26.7107	27.0881	35.0874	32.0158	25.6978	23.7747	25.4504	23.6665	21.8913	20.0635	28.7918	33.4335	28.5282	40.9056	23.9541	24.6817	16.4036
CACNA1I	ENSG00000100346	8911	calcium voltage-gated channel subunit alpha1 I	22	39570753	39689735	1	50.4656	59.5256	0.0357862	0.427982	Yes	No	no	no	no	58.969	69.1561	84.1448	75.6404	61.2222	62.3791	53.347	54.6869	42.7789	36.5146	60.1825	64.7274	47.6926	48.6051	36.1376	38.7532	25.7567	36.7	73.9157	66.7407	50.1589	63.1821	47.9603	64.1803	33.3804	39.1349	65.9425	66.867	39.5714	35.1979	56.0186	55.3211	33.9008
CHST11	ENSG00000171310	50515	carbohydrate sulfotransferase 11	12	104455295	104762014	1	118.566	113.682	-0.030439	0.430044	Yes	No	no	no	no	112.607	104.013	129.823	113.005	112.879	129.136	127.785	125.117	122.167	127.451	116.958	115.756	123.365	99.6005	105.816	102.789	124.014	131.071	133.642	128.679	115.022	104.706	142.259	127.692	119.083	112.003	147.674	177.107	107.671	106.545	115.715	113.682	109.357
BASP1	ENSG00000176788	10409	brain abundant membrane attached signal protein 1	5	17065598	17276843	1	31.1606	30.3519	-0.117569	0.441833	Yes	No	yes	no	no	48.7908	34.8569	69.72	111.182	65.0486	79.889	24.8126	29.8292	34.7579	32.0377	47.9757	65.0698	24.8001	21.9121	31.1606	23.8322	47.6976	37.5738	46.9552	34.848	38.478	26.8687	36.2998	30.3519	18.6309	18.6304	57.5836	54.2165	30.3687	31.3927	44.1359	53.2542	50.3044
FURIN	ENSG00000140564	5045	furin, paired basic amino acid cleaving enzyme	15	90868588	90883564	1	175.223	169.68	-0.00919859	0.444402	Yes	No	no	no	no	205.665	181.535	198.341	234.212	256.368	161.967	163.212	150.803	179.754	173.059	157.553	192.127	215.189	157.767	131.134	120.197	192.698	215.831	237.485	197.883	184.832	169.68	193.362	172.083	118.617	119.279	246.124	262.95	160.126	190.259	175.223	174.11	221.995
DDX24	ENSG00000089737	57062	DEAD-box helicase 24	14	94048287	94081202	-1	30.3687	33.6589	0.118286	0.445035	Yes	No	no	no	no	39.2588	31.7895	32.4558	44.6552	42.0903	40.4917	31.705	33.1436	25.7085	29.7992	30.659	36.3021	35.8648	28.685	28.7802	32.9506	20.033	36.7	30.3145	31.5233	29.9579	34.5222	29.8104	32.3576	27.1701	27.4496	52.9398	39.7588	30.3687	39.003	36.1197	38.664	36.0879
SDAD1	ENSG00000198301	55153	SDA1 domain containing 1	4	75940950	75990962	-1	80.0895	84.4213	0.0928971	0.447075	Yes	No	no	no	no	75.6096	85.6085	85.3469	75.6404	68.875	70.0397	80.0895	86.1732	77.3311	81.1435	74.6604	80.8236	76.1809	82.4692	83.744	89.3188	66.7766	56.7976	70.1748	69.8192	71.4592	91.5163	82.5364	86.1086	92.2231	86.5378	65.9425	70.4815	71.7807	79.9086	88.649	86.8116	92.9537
TNFRSF1A	ENSG00000067182	7132	TNF receptor superfamily member 1A	12	6328757	6342114	-1	130.128	134.913	-0.0875313	0.448012	Yes	No	no	no	no	130.055	127.995	106.984	92.0444	124.358	131.324	130.128	107.717	176.874	164.385	117.81	112.674	161.01	167.329	111.009	119.783	176.481	161.655	227.681	215.122	152.263	143.3	154.021	141.999	110.699	121.925	175.537	153.613	200.618	178.843	124.58	107.481	119.199
FNDC3B	ENSG00000075420	64778	fibronectin type III domain containing 3B	3	172039578	172401669	1	153.637	149.146	-0.0380862	0.449022	Yes	No	no	no	no	154.127	153.37	132.228	146.724	130.097	161.967	150.53	149.146	161.449	148.576	186.225	162.675	149.945	149.002	110.577	130.352	169.803	152.043	153.894	140.87	153.637	153.233	169.636	134.645	143.613	135.704	187.611	207.83	170.249	152.207	146.177	133.257	148.726
KIF16B	ENSG00000089177	55614	kinesin family member 16B	20	16272104	16573448	-1	35.543	38.1151	-0.0852975	0.449098	Yes	No	no	no	no	35.543	38.7609	28.8496	39.1872	34.4375	25.1705	43.8355	38.1151	26.9425	23.0839	34.9172	32.8774	41.4607	39.0434	34.8392	42.069	41.0199	48.9333	43.8592	45.9304	30.2327	28.4971	44.4115	46.5307	39.4355	42.7728	43.6521	41.566	42.3322	30.4414	35.271	33.5574	26.2458
MIDN	ENSG00000167470	90007	midnolin	19	1248553	1259143	1	172.785	167.195	-0.0303957	0.449221	Yes	No	no	no	no	164.952	169.544	163.481	195.025	306.111	252.799	152.322	149.146	230.554	214.61	167.205	193.497	150.581	133.465	110.577	115.431	245.166	203.597	185.112	171.9	180.572	166.423	183.527	168.473	152.153	150.256	299.992	296.384	218.103	160.769	228.884	256.544	172.785
FAR2	ENSG00000064763	55711	fatty acyl-CoA reductase 2	12	29149016	29341121	1	30.1199	29.1626	-0.109722	0.449485	Yes	No	no	no	no	26.9803	37.6454	20.4352	29.1626	23.9149	20.793	32.6699	35.6293	31.2615	29.0997	41.1626	29.1102	26.835	31.0754	36.354	26.7335	27.6646	27.0881	27.9925	25.2433	35.3173	32.7309	33.6635	33.0261	38.9697	31.5284	19.5041	11.7469	34.9701	23.7823	27.915	22.6148	32.8072
TMEM120A	ENSG00000189077	83862	transmembrane protein 120A	7	75986831	75994656	-1	19.4315	18.4809	0.00969197	0.454819	Yes	No	no	yes	no	22.7798	17.0102	19.2331	21.8719	23.9149	24.0761	16.6796	11.6002	27.1481	19.8662	15.8973	21.2333	19.8401	12.7489	11.6852	13.4704	26.7107	27.9619	21.5426	20.3177	22.9494	14.8185	21.1918	23.5328	12.4206	15.654	24.148	24.3974	23.9269	28.5388	16.5038	18.4809	18.5907
CARD8	ENSG00000105483	22900	caspase recruitment domain family member 8	19	48180770	48255946	-1	212.935	222.157	0.0594363	0.459584	Yes	No	no	no	no	212.935	224.478	162.279	184.089	181.754	222.157	217.524	236.976	204.022	209.714	212.91	186.648	203.361	187.249	228.294	229.203	227.041	242.045	215.426	212.413	241.587	250.286	220.131	206.447	238.786	248.92	182.039	195.179	204.299	235.921	190.878	191.739	161.849
P2RX1	ENSG00000108405	5023	purinergic receptor P2X 1	17	3896592	3916476	-1	45.6448	43.1996	0.00147147	0.464075	Yes	Yes	no	no	no	67.8548	65.8098	44.4765	46.4778	61.2222	61.2847	26.0532	20.7147	64.374	42.8102	68.415	68.837	59.6475	43.0274	33.1081	36.2663	74.4083	63.788	62.1769	73.6364	38.3406	40.7101	45.9324	50.4083	15.06	13.5594	46.4384	49.6985	72.7009	60.8828	45.6448	45.7159	44.8365
SLC25A37	ENSG00000147454	51312	solute carrier family 25 member 37	8	23528956	23575463	1	58.8969	54.6556	-0.133772	0.466301	Yes	No	yes	no	no	52.1835	54.6556	67.3158	66.5271	62.1788	54.7185	90.9794	60.487	70.1327	61.1374	59.047	63.015	52.2711	61.7523	47.39	39.9966	57.2371	46.3119	56.114	62.0615	63.3513	53.7374	58.0999	52.5476	43.7827	42.3318	59.4412	50.6021	58.8969	43.7595	59.8852	54.2268	59.0529
WDR3	ENSG00000065183	10885	WD repeat domain 3	1	117929720	117966543	1	41.5558	44.3491	0.0305755	0.467676	Yes	No	no	no	no	36.5123	35.1357	37.2641	36.4532	38.2639	37.2086	44.2491	33.9721	44.8356	44.3491	40.5948	37.672	38.1541	43.0274	54.7474	65.4867	34.3423	46.3119	41.2793	45.0685	38.3406	49.992	42.6877	44.6588	46.7326	47.7336	35.2932	35.2407	47.8538	39.9543	35.0824	42.5547	41.5558
DTX3L	ENSG00000163840	151636	deltex E3 ubiquitin ligase 3L	3	122564338	122575203	1	182.967	195.892	0.0382387	0.469644	Yes	No	no	no	no	208.411	203.843	144.248	132.143	169.318	195.892	194.503	201.347	172.761	181.873	187.361	154.455	157.449	189.639	195.403	219.049	157.402	146.8	148.863	164.389	222.073	240.353	191.74	207.249	242.357	235.03	182.967	158.131	179.452	207.382	180.127	181.769	174.972
RAB11FIP1	ENSG00000156675	80223	RAB11 family interacting protein 1	8	37858618	37899497	-1	197.059	190.832	-0.0299013	0.469644	Yes	No	no	no	no	197.91	181.814	158.673	134.877	197.059	195.892	200.155	212.119	239.397	225.103	186.225	202.059	134.302	130.676	155.154	161.023	216.547	216.705	227.036	216.723	206.407	220.323	198.432	183.315	155.879	152.681	234.978	240.36	174.85	215.944	202.95	173.623	184.814
TAGLN2	ENSG00000158710	8407	transgelin 2	1	159918107	159925507	-1	343.814	375.837	0.0313137	0.470176	Yes	No	no	no	no	410.683	396.253	402.693	481.182	489.778	482.617	425.673	399.38	446.916	300.091	324.191	429.118	328.252	335.455	409.631	380.693	452.173	468.361	438.592	492.305	373.649	344.082	342.009	427.2	261.765	307.347	467.17	470.78	307.368	327.245	319.325	371.928	508.511
LITAF	ENSG00000189067	9516	lipopolysaccharide induced TNF factor	16	11547722	11636381	-1	283.006	280.892	-0.0339613	0.471915	Yes	No	no	no	no	278.528	240.931	343.792	327.168	374.986	354.576	264.116	280.892	234.667	272.95	291.261	308.568	261.355	262.945	238.465	234.591	316.712	290.104	233.873	232.977	250.107	260.219	277.521	245.222	352.746	312.969	375.222	392.166	272.398	236.872	313.195	355.879	309.481
MX2	ENSG00000183486	4600	MX dynamin like GTPase 2	21	41361999	41409393	1	132.28	125.956	-0.0706005	0.471915	Yes	No	no	no	no	195.325	185.996	153.865	162.217	172.188	189.326	135.918	125.117	141.088	118.497	130.869	138.017	146.13	133.066	106.898	95.7432	145.955	115.343	199.044	191.356	150.339	134.669	133.336	149.086	132.28	122.365	95.6631	118.373	151.844	136.035	122.411	132.406	126.854
AKAP1	ENSG00000121057	8165	A-kinase anchoring protein 1	17	57085092	57121346	1	45.4899	42.2506	-0.0618546	0.477441	Yes	No	no	no	no	48.1446	49.0785	67.3158	61.0591	59.3091	45.9635	48.7981	38.1151	51.0056	42.2506	33.2139	47.9462	56.9767	45.8162	48.9048	42.069	38.1581	46.3119	43.4723	38.7884	36.0044	37.6161	48.4673	49.7398	42.2301	40.4578	44.5809	41.566	45.093	43.7595	48.0968	41.8252	54.6787
JUNB	ENSG00000171223	3726	JunB proto-oncogene, AP-1 transcription factor subunit	19	12791486	12793315	1	1427.42	1287.97	-0.121645	0.478221	Yes	No	no	no	no	1960.52	2468.7	3142.21	3038.38	2240.35	2460.14	1505.71	1329.06	1593.31	1552.78	1472.77	1900.72	1299.78	1261.74	750.45	391.469	1335.53	1093.13	1168.46	893.981	1315.12	1154.86	1974.99	1722.97	804.235	702.003	1661.57	1695.17	1754.02	1457.38	1537.02	1892.35	1966.24
NUP98	ENSG00000110713	4928	nucleoporin 98 and 96 precursor	11	3671083	3797792	-1	247.326	240.945	-0.0348675	0.481223	Yes	No	no	no	no	269.965	255.152	252.434	266.108	240.106	267.026	244.817	244.434	227.88	231.958	305.455	264.389	254.106	256.571	242.143	225.888	253.751	220.2	228.584	223.126	234.853	232.862	227.736	249.902	247.326	237.676	220.118	246.685	233.747	228.31	268.682	248.641	258.083
POLG2	ENSG00000256525	11232	DNA polymerase gamma 2, accessory subunit	17	64477785	64497054	-1	25.7546	24.7336	-0.0356507	0.483434	Yes	No	no	no	no	21.0027	22.0296	33.6579	26.4286	26.7847	27.3593	26.3289	25.6863	26.5311	22.3844	24.9814	22.9457	20.9847	23.9041	30.5114	26.9407	25.7567	27.9619	23.3486	22.9036	28.3088	24.4261	25.7546	28.3463	29.0332	29.3236	21.3617	24.3974	24.8472	24.7336	20.0875	21.0342	19.6843
CASK	ENSG00000147044	8573	calcium/calmodulin dependent serine protein kinase	X	41514934	41923554	-1	60.802	59.3495	-0.0308119	0.485737	Yes	No	no	no	no	58.3228	68.8772	64.9117	83.8424	58.3525	53.6241	59.5502	62.1442	49.9773	51.9038	60.7503	61.6451	57.3583	61.3539	60.3736	61.5492	55.3292	57.6714	66.1759	61.3227	64.5881	55.8543	58.8097	58.4308	64.432	60.4111	66.8713	48.7949	53.3754	62.7854	60.9226	55.5643	73.2694
EPRS1	ENSG00000136628	2058	glutamyl-prolyl-tRNA synthetase 1	1	219968600	220046530	-1	171.849	173.103	0.0682169	0.489492	Yes	No	no	no	no	162.851	178.467	140.642	135.788	135.837	138.985	173.826	190.575	174.612	184.112	212.626	180.141	160.883	163.743	173.114	204.335	158.356	166.024	144.478	157.616	154.874	181.079	164.971	161.654	174.354	189.06	153.247	134.638	138.04	158.866	172.677	167.544	184.814
ICOS	ENSG00000163600	29851	inducible T cell costimulator	2	203936763	203961577	1	41.8766	41.5511	0.160483	0.489492	Yes	No	no	no	no	47.0137	59.1173	74.5282	84.7537	48.7865	58.0016	53.347	71.2586	34.7579	41.5511	67.2795	57.193	29.8873	43.0274	45.2261	46.0065	25.7567	30.5833	28.8955	25.7358	35.5922	33.0566	41.8766	45.4611	57.9111	46.5209	27.863	30.7227	28.5282	37.1004	60.0738	69.7897	20.7779
PLOD1	ENSG00000083444	5351	procollagen-lysine,2-oxoglutarate 5-dioxygenase 1	1	11934205	11975538	1	47.6926	47.0073	-0.0330434	0.489791	Yes	No	no	yes	yes	48.7908	38.7609	39.6683	29.1626	43.0469	53.6241	31.9806	27.3434	59.0267	47.0073	38.6076	55.1381	47.6926	49.0035	27.0491	26.319	66.7766	58.5452	51.5991	51.2254	58.9538	56.3428	52.3204	48.1352	35.3988	39.6861	92.8768	93.0717	51.5348	66.5905	49.3228	46.9318	47.0236
CSNK1D	ENSG00000141551	1453	casein kinase 1 delta	17	82239023	82273700	-1	164.946	153.289	0.086672	0.489791	Yes	No	no	no	no	170.122	147.514	195.937	175.887	198.972	191.515	149.013	153.289	164.946	161.867	147.05	218.84	196.493	147.807	134.38	141.128	186.021	173.888	173.502	161.68	153.5	143.3	180.485	155.37	151.221	143.311	180.181	191.565	178.531	160.769	175.789	182.864	161.849
ZER1	ENSG00000160445	10444	zyg-11 related cell cycle regulator	9	128729786	128772414	-1	69.5505	77.0164	-0.0775101	0.489791	Yes	No	no	no	no	79.1639	79.7526	90.1551	97.5123	97.573	72.2284	60.653	46.401	67.6647	64.9148	69.5505	81.1661	92.0784	93.6245	68.5965	65.6939	82.0399	89.1285	95.4584	85.0883	65.1378	63.5078	64.5893	77.0164	54.1849	63.2773	78.0165	98.4933	84.6644	81.8112	74.8801	79.5165	82.018
IL13RA1	ENSG00000131724	3597	interleukin 13 receptor subunit alpha 1	X	118727133	118794535	1	110.411	104.797	-0.120556	0.492286	Yes	No	yes	yes	no	104.852	106.244	90.1551	47.3892	90.8768	91.9271	135.918	130.088	172.967	176.417	175.722	104.797	105.432	117.13	80.4981	93.0491	92.5333	92.6237	118.678	104.667	126.153	170.82	160.104	139.993	100.296	78.3801	74.3014	64.1562	108.591	99.8858	112.603	84.8662	98.4216
NT5C2	ENSG00000076685	22978	5'-nucleotidase, cytosolic II	10	103087185	103277605	-1	63.4272	60.0985	-0.0353639	0.493466	Yes	No	no	no	no	71.0859	59.9539	50.4869	43.7439	72.7014	62.3791	60.9287	56.344	62.3173	63.6557	63.3052	63.015	52.2711	51.3939	63.8359	60.0985	83.9478	51.5547	59.468	58.4905	65.0004	65.6247	65.4005	64.4477	68.7792	64.8206	64.085	52.4093	55.2159	55.175	63.2803	60.0629	63.4272
RHOG	ENSG00000177105	391	ras homolog family member G	11	3826978	3840959	-1	145.928	131.074	-0.0595813	0.493466	Yes	No	no	no	no	165.921	137.476	149.056	201.404	216.191	176.194	129.99	119.317	166.591	158.09	123.488	144.181	157.703	131.074	94.5636	95.7432	218.455	179.131	188.079	167.591	148.69	124.736	145.199	139.325	101.694	112.113	206.186	195.179	159.206	195.015	159.568	153.319	159.662
AASDH	ENSG00000157426	132949	aminoadipate-semialdehyde dehydrogenase	4	56338287	56387508	-1	29.2396	28.8653	0.0914179	0.494802	Yes	No	no	no	no	21.4873	23.145	28.8496	18.2266	18.1754	26.2649	29.9129	32.315	27.3538	28.68	29.2396	27.3978	24.4186	36.2546	37.0032	43.5196	26.7107	25.3405	30.3145	28.3217	30.5076	26.543	27.6811	30.2182	34.7777	36.3789	23.2192	28.9155	18.4053	28.5388	26.9719	31.2473	20.7779
CD300C	ENSG00000167850	10871	CD300c molecule	17	74541073	74546115	-1	26.4455	26.4286	-0.0577865	0.49616	Yes	No	yes	yes	yes	32.3118	28.4432	26.4455	26.4286	37.3073	33.9255	25.9154	25.6863	46.2753	34.2761	30.3751	37.3295	32.0494	28.685	17.5278	19.273	33.3883	34.9523	51.3411	55.7815	31.7444	28.3342	34.6775	34.6306	17.2336	16.7564	23.2192	43.3732	36.8106	36.1491	26.1232	23.2227	26.2458
MED28	ENSG00000118579	80306	mediator complex subunit 28	4	17614641	17634105	1	140.674	144.272	0.0562809	0.496779	Yes	No	no	no	no	141.849	131.898	147.854	143.99	126.271	134.608	137.021	154.118	126.486	141.022	130.017	132.537	120.567	134.66	167.921	171.384	113.52	145.926	123.967	125.231	139.345	148.511	137.087	144.272	158.518	156.429	134.671	112.951	149.083	150.304	161.171	138.485	150.913
HTATSF1	ENSG00000102241	27336	HIV-1 Tat specific factor 1	X	136497079	136512346	1	59.3309	60.4486	0.101637	0.499389	Yes	No	no	no	no	68.501	60.2327	66.1138	91.133	61.2222	73.3228	69.8887	66.2871	69.1044	74.1483	59.3309	67.4671	56.3408	55.3779	51.2851	59.2696	61.0529	69.0309	53.9211	58.983	58.5416	65.299	68.1382	66.0523	55.427	65.1514	82.6603	75.9031	52.4551	56.1263	51.1146	63.2241	88.5794
FAM162A	ENSG00000114023	26355	family with sequence similarity 162 member A	3	122384161	122412334	1	21.3664	22.4888	0.113666	0.50314	Yes	No	no	no	no	25.2032	23.9815	30.0517	19.1379	24.8715	27.3593	21.3664	22.3719	18.3044	19.4465	31.5107	22.6032	22.7653	28.2866	20.9901	24.6611	20.033	17.4762	19.3497	20.4409	19.6513	22.1463	20.1778	22.9979	21.8913	22.4888	13.0028	24.3974	23.0066	14.2694	26.7833	25.2897	17.4972
ARHGAP27	ENSG00000159314	201176	Rho GTPase activating protein 27	17	45393902	45434421	-1	65.4127	63.0589	-0.00611047	0.506699	Yes	No	no	no	no	76.9021	76.964	62.5076	42.8325	86.0938	94.1158	52.3821	39.7723	63.5513	63.3758	51.95	63.3575	92.8415	78.4852	47.8228	51.6018	99.211	61.1666	93.1364	90.5063	65.4127	65.1362	66.7186	68.8601	49.5272	46.08	66.8713	82.2284	89.2657	81.8112	54.9812	56.2938	73.2694
PGS1	ENSG00000087157	9489	phosphatidylglycerophosphate synthase 1	17	78378649	78425114	1	50.1709	48.6701	-0.0396204	0.506967	Yes	No	no	no	no	55.4147	52.1459	58.9013	40.0985	47.8299	48.1523	44.8005	54.6869	48.1263	44.0693	49.1112	58.9053	53.7972	49.4019	40.249	42.6907	46.7437	60.2928	65.1439	59.9681	53.0447	51.9461	50.698	48.6701	43.6274	45.3083	55.7261	54.2165	58.8969	45.6621	51.7748	52.1599	40.4622
AP3M2	ENSG00000070718	10947	adaptor related protein complex 3 subunit mu 2	8	42152946	42171673	1	51.205	46.4376	-0.122572	0.511848	Yes	No	no	no	no	84.8185	68.8772	78.1344	97.5123	62.1788	76.6059	66.5804	77.8873	42.7789	42.3905	106.171	110.961	45.0218	40.2386	45.2261	37.5098	27.6646	19.2238	29.6695	27.0903	32.4315	36.8019	51.205	49.3386	58.5322	47.1824	52.011	37.0479	28.5282	29.4901	87.8945	101.402	34.9943
ZNHIT6	ENSG00000117174	54680	zinc finger HIT-type containing 6	1	85649417	85708433	-1	45.7654	46.6258	0.0388383	0.511912	Yes	No	no	no	no	42.8131	45.7322	48.0827	53.7685	46.8733	48.1523	45.7654	56.344	40.3109	42.9501	47.6918	44.5215	39.9346	49.4019	52.367	53.2597	33.3883	42.8166	38.8283	37.6802	42.6007	42.827	48.5687	41.5835	48.1299	51.3715	41.7946	46.084	31.289	40.9056	46.9651	44.9864	36.0879
FPR2	ENSG00000171049	2358	formyl peptide receptor 2	19	51752026	51770531	1	27.6476	28.0861	-0.109234	0.512409	Yes	No	yes	no	yes	35.0583	28.4432	27.6476	21.8719	24.8715	41.5861	26.4667	30.6578	43.8072	45.7481	41.4464	36.6446	25.6904	30.2786	17.9606	15.75	22.8948	27.0881	46.5682	39.8967	29.8205	26.2173	40.8626	43.4554	23.9097	17.6383	36.222	35.2407	41.4119	24.7336	27.7264	28.0861	13.1229
IMPDH1	ENSG00000106348	3614	inosine monophosphate dehydrogenase 1	7	128392277	128409986	-1	111.586	104.065	-0.0104146	0.512794	Yes	No	yes	yes	yes	122.462	121.581	74.5282	87.4877	130.097	98.4933	86.5683	74.573	113.529	118.637	91.977	114.728	105.687	100.796	75.5211	63.2071	143.093	122.333	149.25	139.392	111.586	111.057	115.186	114.856	66.4503	67.0254	129.099	138.252	141.721	125.571	129.767	117.208	117.012
ABCA7	ENSG00000064687	10347	ATP binding cassette subfamily A member 7	19	1039997	1065572	1	206.957	195.246	0.0326531	0.513625	Yes	No	no	no	no	206.957	208.305	182.714	208.695	243.932	249.516	105.178	101.916	177.697	177.816	111.849	158.565	267.587	230.675	213.363	218.427	255.659	252.531	262.51	256.127	216.714	195.246	168.419	204.307	147.65	177.375	156.962	193.372	231.907	263.508	161.737	161.586	213.247
RPL22	ENSG00000116251	6146	ribosomal protein L22	1	6185020	6209389	-1	94.2106	90.5317	-0.043844	0.514674	Yes	No	no	no	no	90.9577	78.3583	94.9634	95.6897	78.441	78.7946	102.145	94.4591	98.9262	98.6313	88.5705	90.4128	87.6271	95.6165	115.121	105.898	63.9148	68.1571	77.7857	75.6066	86.3007	83.2115	95.7179	101.619	99.8307	89.6245	81.7316	46.9876	80.063	66.5905	97.8911	95.2009	108.264
KLHL42	ENSG00000087448	57542	kelch like family member 42	12	27780048	27803040	1	34.9051	35.4146	0.0500695	0.517064	Yes	No	no	no	no	30.5346	35.4146	31.2538	33.7192	32.5243	27.3593	34.3241	30.6578	33.1125	33.8564	24.9814	30.4801	36.6279	40.2386	44.1441	40.6183	32.4344	34.9523	32.7654	31.0307	34.9051	40.873	32.7509	34.0958	43.0064	43.9854	40.8658	23.4938	32.2093	26.6362	35.0824	39.1503	25.1522
NRBF2	ENSG00000148572	29982	nuclear receptor binding factor 2	10	63133247	63155031	1	27.9925	29.7646	0.0902401	0.517616	Yes	No	no	no	no	30.2115	32.9049	19.2331	25.5172	39.2205	35.0198	26.3289	27.3434	35.7862	35.6751	36.0527	25.6855	26.1991	28.2866	24.6688	21.967	30.5265	30.5833	27.9925	29.7994	26.9346	28.9856	31.23	30.3519	29.8095	29.7646	37.1507	26.2046	23.0066	28.5388	33.7621	29.7883	25.1522
PEBP1	ENSG00000089220	5037	phosphatidylethanolamine binding protein 1	12	118136124	118145584	1	68.1779	70.2715	0.0436358	0.518415	Yes	No	no	no	no	68.1779	70.2715	86.5489	82.9311	88.007	84.2665	64.7884	63.8013	63.9627	71.2104	49.3951	61.9876	69.6947	78.0868	71.4096	75.0195	72.5004	67.2833	74.1737	71.0505	61.29	67.5788	64.6907	71.2669	64.5872	69.3404	71.5151	64.1562	58.8969	58.9802	74.8801	74.4099	66.708
CHPF2	ENSG00000033100	54480	chondroitin polymerizing factor 2	7	151232483	151240979	1	111.544	107.556	-0.0550552	0.522298	Yes	No	no	no	no	104.044	88.3971	120.207	118.473	138.707	133.513	101.732	91.1448	123.195	105.067	91.1254	106.509	130.996	117.927	100.19	107.556	134.507	125.828	142.027	133.112	112.686	97.8671	114.578	114.321	106.507	109.578	117.954	135.541	138.96	139.84	110.906	96.2952	111.544
PSMA3	ENSG00000100567	5684	proteasome 20S subunit alpha 3	14	58244843	58272012	1	55.6414	55.1216	0.0416225	0.522298	Yes	No	no	no	no	48.6292	48.7996	36.062	41.0099	38.2639	32.8311	58.7231	60.487	43.1902	55.1216	57.3437	55.1381	44.1315	60.5571	60.8064	59.684	31.4804	41.9428	41.5373	52.4567	49.6092	52.7603	56.9846	53.751	68.9344	58.3165	34.3644	46.9876	41.4119	46.6134	55.6414	58.4823	45.9301
PROSER1	ENSG00000120685	80209	proline and serine rich 1	13	39009865	39038089	-1	93.6046	92.3804	-0.0411184	0.524821	Yes	No	no	no	no	93.2195	87.0028	106.984	97.5123	103.313	91.9271	87.6711	83.6875	90.6995	94.5741	107.023	85.6182	93.6046	99.2021	96.0784	88.0754	97.3031	92.6237	89.9115	89.5212	89.0492	90.2136	92.9802	99.6132	98.7439	92.3804	107.737	110.24	88.3454	103.691	96.1936	96.4168	114.825
YLPM1	ENSG00000119596	56252	YLP motif containing 1	14	74763316	74859435	1	225.784	218.481	-0.0475515	0.524864	Yes	No	no	no	no	245.893	232.286	312.538	282.512	248.715	216.685	212.423	205.49	219.242	196.563	232.781	242.128	235.41	223.504	223.101	228.789	226.087	216.705	229.616	219.678	225.784	219.835	213.743	218.481	199.351	204.383	225.691	229.517	242.95	234.018	201.912	214.354	255.896
BANK1	ENSG00000153064	55024	B cell scaffold protein with ankyrin repeats 1	4	101411286	102074812	1	84.7707	90.2217	0.00780395	0.525289	Yes	No	no	no	no	80.941	95.0896	93.7613	90.2217	108.096	119.286	74.9891	58.8298	65.608	67.0133	75.2281	65.4123	96.1482	94.0229	186.098	180.296	38.1581	68.1571	74.0447	79.7933	106.914	90.865	61.0404	80.7602	84.7707	84.6637	98.4494	98.4933	34.0498	32.344	66.2981	77.5711	106.077
CD96	ENSG00000153283	10225	CD96 molecule	3	111292719	111665750	1	193.913	192.161	0.0311684	0.528324	Yes	No	no	no	no	192.578	199.939	230.797	200.493	150.186	166.344	207.736	190.575	129.982	147.457	219.155	198.977	173.601	198.006	245.389	253.036	160.264	201.85	125.644	135.205	160.096	160.886	175.01	182.78	232.11	226.762	159.748	177.107	202.458	192.161	167.113	186.998	216.527
ARMC1	ENSG00000104442	55156	armadillo repeat containing 1	8	65602458	65634217	-1	37.7193	38.0862	0.0579416	0.530036	Yes	No	no	no	no	28.1113	36.2512	28.8496	25.5172	25.8281	29.548	44.5248	49.7153	36.6089	39.5924	50.5306	30.4801	30.7776	36.653	44.5769	42.069	34.3423	32.3309	31.4755	36.6951	36.5541	39.7331	37.7193	41.5835	50.7693	47.6233	31.5781	28.9155	42.3322	30.4414	35.271	38.9072	31.7136
DDX42	ENSG00000198231	11325	DEAD-box helicase 42	17	63773603	63819317	1	176.014	170.462	-0.0554886	0.530644	Yes	No	no	no	no	165.759	159.505	174.3	200.493	176.014	165.25	181.959	174.832	197.03	170.261	164.65	180.483	177.416	170.516	192.157	189.828	196.514	178.257	179.694	173.255	188.817	175.705	181.296	180.373	163.486	167.894	169.965	146.385	178.531	185.502	166.641	170.462	211.06
PLEKHB1	ENSG00000021300	58473	pleckstrin homology domain containing B1	11	73646178	73662819	1	20.7737	23.1584	0.0697226	0.533834	Yes	No	no	no	no	18.5793	23.7027	34.86	33.7192	24.8715	28.4536	23.7098	17.4004	16.0421	16.2287	22.7104	29.7951	30.2689	30.2786	20.7737	22.3815	20.033	20.9714	24.7676	23.8887	20.201	19.8665	19.975	22.062	13.8179	17.6383	11.1452	15.3613	17.485	26.6362	27.6321	23.3443	26.2458
TC2N	ENSG00000165929	123036	tandem C2 domains, nuclear	14	91779746	91867536	-1	80.132	82.0303	0.0356722	0.533942	Yes	No	no	no	no	85.6262	90.6279	85.3469	64.7044	68.875	73.3228	89.8767	82.0303	57.587	65.3345	108.726	110.961	81.141	86.4533	100.406	85.1741	80.132	82.138	65.2729	61.3227	70.7721	89.2366	65.0963	77.5512	97.9676	96.1286	48.2959	59.6382	79.1428	69.4444	90.1579	93.7419	49.2108
IARS1	ENSG00000196305	3376	isoleucyl-tRNA synthetase 1	9	92210207	92293854	-1	121.98	123.64	0.0458958	0.5402	Yes	No	no	no	no	115.03	105.128	106.984	119.384	94.7032	117.098	115.378	140.031	96.0469	112.761	134.559	122.605	122.602	131.074	142.386	146.309	82.9938	103.109	104.875	114.395	109.113	112.197	115.186	128.628	143.769	134.161	93.8056	107.529	105.83	101.788	139.009	125.111	123.574
MSL1	ENSG00000188895	339287	MSL complex subunit 1	17	40121971	40136917	1	215.318	213.115	-0.00668843	0.541598	Yes	No	no	no	no	211.965	217.228	228.393	201.404	220.974	204.647	215.318	224.548	204.639	197.962	239.878	215.415	209.211	213.544	220.071	226.716	226.087	226.316	198.786	189.14	222.76	254.031	220.739	218.614	215.342	201.407	196.899	178.914	198.777	171.233	228.884	220.069	203.405
REPS1	ENSG00000135597	85021	RALBP1 associated Eps domain containing 1	6	138903493	138988261	-1	85.7412	83.2542	-0.056664	0.541598	Yes	No	no	no	no	94.1889	76.6852	112.994	113.916	73.658	73.3228	85.7412	85.3446	82.4728	79.7444	98.2224	91.4402	79.6148	82.4692	82.4456	80.8222	74.4083	74.2737	74.8187	80.2859	80.1168	80.2804	84.8685	84.7715	90.8258	90.2859	84.5179	89.4572	91.1062	87.519	89.3091	90.4591	95.1409
LPCAT2	ENSG00000087253	54947	lysophosphatidylcholine acyltransferase 2	16	55509072	55586666	1	48.0025	44.5642	-0.0514351	0.546464	Yes	No	yes	yes	no	60.7462	58.8384	27.6476	30.0739	30.6111	25.1705	69.1995	61.3156	60.055	62.6763	59.047	52.3983	36.5007	36.653	42.413	48.2861	37.2041	44.5642	44.1172	47.1618	65.1378	62.8564	71.2814	63.5118	40.0565	33.182	32.5069	31.6263	49.6943	39.9543	48.0025	41.8252	31.7136
FLCN	ENSG00000154803	201163	folliculin	17	17212212	17237188	-1	34.3494	32.1924	-0.0254064	0.546557	Yes	No	no	no	no	31.3424	37.0877	26.4455	29.1626	23.9149	29.548	29.6372	32.315	39.6939	33.8564	34.3494	32.1924	34.4658	33.8642	38.0851	37.5098	37.2041	37.5738	41.2793	45.561	31.4695	26.0545	35.2858	36.1014	27.7911	29.8748	41.7946	28.9155	45.093	28.5388	30.367	27.3566	24.0586
MRRF	ENSG00000148187	92399	mitochondrial ribosome recycling factor	9	122264603	122331337	1	43.6116	40.8987	-0.0462155	0.547083	Yes	No	no	no	no	40.3897	40.1551	60.1034	41.9212	42.0903	30.6424	42.8706	33.9721	39.0769	38.8929	45.9885	51.3709	45.4033	45.8162	44.7933	35.0229	40.066	39.3214	42.6983	49.3783	44.3872	39.7331	37.8207	39.7116	42.2301	40.8987	46.4384	39.7588	50.6146	23.7823	43.4757	39.0287	33.9008
SIN3B	ENSG00000127511	23309	SIN3 transcription regulator family member B	19	16829398	16880353	1	133.024	126.332	0.00514782	0.549208	Yes	No	no	no	no	130.378	150.024	167.087	167.685	155.925	140.079	114	103.574	144.173	126.332	149.037	170.209	168.132	124.301	135.029	121.026	148.817	154.664	162.408	165.005	133.024	115.78	123.196	126.088	115.978	117.074	117.954	140.963	149.083	151.256	130.804	120.855	119.199
FKBP1A	ENSG00000088832	2280	FKBP prolyl isomerase 1A	20	1368977	1393164	-1	162.887	163.622	-0.0323208	0.551759	Yes	Yes	no	no	no	172.868	143.053	145.45	136.7	144.446	138.985	179.34	164.061	208.341	180.894	178.844	176.031	136.464	144.222	162.295	175.322	192.698	159.907	181.758	178.55	173.289	182.707	189.509	189.867	144.545	142.319	153.247	131.927	162.887	163.622	172.771	148.09	149.82
ZNF787	ENSG00000142409	126208	zinc finger protein 787	19	56087366	56121295	-1	40.7586	37.9243	-0.0198998	0.55256	Yes	No	no	no	no	38.451	37.9243	50.4869	46.4778	44.0035	47.0579	34.0484	24.8577	46.0696	47.5669	42.0142	44.179	47.0567	34.661	22.0721	29.2203	39.112	40.1952	45.5362	41.0049	41.7761	31.2654	44.1073	37.8397	29.6542	28.5519	35.2932	46.9876	24.8472	39.003	40.8351	44.1353	42.6494
ST6GAL1	ENSG00000073849	6480	ST6 beta-galactoside alpha-2,6-sialyltransferase 1	3	186930325	187078553	1	342.242	339.038	0.0385783	0.55728	Yes	No	no	no	no	351.552	350.8	378.652	338.104	360.637	330.5	316.636	334.75	309.941	301.63	271.389	268.499	342.242	340.235	380.851	400.38	313.85	339.038	308.176	309.445	314.008	340.174	296.077	312.478	348.554	371.616	346.43	364.154	348.78	371.956	298.2	290.709	355.411
RERE	ENSG00000142599	473	arginine-glutamic acid dipeptide repeats	1	8352397	8848921	-1	207.28	205.49	-0.0199927	0.557711	Yes	Yes	no	no	no	207.28	212.488	280.082	298.005	307.068	284.536	226.759	205.49	206.285	195.444	200.135	211.648	251.69	207.568	204.058	185.062	261.383	253.405	255.545	242.335	230.456	196.223	190.523	194.948	172.026	169.658	204.329	239.456	298.166	255.898	176.543	202.682	255.896
MAGOH	ENSG00000162385	4116	mago homolog, exon junction complex subunit	1	53226900	53238518	-1	23.7356	21.8589	-0.112978	0.558551	Yes	No	no	no	no	25.2032	19.7987	28.8496	20.0493	20.0886	36.1142	28.5345	36.4579	28.5878	27.8406	24.4137	19.1785	21.1119	19.5217	19.9081	18.2368	21.9409	25.3405	23.7356	16.2542	23.2242	23.2862	25.2476	21.7946	19.252	23.2605	28.7918	27.1083	31.289	21.8797	22.0679	24.5601	19.6843
ADAP1	ENSG00000105963	11033	ArfGAP with dual PH domains 1	7	897900	955407	-1	71.7807	67.6676	-0.0109979	0.562608	Yes	No	no	no	no	71.5706	83.0988	54.0931	56.5025	79.3976	78.7946	52.6578	67.1157	87.2031	88.5583	55.9243	58.9053	78.4702	54.9795	45.8753	48.0788	83.9478	76.0214	85.2675	80.1628	74.3451	68.8815	81.7252	72.3366	56.8243	53.1353	57.5836	82.2284	71.7807	87.519	73.5598	64.0752	72.1758
UBA5	ENSG00000081307	79876	ubiquitin like modifier activating enzyme 5	3	132654446	132679794	1	45.9167	44.5215	0.0327819	0.562894	Yes	Yes	no	no	no	44.9134	41.5494	46.8807	39.1872	45.9167	42.6804	49.4873	59.6584	37.2259	45.0486	41.7303	44.5215	40.1889	49.0035	57.1277	58.4406	48.6516	50.6809	34.5714	37.4339	43.1504	42.6642	47.7576	40.3801	61.6373	58.3165	40.8658	37.0479	29.4485	39.003	45.8334	43.8921	38.2751
GAB1	ENSG00000109458	2549	GRB2 associated binding protein 1	4	143336876	143474565	1	30.8502	29.6348	-0.0917016	0.56358	Yes	No	no	no	no	32.3118	34.578	21.6372	12.7586	25.8281	30.6424	31.0157	34.8007	30.8502	42.1107	34.0656	31.165	26.9622	19.1233	33.3245	29.6348	38.1581	26.2143	36.6354	36.6951	36.2793	24.1004	34.0691	30.0845	26.5491	24.9141	24.148	20.783	26.6877	29.4901	25.9345	24.4386	28.4329
HPS4	ENSG00000100099	89781	HPS4 biogenesis of lysosomal organelles complex 3 subunit 2	22	26443107	26483931	-1	54.1223	56.9288	0.0543708	0.563944	Yes	No	no	no	no	54.1223	58.0019	51.6889	59.2365	68.875	71.1341	51.0036	48.0581	43.8072	45.7481	59.6147	59.9327	58.7572	67.7284	48.472	60.7202	56.2832	58.5452	57.92	61.1995	50.1589	56.8313	50.4952	50.0072	54.9612	55.781	37.1507	44.2768	57.0564	46.6134	53.8495	55.4427	69.9887
PDK3	ENSG00000067992	5165	pyruvate dehydrogenase kinase 3	X	24465244	24550466	1	153.684	150.522	0.0186248	0.565489	Yes	No	no	no	no	137.325	144.726	122.611	147.635	104.269	105.06	164.314	152.46	131.833	149.416	149.605	143.839	146.766	144.62	185.016	183.404	175.527	163.402	135.319	135.082	148.003	153.233	142.968	147.08	176.528	181.895	106.808	124.698	153.684	143.645	148.063	150.522	154.194
SPRYD4	ENSG00000176422	283377	SPRY domain containing 4	12	56468578	56479708	1	27.6895	27.2359	0.00402252	0.569463	Yes	No	no	no	no	29.4037	20.0776	33.6579	32.8079	34.4375	26.2649	25.5018	27.3434	24.0631	22.1046	22.9943	28.0828	27.9796	28.2866	24.8852	22.3815	20.9869	32.3309	20.1237	19.5789	22.1249	21.6578	27.9853	24.335	33.3804	30.426	35.2932	36.1443	20.2458	24.7336	30.8385	33.3143	24.0586
TTC3	ENSG00000182670	7267	tetratricopeptide repeat domain 3	21	37073226	37203112	1	358.521	357.765	-0.0261593	0.569463	Yes	No	no	no	no	355.591	366.416	401.491	362.709	352.985	379.746	387.352	411.809	311.587	314.221	458.182	372.268	358.521	357.765	404.654	417.374	304.311	298.843	325.977	321.02	333.797	349.13	357.421	348.847	356.316	342.734	267.485	254.818	279.761	299.657	401.278	387.613	421.026
KCNE3	ENSG00000175538	10008	potassium voltage-gated channel subfamily E regulatory subunit 3	11	74454841	74467729	-1	39.4618	36.5439	0.0941911	0.571999	Yes	No	yes	yes	no	32.6349	34.8569	30.0517	20.9606	36.3507	33.9255	42.3192	38.1151	63.3457	47.8467	36.3366	23.6306	25.3089	26.2945	28.9966	37.0953	58.1911	45.4381	47.4712	44.5759	63.0765	59.2739	58.8097	50.9431	27.9464	31.3079	44.5809	44.2768	49.6943	57.0776	34.9881	31.4905	40.4622
CA5B	ENSG00000169239	11238	carbonic anhydrase 5B	X	15688830	15788411	1	55.2159	56.6629	-0.0907879	0.571999	Yes	No	no	no	no	66.7239	78.916	58.9013	61.0591	36.3507	42.6804	70.578	60.487	45.2469	50.0851	57.9115	61.9876	42.351	49.0035	71.1932	65.6939	38.1581	45.4381	39.6023	40.0198	55.106	69.5329	47.8589	53.3499	56.5138	56.6629	55.7261	36.1443	55.2159	58.0289	41.118	43.8921	42.6494
ARSA	ENSG00000100299	410	arylsulfatase A	22	50622754	50628173	-1	65.9998	71.6523	0.0576006	0.572845	Yes	No	no	no	no	74.4787	75.2909	60.1034	87.4877	70.7882	58.0016	61.7557	70.43	65.1967	63.3758	56.7759	83.2209	94.8764	70.1188	65.9998	65.0722	76.3162	71.6523	68.2398	76.3455	72.9708	77.5121	69.7605	74.4759	58.0664	62.7261	58.5124	80.4212	93.867	80.8599	64.129	64.3184	72.1758
PLEK	ENSG00000115956	5341	pleckstrin	2	68365282	68397453	1	342.82	358.194	0.020851	0.573302	Yes	No	no	no	no	321.664	323.193	223.585	241.503	327.156	400.539	390.66	434.181	467.483	481.824	327.881	347.267	287.427	300.794	319.179	321.009	352.008	365.252	276.7	289.62	379.421	391.468	342.82	330.93	370.755	361.254	477.387	468.069	369.026	324.391	404.107	437.219	306.2
USP14	ENSG00000101557	9097	ubiquitin specific peptidase 14	18	158383	214629	1	83.0776	88.4747	0.0435937	0.573302	Yes	Yes	no	no	no	79.9717	87.2817	81.7406	71.0838	69.8316	60.1904	91.6687	100.259	80.0048	93.8746	110.713	96.5773	69.6947	78.4852	94.1308	98.4372	79.178	78.6428	66.8209	70.1886	77.918	90.3765	88.7216	85.9749	106.196	103.404	64.085	59.6382	80.9833	85.6164	84.5938	88.5138	71.0823
TNFSF10	ENSG00000121858	8743	TNF superfamily member 10	3	172505508	172523475	-1	87.5456	103.175	0.0277303	0.573535	Yes	No	no	no	no	99.5203	130.504	58.9013	41.9212	62.1788	67.8509	124.063	125.117	117.436	118.637	80.0541	51.3709	86.6097	117.927	84.6096	106.519	93.4873	85.6333	108.874	115.873	139.208	142.974	124.312	135.314	84.6155	96.5695	64.085	102.108	128.837	116.058	77.3321	57.0233	73.2694
APAF1	ENSG00000120868	317	apoptotic peptidase activating factor 1	12	98645290	98735433	1	173.619	166.482	-0.0481264	0.575997	Yes	No	no	no	no	141.687	168.15	139.44	82.0197	99.4862	98.4933	199.328	216.262	219.036	210.973	183.954	161.647	129.215	137.847	149.744	157.5	173.619	164.276	186.918	166.482	197.612	219.835	212.729	185.856	191.588	179.69	140.244	137.348	165.648	163.622	167.584	131.19	133.416
ADAM17	ENSG00000151694	6868	ADAM metallopeptidase domain 17	2	9488486	9556732	-1	93.608	93.7347	-0.0185395	0.577515	Yes	No	no	no	no	88.3728	94.253	88.9531	83.8424	80.3542	79.889	107.383	101.088	94.4015	93.7347	101.913	97.6048	89.2805	94.0229	94.5636	95.3287	85.8557	84.7594	79.8496	80.5322	96.6073	99.9841	102.816	93.1952	97.1913	93.1521	93.8056	87.65	83.7441	66.5905	93.4587	91.675	106.077
HNRNPU	ENSG00000153187	3192	heterogeneous nuclear ribonucleoprotein U	1	244840638	244864560	-1	769.286	749.172	-0.0724635	0.578983	Yes	No	no	no	no	668.046	714.706	687.583	651.601	664.835	606.281	880.295	797.931	747.808	766.246	781.805	647.959	599.527	664.535	822.725	819.205	673.49	749.728	559.85	612.611	785.639	881.455	812.994	749.172	830.318	789.643	710.508	624.393	670.873	684.931	689.953	714.554	760.033
CFAP97	ENSG00000164323	57587	cilia and flagella associated protein 97	4	185159665	185209504	-1	72.2438	75.4608	0.065713	0.57994	Yes	Yes	no	no	no	64.3005	67.4829	70.922	59.2365	69.8316	78.7946	84.6384	96.9449	63.9627	67.0133	82.609	59.9327	60.6649	68.5252	85.9079	85.5886	55.3292	51.5547	55.3401	60.3376	64.7255	73.6039	73.6135	75.9467	92.3783	93.9238	59.4412	54.2165	76.382	79.9086	70.8249	78.3007	72.1758
MAK16	ENSG00000198042	84549	MAK16 homolog	8	33485182	33501262	1	24.8126	26.8755	0.0957287	0.580341	Yes	No	no	no	no	24.0723	25.6547	24.0414	36.4532	20.0886	26.2649	24.8126	26.5148	21.8008	27.8406	36.0527	27.3978	26.0719	33.8642	22.9376	26.1118	23.8488	21.8452	17.4147	19.9483	21.85	22.1463	25.856	26.8755	31.5173	27.7803	18.5754	26.2046	28.5282	28.5388	28.1036	32.9495	34.9943
ERGIC1	ENSG00000113719	57222	endoplasmic reticulum-golgi intermediate compartment 1	5	172834251	172952792	1	128.541	125.484	-0.0594985	0.581182	Yes	No	no	no	no	151.542	131.341	171.896	164.951	183.667	189.326	107.108	93.6305	138.003	123.814	111.281	143.839	156.432	140.636	115.77	110.25	170.757	143.305	179.049	164.512	142.231	129.458	123.399	131.837	110.233	114.869	155.104	156.324	125.156	138.889	128.541	123.165	155.287
THBD	ENSG00000178726	7056	thrombomodulin	20	23045633	23049672	-1	26.0403	22.4936	-0.0361747	0.587394	Yes	No	yes	yes	yes	62.0386	61.3481	50.4869	97.5123	54.5261	59.096	20.1258	23.2005	68.8987	61.1374	95.9514	145.208	26.9622	26.2945	12.7672	15.9572	32.4344	21.8452	19.8657	23.5193	18.4145	14.8185	44.1073	20.5912	23.7544	13.2287	26.0055	15.3613	25.7674	17.1233	32.3474	39.8798	45.9301
RAB5C	ENSG00000108774	5878	RAB5C, member RAS oncogene family	17	42124978	42155044	-1	54.8869	54.9533	-0.0605418	0.58868	Yes	No	no	no	no	61.0693	58.5596	75.7303	79.2857	73.658	75.5115	63.5478	48.0581	71.9837	61.9768	44.5691	53.0833	52.2711	46.2146	53.8818	48.2861	89.6715	69.0309	63.9829	58.3673	72.1463	57.6455	66.4144	64.7152	29.0332	36.3789	78.0165	93.0717	69.0199	81.8112	54.8869	58.9687	61.2401
CD83	ENSG00000112149	9308	CD83 molecule	6	14117256	14136918	1	126.441	114.578	-0.00424411	0.589935	Yes	No	no	no	no	145.08	157.274	159.875	205.049	174.101	272.498	101.456	152.46	187.569	218.528	149.889	178.428	102.634	97.6085	46.0916	14.0921	72.5004	46.3119	74.6897	49.2551	84.9265	84.677	126.441	131.971	120.791	75.2934	159.748	143.674	79.1428	46.6134	187.2	270.283	65.6144
CHIC2	ENSG00000109220	26511	cysteine rich hydrophobic domain 2	4	54009789	54064605	-1	34.3255	32.1605	-0.0629228	0.592395	Yes	No	no	no	no	35.2199	31.2318	25.2434	31.8966	31.5677	27.3593	41.7678	24.8577	36.1975	35.1155	34.3494	28.7677	33.0668	32.669	30.5114	28.1841	38.1581	23.5928	32.8944	28.568	30.7824	30.7768	36.4012	36.9037	40.8328	36.0482	24.148	35.2407	31.289	26.6362	31.7816	37.4481	22.965
CYP4V2	ENSG00000145476	285440	cytochrome P450 family 4 subfamily V member 2	4	186191567	186213463	1	48.9221	50.1549	0.0359042	0.592424	Yes	No	no	no	no	30.8578	28.4432	49.2848	50.1232	26.7847	36.1142	52.6578	56.344	46.0696	46.7274	59.8986	53.4258	44.2587	55.3779	42.1966	46.2137	44.8357	53.3023	38.1833	42.7288	48.9221	50.1549	40.0514	35.9677	76.3868	71.9862	46.4384	41.566	46.9335	51.3698	58.0934	56.0506	51.3979
MIEF1	ENSG00000100335	54471	mitochondrial elongation factor 1	22	39499432	39518132	1	71.734	73.9353	0.0211834	0.592424	Yes	No	no	no	no	72.3784	68.0407	63.7096	85.665	80.3542	70.0397	68.786	68.7729	70.7497	77.6459	61.8858	71.9193	72.7471	88.8437	74.4391	77.7136	84.9017	87.3809	81.2686	80.7784	71.734	69.6957	69.0507	78.2198	70.1765	71.2145	92.8768	68.6742	80.9833	68.4931	81.6702	78.787	78.7373
NUCKS1	ENSG00000069275	64710	nuclear casein kinase and cyclin dependent kinase substrate 1	1	205712822	205750182	-1	254.891	269.215	0.0373313	0.592425	Yes	No	no	no	no	207.603	213.045	257.243	238.769	195.146	269.215	289.066	294.149	226.646	255.602	296.938	239.731	222.692	272.905	276.334	301.736	173.619	203.597	197.754	218.939	246.259	274.386	254.606	245.49	302.597	290.59	193.184	195.179	248.472	215.944	268.399	279.767	299.639
SLC12A9	ENSG00000146828	56996	solute carrier family 12 member 9	7	100826820	100867010	1	109.662	110.531	0.0084855	0.594788	Yes	No	no	no	no	104.206	97.0416	85.3469	98.4237	135.837	110.531	106.281	121.803	131.833	112.202	86.2994	95.2074	120.694	93.2261	94.5636	95.1215	159.31	143.305	146.412	127.078	109.662	116.757	115.997	125.82	85.547	87.9709	129.099	120.18	113.193	115.106	117.979	113.317	103.889
GNAI2	ENSG00000114353	2771	G protein subunit alpha i2	3	50226292	50259362	1	634.029	578.596	-0.0809561	0.5957	Yes	No	no	yes	no	639.935	616.549	576.993	607.857	703.099	714.624	578.822	541.068	723.539	640.334	470.389	559.943	601.053	551.389	470.221	485.762	769.839	714.776	788.176	700.778	651.241	581.992	662.725	626.56	403.515	432.909	694.718	759.935	804.311	744.863	634.029	578.379	674.735
ICE2	ENSG00000128915	79664	interactor of little elongation complex ELL subunit 2	15	60419609	60479160	-1	79.8717	82.8996	0.0623508	0.5957	Yes	No	no	no	no	77.3867	81.1468	63.7096	78.3744	77.4844	70.0397	84.0871	92.8019	74.0404	77.6459	91.1254	73.9741	68.9317	83.6645	104.518	102.996	74.4083	69.0309	64.4989	74.6215	82.8652	93.6333	79.3931	82.8996	103.246	105.278	58.5124	50.6021	74.5415	62.7854	79.4068	80.6108	69.9887
IQCB1	ENSG00000173226	9657	IQ motif containing B1	3	121769761	121835079	-1	37.6453	36.875	-0.111394	0.596303	Yes	No	no	no	no	33.9274	37.0877	30.0517	34.6305	31.5677	45.9635	38.4595	37.2865	35.5805	36.5146	40.3109	26.3704	37.6453	31.0754	44.3605	39.1677	30.5265	27.9619	30.3145	31.4002	34.9051	39.4074	32.8523	34.4969	49.0614	40.0168	31.5781	22.5902	38.6511	35.1979	34.6108	43.7706	37.1815
POLR1F	ENSG00000105849	221830	RNA polymerase I subunit F	7	19695461	19709037	-1	36.8053	37.3025	-0.0372339	0.596303	Yes	No	no	no	no	47.0137	42.1071	43.2745	42.8325	31.5677	39.3973	36.8053	47.2296	29.6162	36.7944	47.4079	40.4118	29.8873	31.4738	32.2425	37.3025	22.8948	30.5833	24.7676	24.3813	32.4315	29.4741	40.3556	31.689	40.8328	42.5523	31.5781	24.3974	43.2524	23.7823	44.0416	42.9195	31.7136
NET1	ENSG00000173848	10276	neuroepithelial cell transforming 1	10	5412557	5459056	1	23.9269	23.8322	-0.0070758	0.597729	Yes	No	no	no	no	31.6656	31.5106	45.6786	31.8966	43.0469	41.5861	30.0508	38.1151	15.6308	19.1666	38.6076	29.4527	29.633	38.2466	21.4229	23.8322	13.3553	15.7286	17.4147	20.4409	13.3299	19.0523	22.6113	22.3294	28.5674	27.0086	14.8603	10.8433	23.9269	23.7823	33.6677	39.8798	22.965
EIF4E3	ENSG00000163412	317649	eukaryotic translation initiation factor 4E family member 3	3	71675414	71754773	-1	137.263	136.049	-0.0295239	0.603718	Yes	No	no	no	no	96.7738	95.6473	131.025	118.473	101.399	85.3609	133.85	162.403	77.5368	94.2943	165.502	114.043	123.492	130.676	173.331	153.562	105.889	138.936	101.005	99.3723	175.625	175.705	148.342	131.169	210.219	189.391	141.173	121.987	127.917	153.158	172.488	146.996	107.17
RALBP1	ENSG00000017797	10928	ralA binding protein 1	18	9475009	9538114	1	85.4079	89.0243	0.0547017	0.603718	Yes	No	no	no	no	92.0886	95.6473	85.3469	66.5271	79.3976	88.644	77.3325	73.7444	89.8768	100.45	80.6218	89.0429	87.2456	101.991	97.1603	92.6346	87.7636	80.3904	105.262	102.081	92.897	97.7043	91.4593	82.231	84.6155	95.1364	95.6631	101.204	79.1428	78.0061	80.9158	86.3253	83.1116
DVL3	ENSG00000161202	1857	dishevelled segment polarity protein 3	3	184155377	184173614	1	75.7303	73.3228	-0.0184044	0.604234	Yes	Yes	no	no	no	82.7182	65.8098	75.7303	88.399	87.0504	73.3228	69.1995	70.43	82.6785	74.9878	53.3694	76.7139	84.4476	72.5092	75.5211	70.4603	98.2571	84.7594	97.1353	82.7486	85.751	71.8126	74.9317	87.1783	68.7792	67.9073	130.028	134.638	86.5049	74.2009	70.7306	71.7351	76.5501
LGALS9	ENSG00000168961	3965	galectin 9	17	27629798	27649560	1	74.363	70.1531	-0.0407616	0.605412	Yes	No	yes	yes	no	88.2112	71.3869	90.1551	81.1084	132.967	136.796	80.0895	74.573	93.1675	75.1277	59.8986	66.7822	70.2035	52.9875	57.3441	55.7466	96.3492	81.2642	115.324	110.085	79.0174	63.9963	83.6518	87.0446	50.1482	52.9148	87.3042	106.626	82.8238	93.2268	80.9158	86.9332	74.363
EXOSC8	ENSG00000120699	11340	exosome component 8	13	36998816	37025881	1	29.2353	31.3927	0.00678621	0.609003	Yes	No	no	no	no	26.6572	26.4912	25.2434	17.3153	23.9149	14.2268	35.4268	39.7723	26.3255	32.4574	31.2268	27.0554	27.8525	37.0514	41.9802	34.6085	25.7567	26.2143	27.9925	29.9225	32.4315	30.7768	29.2021	29.8171	35.3988	39.0247	26.9343	15.3613	32.2093	31.3927	29.2353	27.1134	28.4329
ATOSB	ENSG00000005238	80256	atos homolog B	9	35104112	35116341	-1	48.1172	45.4727	-0.0663554	0.614918	Yes	No	no	no	no	42.9747	39.0397	43.2745	37.3645	53.5695	53.6241	52.5199	44.7438	67.8704	54.2822	32.0784	41.7817	42.7325	37.8482	35.0556	35.6446	49.6055	54.1761	58.952	62.554	57.1674	53.086	53.2329	49.606	35.554	39.5759	52.011	55.1201	70.8604	51.3698	46.7765	45.4727	48.1172
CLEC2D	ENSG00000069493	29121	C-type lectin domain family 2 member D	12	9664969	9699553	1	249.78	254.202	0.0687994	0.616531	Yes	No	no	no	no	207.119	242.883	287.294	278.867	186.537	235.29	249.78	270.949	183.456	202.299	277.918	231.512	213.79	239.44	293.645	308.575	208.915	249.909	183.693	200.345	223.997	231.233	235.746	229.712	377.432	347.915	208.973	217.77	252.153	232.116	269.625	295.33	234.025
EXOSC2	ENSG00000130713	23404	exosome component 2	9	130693721	130707288	1	37.2195	39.7588	-0.0516944	0.616835	Yes	No	no	no	no	38.2895	46.29	51.6889	41.9212	41.1337	38.303	29.7751	41.4294	41.1336	37.354	35.7688	46.2338	34.3386	47.0115	37.2195	35.2302	35.2962	31.4571	34.7004	32.6315	29.8205	32.0796	34.1705	38.3745	31.9831	40.4578	39.937	39.7588	41.4119	39.9543	43.3814	41.7036	47.0236
RPS6KA1	ENSG00000117676	6195	ribosomal protein S6 kinase A1	1	26529761	26575030	1	112.584	104.522	-0.033492	0.617613	Yes	No	no	no	no	128.116	107.917	119.005	105.714	137.75	113.814	87.3954	89.4876	109.621	106.886	87.1511	100.002	132.522	129.481	91.3177	87.6609	134.507	128.45	140.995	141.485	114.747	118.385	96.0221	100.415	85.3917	89.404	132.814	159.035	133.438	106.545	102.229	89.7296	127.948
ZCCHC17	ENSG00000121766	51538	zinc finger CCHC-type containing 17	1	31296982	31364953	1	15.8364	17.5099	0.0893335	0.617613	Yes	No	no	no	no	19.3871	18.6833	14.4248	15.4926	20.0886	17.5099	18.058	14.086	15.8364	16.7883	15.6134	16.7812	13.8626	19.1233	24.4524	19.8947	15.2632	20.9714	19.4787	19.5789	18.8268	20.0294	15.5136	17.3822	15.3705	14.772	17.6466	21.6866	12.8837	19.9772	16.9753	17.2651	13.1229
DNAJC10	ENSG00000077232	54431	DnaJ heat shock protein family (Hsp40) member C10	2	182716255	182794464	1	182.627	174.284	-0.0463068	0.617788	Yes	No	no	no	no	154.127	174.284	138.238	117.562	134.88	136.796	197.811	205.49	144.79	146.478	212.342	152.4	149.182	164.938	246.255	237.493	146.909	152.917	164.601	166.236	187.855	180.427	187.076	174.758	196.401	184.099	152.318	123.794	145.402	130.327	179.467	164.747	182.627
LUC7L3	ENSG00000108848	51747	LUC7 like 3 pre-mRNA splicing factor	17	50719565	50756219	1	305.508	304.185	0.0449058	0.620343	Yes	No	no	no	no	305.508	290.009	295.709	298.005	290.806	269.215	316.912	334.75	258.524	269.732	359.392	303.773	277.253	306.77	377.173	427.528	291.909	330.3	252.191	279.769	311.122	359.715	307.94	294.026	347.622	343.616	276.773	237.649	248.472	295.852	270.851	276.362	334.633
TUT4	ENSG00000134744	23318	terminal uridylyl transferase 4	1	52408282	52553487	-1	159.851	171.191	0.0775673	0.620343	Yes	No	no	no	no	165.436	189.343	182.714	193.202	147.316	148.834	169.828	176.489	128.337	135.426	197.58	165.757	151.98	173.305	199.947	199.776	114.474	132.819	134.803	140.993	158.859	168.54	144.692	146.411	194.383	194.903	135.6	159.035	166.568	138.889	159.851	171.191	156.381
BBS2	ENSG00000125124	583	Bardet-Biedl syndrome 2	16	56465640	56582667	-1	30.4463	32.4877	0.0601676	0.622722	Yes	No	no	no	no	28.9191	32.0683	25.2434	31.8966	29.6545	26.2649	42.3192	29.8292	27.1481	33.2968	36.6205	37.3295	36.8823	29.0834	33.9737	41.0328	21.9409	38.4476	30.4435	35.9563	35.4548	32.7309	28.8979	35.1655	29.6542	32.6308	29.7206	28.9155	21.1661	31.3927	27.5378	32.0984	25.1522
RORA	ENSG00000069667	6095	RAR related orphan receptor A	15	60488284	61229302	-1	361.095	350.766	-0.037508	0.624638	Yes	Yes	no	no	no	297.268	314.549	334.175	350.862	274.544	327.217	412.991	424.237	306.651	345	361.095	333.911	283.485	297.208	411.579	364.114	289.047	270.007	246.515	239.257	324.865	304.349	351.844	298.305	686.084	521.542	436.521	427.407	261.355	289.193	363.555	402.689	353.224
TYK2	ENSG00000105397	7297	tyrosine kinase 2	19	10350533	10380608	-1	242.773	237.846	-0.0282972	0.625273	Yes	No	no	no	no	217.297	224.757	286.092	269.754	264.978	242.95	175.48	166.546	260.992	226.362	192.754	233.566	295.312	237.846	224.399	210.759	297.633	291.852	307.531	280.385	253.955	242.144	259.27	268.087	211.927	209.565	287.918	326.203	273.319	289.193	230.865	231.376	242.773
BCL11B	ENSG00000127152	64919	BCL11 transcription factor B	14	99169287	99272197	-1	582.682	603.12	0.0440375	0.62829	Yes	No	no	no	no	582.743	659.771	833.033	946.872	662.922	696.019	644.851	664.528	414.215	435.377	685.57	653.096	665.279	698.001	594.647	570.936	519.904	490.207	558.818	465.092	471.493	542.259	506.778	510.501	582.682	598.599	435.592	449.093	512.588	603.12	642.045	680.875	610.214
HMGB1	ENSG00000189403	3146	high mobility group box 1	13	30456704	30617597	-1	220.396	224.689	0.0281293	0.628819	Yes	No	no	no	no	200.333	223.642	174.3	174.064	164.535	165.25	259.016	274.263	225.412	221.606	240.162	206.169	185.556	205.177	277.415	282.878	172.665	198.355	190.272	192.588	218.088	244.098	229.257	238.537	257.728	244.29	176.466	159.035	154.604	174.087	220.396	224.689	201.217
SYNJ2BP	ENSG00000213463	55333	synaptojanin 2 binding protein	14	70366499	70417090	-1	55.9243	58.3251	0.0610412	0.631392	Yes	No	no	no	no	52.1835	49.9151	46.8807	58.3251	42.0903	38.303	61.6179	62.1442	48.9489	51.0644	60.7503	50.001	47.6926	62.9475	70.3276	69.2169	35.2962	61.1666	44.3752	46.5461	54.1441	58.2969	53.9427	58.1634	64.5872	65.7025	45.5096	54.2165	57.9767	60.8828	55.9243	46.6886	40.4622
PLCB2	ENSG00000137841	5330	phospholipase C beta 2	15	40278176	40307935	-1	407.501	378.856	-0.0107829	0.632197	Yes	No	no	no	no	420.053	415.773	407.501	368.177	484.038	395.068	378.943	364.579	434.987	378.856	365.353	442.475	429.996	316.73	290.615	306.502	551.384	542.635	534.567	545.993	411.852	364.925	385.001	382.809	313.776	342.844	545.187	599.996	489.581	535.578	354.596	357.095	440.71
MKNK2	ENSG00000099875	2872	MAPK interacting serine/threonine kinase 2	19	2037465	2051244	-1	287.112	296.411	-0.0437062	0.633479	Yes	Yes	no	no	no	329.58	328.491	340.185	328.99	425.686	387.407	253.502	277.577	287.112	296.453	270.537	293.157	381.541	296.411	276.983	262.568	354.87	344.281	390.476	348.726	319.23	288.228	286.748	283.864	242.668	267.22	380.795	353.311	332.216	328.196	301.312	304.327	340.101
RAB24	ENSG00000169228	53917	RAB24, member RAS oncogene family	5	177301198	177303744	-1	70.2219	67.7284	-0.0345964	0.634417	Yes	No	no	no	no	68.501	67.7618	50.4869	68.3498	88.007	64.5678	73.6106	53.0297	89.2598	86.4598	57.0598	67.1247	83.9389	67.7284	54.531	62.1709	82.0399	78.6428	94.5554	90.7526	82.1781	81.7459	81.421	76.749	59.619	58.2063	69.6576	75.9031	85.5846	87.519	66.3924	64.9263	73.2694
PJA1	ENSG00000181191	64219	praja ring finger ubiquitin ligase 1	X	69160851	69165521	-1	19.2331	21.0999	0.0919134	0.634706	Yes	No	no	no	no	21.1642	23.145	19.2331	26.4286	14.349	25.1705	19.4365	19.8861	14.8081	15.9489	16.7489	21.5758	22.1294	25.0993	23.154	20.5164	17.1711	20.9714	24.3806	21.6723	19.5139	17.7496	14.8038	15.7777	17.5441	18.0792	14.8603	22.5902	16.5648	23.7823	19.333	18.2377	21.8715
APOL2	ENSG00000128335	23780	apolipoprotein L2	22	36226209	36239954	-1	49.3459	48.9375	0.0260515	0.634836	Yes	No	no	no	no	42.9747	54.0979	52.891	44.6552	52.6129	41.5861	49.763	45.5724	52.651	44.7688	30.3751	36.3021	49.3459	50.1987	49.3375	43.5196	48.6516	53.3023	54.4371	54.1807	58.5416	52.7603	48.0617	48.9375	51.235	56.222	53.8685	75.9031	51.5348	63.7367	44.7017	47.1749	52.4915
SCML4	ENSG00000146285	256380	Scm polycomb group protein like 4	6	107702154	107824317	-1	136.316	133.513	0.0520754	0.63494	Yes	No	no	no	no	126.985	140.264	170.694	173.153	139.663	133.513	137.572	114.345	88.4371	96.9525	147.617	134.934	156.304	158.564	153.206	169.727	105.889	100.488	121.774	127.694	111.999	117.082	105.756	125.285	136.316	141.327	71.5151	99.3969	159.206	133.181	113.546	118.788	129.042
ZNF777	ENSG00000196453	27153	zinc finger protein 777	7	149431363	149461062	-1	26.804	28.7677	0.0411292	0.63603	Yes	No	no	no	no	30.5346	35.6935	43.2745	51.0345	41.1337	31.7367	22.8827	24.8577	22.4178	26.4416	28.1041	28.7677	37.391	30.2786	26.1835	26.9407	27.6646	27.9619	36.5064	34.6017	26.2475	25.2403	25.4504	22.4631	22.2019	25.796	23.2192	46.9876	30.3687	21.8797	30.5556	32.5847	31.7136
SLC7A1	ENSG00000139514	6541	solute carrier family 7 member 1	13	29509414	29595688	-1	59.0885	62.383	0.0534261	0.636838	Yes	No	no	no	no	54.6069	56.8864	56.4972	78.3744	52.6129	65.6622	52.6578	48.8867	59.8493	55.4014	57.3437	69.522	71.3481	80.8756	61.2391	71.911	68.6845	67.2833	58.307	65.8788	53.5944	49.5035	58.2013	58.6983	66.6056	68.5688	76.159	60.5418	67.1793	57.0776	69.6932	72.7077	69.9887
GABPB1	ENSG00000104064	2553	GA binding protein transcription factor subunit beta 1	15	50275389	50355408	-1	36.1376	36.6391	0.0219786	0.641173	Yes	Yes	no	no	no	31.1809	38.2032	36.062	33.7192	34.4375	36.1142	38.5973	37.2865	38.8712	34.2761	41.4464	34.9322	38.2812	39.4418	36.1376	41.8617	23.8488	36.7	34.9584	31.277	36.4167	36.6391	34.9816	34.6306	34.1567	39.5759	39.0083	36.1443	31.289	30.4414	34.3279	40.7309	37.1815
ZFYVE16	ENSG00000039319	9765	zinc finger FYVE-type containing 16	5	80408013	80483379	1	79.7841	79.4737	-0.0702811	0.643148	Yes	No	no	no	no	73.8324	79.4737	64.9117	61.0591	53.5695	94.1158	82.8464	88.659	87.6145	97.7919	109.861	81.5085	62.4455	77.6884	69.0293	75.2268	62.9608	73.3999	73.3997	72.7745	92.2099	89.3994	91.4593	85.7075	92.3783	83.3408	66.8713	56.9273	85.5846	61.8341	79.7841	75.9905	78.7373
GNS	ENSG00000135677	2799	glucosamine (N-acetyl)-6-sulfatase	12	64713445	64759431	-1	332.556	322.129	-0.041813	0.644726	Yes	No	no	no	no	392.911	366.416	264.455	256.084	271.674	268.121	342.827	354.636	421.825	409.775	399.419	355.144	290.225	296.013	251.448	300.7	312.896	340.785	332.556	342.323	383.681	398.471	437.524	373.717	295.766	276.259	307.422	287.347	357.063	401.446	350.163	295.33	278.861
BZW2	ENSG00000136261	28969	basic leucine zipper and W2 domains 2	7	16646131	16706523	1	30.5265	31.4864	0.0582165	0.648508	Yes	No	no	no	no	36.0276	37.6454	32.4558	29.1626	22.0017	31.7367	28.1209	31.4864	34.3465	32.5973	32.9301	32.1924	27.4709	31.0754	31.5933	30.671	30.5265	31.4571	26.1866	27.3366	30.7824	28.6599	28.0867	28.2126	32.7594	30.2055	22.2904	22.5902	27.6079	35.1979	26.8776	30.761	24.0586
LEF1	ENSG00000138795	51176	lymphoid enhancer binding factor 1	4	108047545	108168956	-1	378.297	388.794	0.0210396	0.65	Yes	No	no	no	no	446.872	518.949	632.288	641.576	441.948	407.106	416.438	419.266	216.98	205.097	524.326	491.106	461.282	506.369	438.844	424.42	234.672	256.026	334.233	301.318	255.192	301.255	259.675	315.553	272.633	306.685	118.882	168.071	439.887	400.495	314.987	328.036	473.517
PNPT1	ENSG00000138035	87178	polyribonucleotide nucleotidyltransferase 1	2	55634061	55693863	-1	41.7913	41.6943	0.0254328	0.652268	Yes	No	no	no	no	43.7825	43.5014	54.0931	49.2118	29.6545	31.7367	45.4897	57.1726	40.5166	37.4939	40.3109	37.672	33.0668	38.2466	50.6359	42.6907	27.6646	30.5833	27.3475	33.3704	43.5626	40.3844	37.9221	42.9206	44.8695	47.2926	27.863	30.7227	36.8106	24.7336	37.723	37.5697	28.4329
PTGS2	ENSG00000073756	5743	prostaglandin-endoperoxide synthase 2	1	186671791	186680922	-1	293.305	247.902	0.0859786	0.65531	Yes	No	yes	no	no	248.639	247.902	293.305	300.739	369.247	460.73	331.661	531.125	472.008	640.474	631.349	474.325	145.367	190.835	72.9243	23.0032	157.402	98.7404	182.016	109.716	145.392	206.807	702.573	615.596	392.957	227.754	374.293	214.155	126.076	73.2496	324.606	382.749	160.755
KAT14	ENSG00000149474	57325	lysine acetyltransferase 14	20	18137228	18188387	1	28.19	28.5116	-0.173659	0.65531	Yes	No	no	no	no	28.1113	29.8375	20.4352	20.9606	19.132	32.8311	32.1185	28.172	30.8502	24.4829	26.6847	29.4527	33.3212	37.4498	30.5114	33.5723	29.5725	21.8452	30.5725	25.859	23.3617	33.3823	26.6672	24.8699	29.1885	32.5206	26.0055	33.4335	23.0066	22.831	28.1979	26.5055	36.0879
EPS15L1	ENSG00000127527	58513	epidermal growth factor receptor pathway substrate 15 like 1	19	16355239	16472085	-1	77.8183	73.6804	-0.0338398	0.65732	Yes	No	no	no	no	80.7795	85.6085	121.409	104.803	99.4862	73.3228	78.0218	58.0012	80.0048	73.169	78.3508	72.9467	91.5697	84.0629	69.8948	73.3616	89.6715	87.3809	88.1055	85.9502	73.7954	78.3263	74.6275	71.4006	67.8476	73.1988	84.5179	98.4933	69.0199	78.0061	71.3907	73.6804	77.6437
LPAR2	ENSG00000064547	9170	lysophosphatidic acid receptor 2	19	19623655	19628930	-1	41.5373	41.6872	-0.024052	0.65732	Yes	No	no	no	no	43.4594	45.1745	45.6786	47.3892	47.8299	59.096	35.0133	34.8007	45.0412	37.0742	32.3623	45.5489	50.2362	40.637	33.7573	27.5624	56.2832	44.5642	41.5373	39.6504	51.5331	41.6872	41.3696	42.5195	29.9647	26.5676	32.5069	45.1804	63.4983	74.2009	42.627	41.4604	44.8365
SP1	ENSG00000185591	6667	Sp1 transcription factor	12	53380176	53416446	1	361.975	355.718	-0.00878545	0.65732	Yes	No	no	no	no	342.182	334.347	348.6	301.65	378.813	360.048	374.67	374.522	361.975	377.597	364.502	342.473	332.958	357.367	349.691	355.203	365.364	349.523	406.343	366.581	399.759	414.429	375.571	370.107	349.485	336.67	404.014	369.576	355.222	369.102	372.326	369.983	364.16
HPSE	ENSG00000173083	10855	heparanase	4	83292461	83335153	-1	55.7722	49.6253	-0.0776897	0.658069	Yes	No	no	no	yes	66.2392	71.3869	46.8807	38.2759	35.3941	29.548	40.5272	45.5724	81.0331	75.5474	71.5377	55.1381	38.5356	39.4418	44.5769	41.6545	82.9938	90.8761	86.8155	83.1181	66.7869	63.1821	90.8509	98.0087	45.6458	46.3005	46.4384	40.6624	66.2591	62.7854	51.2089	48.1476	55.7722
SULT1B1	ENSG00000173597	27284	sulfotransferase family 1B member 1	4	69721167	69787961	-1	64.1684	67.7258	0.076214	0.658069	Yes	No	no	no	no	55.4147	63.8578	50.4869	53.7685	51.6563	72.2284	72.2322	67.1157	64.1684	66.4537	88.5705	61.3026	53.5429	69.7204	83.9604	99.0589	61.0529	59.419	64.2409	67.7258	57.1674	70.0214	81.8266	73.8074	67.5371	59.0882	32.5069	37.9516	53.3754	53.2724	53.5666	50.8225	79.8308
PRF1	ENSG00000180644	5551	perforin 1	10	70597348	70602759	-1	434.821	474.157	0.123031	0.658456	Yes	No	no	no	no	376.594	334.068	340.185	318.054	409.424	450.88	421.814	441.638	405.577	599.203	303.184	408.57	669.858	559.357	421.1	474.157	743.129	651.861	480.517	537.127	480.288	523.044	431.44	272.633	668.229	691.751	1043.01	1359.93	538.355	501.332	477.761	591.024	563.19
EHMT2	ENSG00000204371	10919	euchromatic histone lysine methyltransferase 2	6	31879759	31897698	-1	21.8715	22.3294	0.0655946	0.661703	Yes	No	no	no	no	20.518	27.8855	18.031	34.6305	23.9149	27.3593	21.9178	19.0575	21.3895	22.3844	15.6134	19.8634	26.4535	21.5137	21.2065	27.9769	22.8948	20.0976	31.4755	25.9821	23.9113	24.9146	24.5378	22.3294	17.2336	20.725	25.0767	28.9155	24.8472	39.9543	18.7672	21.7637	21.8715
RNF166	ENSG00000158717	115992	ring finger protein 166	16	88696499	88706408	-1	156.15	159.464	-0.0552523	0.661703	Yes	No	no	no	no	121.654	146.399	152.663	162.217	210.451	191.515	141.294	147.489	164.534	159.489	149.889	159.25	210.356	164.938	145.632	126.621	207.008	175.636	176.469	159.464	169.441	140.043	156.15	150.022	168.92	159.516	193.184	231.324	186.814	179.794	146.082	178.365	190.282
TMEM209	ENSG00000146842	84928	transmembrane protein 209	7	130164713	130207770	-1	34.766	36.3145	0.042575	0.661703	Yes	No	no	no	no	30.05	34.578	36.062	37.3645	30.6111	43.7748	38.5973	37.2865	35.5805	34.8357	34.6333	33.5623	30.5232	34.661	37.0032	41.0328	33.3883	24.4666	25.1546	33.3704	32.8437	35.1735	32.9537	34.0958	44.7142	43.8752	33.4356	28.9155	28.5282	25.6849	39.1376	36.3539	18.5907
IFIT2	ENSG00000119922	3433	interferon induced protein with tetratricopeptide repeats 2	10	89283694	89309271	1	36.9082	38.5817	0.0747729	0.661995	Yes	No	no	no	no	61.8771	53.2613	20.4352	21.8719	42.0903	33.9255	48.1088	50.5439	37.6372	42.5304	16.1811	22.9457	29.5058	31.0754	34.6228	39.9966	27.6646	29.7095	49.6641	53.4418	70.2224	62.5307	36.9082	48.0015	55.5823	47.2926	29.7206	35.2407	55.2159	38.0517	26.0288	27.4782	42.6494
OAZ2	ENSG00000180304	4947	ornithine decarboxylase antizyme 2	15	64687573	64703281	-1	66.6631	65.3479	-0.0402444	0.663559	Yes	No	no	no	no	79.3254	71.9446	60.1034	51.0345	73.658	74.4172	67.4075	63.8013	85.9691	77.6459	65.0085	69.8645	67.4055	70.5172	52.5834	59.684	70.5925	58.5452	85.5255	76.7149	72.9708	81.2574	82.435	81.1614	54.1849	52.6943	56.6548	70.4815	68.0996	75.1522	73.4655	59.0902	60.1465
FBXL20	ENSG00000108306	84961	F-box and leucine rich repeat protein 20	17	39252663	39402523	-1	119.199	113.814	-0.0418984	0.666679	Yes	No	no	no	no	120.361	107.638	127.419	109.36	116.705	113.814	115.103	114.345	107.359	117.798	139.101	127.057	97.8016	107.17	124.209	110.25	124.014	104.857	99.4573	101.958	111.311	113.988	120.357	114.99	128.553	122.145	115.167	101.204	104.91	112.253	116.658	111.493	119.199
FOXK1	ENSG00000164916	221937	forkhead box K1	7	4682295	4771442	1	244.091	258.28	0.0412117	0.670832	Yes	No	no	no	no	252.032	259.335	305.325	381.847	304.198	288.914	215.042	215.433	204.022	214.75	225.401	263.704	268.859	260.157	244.091	227.338	257.567	224.569	240.968	229.529	226.471	219.672	213.236	239.607	258.659	259.613	243.337	266.565	252.153	298.706	271.134	285.724	256.99
PHF10	ENSG00000130024	55274	PHD finger protein 10	6	169703902	169725566	-1	104.595	99.5877	-0.000127583	0.671146	Yes	No	no	no	no	94.6736	96.205	115.399	119.384	101.399	99.5877	113.311	130.088	86.5861	84.0814	150.172	115.756	94.622	97.6085	109.495	99.8879	65.8227	85.6333	71.5938	72.8976	91.1105	108.126	88.9244	88.9165	124.672	111.452	98.4494	85.8428	68.0996	70.3957	105.247	105.9	115.919
ATP9B	ENSG00000166377	374868	ATPase phospholipid transporting 9B (putative)	18	79069285	79378287	1	75.6105	76.065	0.00703099	0.672205	Yes	No	no	no	no	66.8854	62.7424	99.7717	91.133	70.7882	71.1341	67.821	68.7729	84.1181	74.8479	71.2538	78.0838	84.9564	89.6405	75.0883	68.388	82.9938	85.6333	92.1044	83.2412	66.2372	67.9045	71.18	70.0635	75.6105	76.065	61.2987	65.0598	67.1793	80.8599	82.8962	75.261	64.5208
GOLGA8A	ENSG00000175265	23015	golgin A8 family member A	15	34378935	34437808	-1	66.5505	72.2618	0.0243823	0.672481	Yes	No	no	no	no	49.9217	56.8864	88.9531	78.3744	71.7448	68.9453	63.2721	62.1442	53.885	59.8783	73.241	72.2618	58.8844	61.3539	88.2882	74.6051	50.5595	53.3023	52.8891	61.4458	53.457	54.2259	93.9942	104.694	111.475	108.145	52.011	55.1201	57.0564	58.0289	55.9243	56.4154	67.8015
RHOB	ENSG00000143878	388	ras homolog family member B	2	20447074	20449440	1	177.162	195.179	0.130717	0.67503	Yes	No	no	no	no	295.976	394.859	149.056	153.103	146.359	181.665	195.192	208.804	219.448	269.872	186.793	183.908	177.162	208.364	100.406	88.4899	144.047	173.888	221.231	242.212	206.957	235.467	398.588	273.301	125.603	102.963	131.885	195.179	194.176	184.551	112.697	128.515	145.445
RPL3	ENSG00000100316	6122	ribosomal protein L3	22	39312882	39320389	-1	1591.46	1629.51	0.0249663	0.675098	Yes	No	no	no	no	1694.59	1679.54	2239.45	2426.87	1904.59	1950.17	1447.81	1439.26	1591.46	1495.42	1429.62	1824.7	1997.36	1933.05	1667.74	1696.85	1578.79	1513.44	2072.74	1772.69	1539.81	1580.86	1400.28	1629.51	1255.26	1464.97	1646.71	1594.87	1731.02	1764.65	1619.45	1658.3	1919.22
FOXO1	ENSG00000150907	2308	forkhead box O1	13	40555667	40666641	-1	155.904	150.688	0.011835	0.675391	Yes	No	no	no	no	155.904	161.178	188.725	176.798	169.318	161.967	157.836	185.604	126.897	129.41	202.122	150.688	148.038	149.401	193.239	175.529	103.981	121.459	155.571	136.314	145.392	137.275	142.563	143.737	157.431	164.477	95.6631	112.951	125.156	151.256	173.714	185.782	161.849
LRP10	ENSG00000197324	26020	LDL receptor related protein 10	14	22871740	22881713	1	214.229	214.604	0.0278833	0.675859	Yes	No	no	no	no	229.414	234.517	233.201	265.197	300.372	271.404	207.047	214.604	195.384	211.812	173.167	208.223	244.567	235.456	214.229	205.578	276.646	255.152	277.603	260.19	230.593	201.759	209.991	208.853	173.268	206.478	324.14	317.167	276.079	298.706	205.59	222.622	269.019
ATR	ENSG00000175054	545	ATR serine/threonine kinase	3	142449007	142578733	-1	159.409	154.419	-0.0303228	0.675866	Yes	No	no	no	no	152.835	163.13	141.844	141.256	106.182	125.853	171.896	167.375	143.35	156.971	186.509	141.441	139.135	140.238	181.986	170.141	119.244	159.907	128.353	128.679	159.409	145.742	156.758	153.498	215.187	190.714	142.102	134.638	142.641	151.256	163.812	149.793	149.82
CDIPT	ENSG00000103502	10423	CDP-diacylglycerol--inositol 3-phosphatidyltransferase	16	29858357	29863414	-1	41.9695	46.2633	0.0864125	0.675866	Yes	No	no	no	no	47.4983	41.5494	40.8703	44.6552	57.3959	63.4735	41.9057	48.8867	48.1263	47.5669	31.5107	35.6172	41.9695	39.0434	44.5769	45.1775	45.7897	48.9333	53.0181	49.5014	48.235	46.7352	45.7296	46.2633	34.1567	39.3554	53.8685	60.5418	35.8903	51.3698	44.8903	47.6613	39.3686
IFIT3	ENSG00000119917	3437	interferon induced protein with tetratricopeptide repeats 3	10	89327307	89377473	1	22.655	23.3637	0.020619	0.675866	Yes	No	no	no	no	47.6599	52.9825	27.6476	19.1379	24.8715	22.9818	34.4619	28.172	22.4178	23.3637	11.6391	10.9591	21.875	22.3105	21.8557	27.5624	19.079	15.7286	31.9915	33.7398	52.6325	46.5724	29.9118	34.8981	33.6909	31.3079	15.7891	15.3613	27.6079	16.172	15.0892	16.414	25.1522
RARS1	ENSG00000113643	5917	arginyl-tRNA synthetase 1	5	168486451	168519301	1	58.1293	59.6584	0.0786393	0.675866	Yes	No	no	no	no	64.3005	56.6076	39.6683	42.8325	37.3073	39.3973	67.4075	59.6584	51.2113	63.2359	64.1568	50.001	46.6751	52.5891	67.0817	74.8123	39.112	45.4381	47.0842	49.2551	58.1293	57.157	70.1661	60.7039	61.1715	66.364	34.3644	30.7227	50.6146	61.8341	53.9438	56.2938	50.3044
NOSIP	ENSG00000142546	51070	nitric oxide synthase interacting protein	19	49555468	49590262	-1	86.6152	90.1233	-0.0251761	0.67639	Yes	No	no	no	no	116.646	114.888	149.056	203.227	116.705	100.682	81.8815	76.2302	72.6007	62.9561	89.706	101.029	128.579	141.831	88.0718	91.5984	86.8096	101.362	125.644	110.332	80.2542	71.487	73.6135	87.4457	57.7559	79.0415	69.6576	74.9995	138.96	133.181	83.8393	80.246	133.416
OSBPL2	ENSG00000130703	9885	oxysterol binding protein like 2	20	62231922	62296213	1	63.8359	61.8341	0.0566422	0.67639	Yes	No	no	no	no	63.008	64.9732	66.1138	58.3251	66.9618	51.4354	65.2019	59.6584	62.523	61.2773	60.4664	66.0973	64.9891	60.1587	63.8359	57.8189	82.0399	49.8071	62.1769	64.6474	58.1293	61.3909	65.0963	60.5702	64.432	64.9309	81.7316	81.3248	62.578	61.8341	69.6932	67.4796	57.9594
ITGAX	ENSG00000140678	3687	integrin subunit alpha X	16	31355134	31382999	1	391.12	380.06	-0.0334004	0.679648	Yes	No	yes	yes	yes	465.451	449.236	371.439	352.685	438.122	424.616	370.121	309.064	510.262	442.092	295.803	392.816	410.029	332.666	249.717	282.878	391.12	413.312	469.939	492.182	400.721	419.64	448.171	411.69	298.095	268.102	402.157	457.226	542.036	535.578	387.981	379.102	378.376
TCERG1	ENSG00000113649	10915	transcription elongation regulator 1	5	146447311	146511961	1	130.188	125.57	-0.0315348	0.679765	Yes	No	no	no	no	137.325	128.831	165.885	157.66	133.924	136.796	138.537	119.317	130.188	124.513	154.431	130.482	135.193	132.27	115.986	122.891	135.461	123.207	110.422	110.578	123.13	127.178	128.672	119.402	135.229	117.846	93.8056	126.505	126.076	128.425	121.374	133.379	143.258
IRF1	ENSG00000125347	3659	interferon regulatory factor 1	5	132440440	132508719	-1	263.551	269.133	0.015051	0.679848	Yes	No	no	no	no	244.762	225.594	257.243	294.36	327.156	339.255	251.71	284.206	289.58	331.989	198.148	252.06	297.093	292.029	202.544	195.424	326.252	269.133	226.133	245.291	268.384	260.219	263.021	301.648	341.101	349.017	374.293	346.986	291.724	254.947	239.258	276.727	263.551
ITPKB	ENSG00000143772	3707	inositol-trisphosphate 3-kinase B	1	226631690	226739323	-1	440.011	452.403	0.0549121	0.681182	Yes	No	no	no	no	462.543	494.689	617.863	621.527	520.389	495.75	435.047	476.439	374.932	369.623	404.813	461.996	516.733	496.807	417.854	438.512	449.311	435.157	440.011	395.149	391.514	415.243	417.549	415.835	399.789	426.626	368.721	425.6	506.146	477.549	483.42	511.751	496.482
MRS2	ENSG00000124532	57380	magnesium transporter MRS2	6	24402908	24426194	1	36.4167	37.1004	0.0188275	0.681182	Yes	No	no	no	no	26.1726	26.7701	33.6579	28.2512	26.7847	30.6424	40.665	44.7438	31.8785	31.1983	34.6333	29.7951	33.3212	39.0434	38.9507	38.5459	39.112	29.7095	32.6364	37.4339	36.4167	37.779	33.8663	33.561	42.3854	38.9144	27.863	34.3371	36.8106	37.1004	33.0076	33.3143	24.0586
PCM1	ENSG00000078674	5108	pericentriolar material 1	8	17922842	18029948	1	370.229	374.864	-0.0184949	0.681182	Yes	No	no	no	no	358.338	374.781	323.356	330.813	328.113	323.934	387.49	377.008	319.813	320.097	445.975	383.57	343.768	362.148	410.064	395.821	358.686	374.864	322.752	330.379	341.493	380.233	358.537	334.941	427.114	408.877	346.43	288.251	355.222	347.222	360.726	380.439	401.341
RABL3	ENSG00000144840	285282	RAB, member of RAS oncogene family like 3	3	120684938	120742993	-1	35.6482	36.3539	0.00344831	0.682615	Yes	No	no	no	no	32.3118	30.6741	31.2538	40.0985	29.6545	27.3593	38.7352	36.4579	36.8145	31.0584	35.485	35.6172	28.3612	40.2386	41.5474	39.1677	31.4804	30.5833	29.5405	33.4935	35.0425	35.8249	37.0096	42.9206	41.6091	39.5759	30.6493	30.7227	35.8903	31.3927	35.6482	36.3539	27.3393
ADPRM	ENSG00000170222	56985	ADP-ribose/CDP-alcohol diphosphatase, manganese dependent	17	10697594	10711558	1	24.4778	26.8755	-0.0117493	0.684211	Yes	No	no	no	no	28.5959	28.1644	25.2434	30.0739	22.9583	31.7367	28.1209	43.9152	20.1554	18.607	36.3366	29.7951	31.6679	42.2306	30.295	30.0493	13.3553	12.2333	21.2846	20.4409	18.8268	20.3551	19.1639	26.8755	25.4623	24.3629	10.2164	10.8433	18.4053	21.8797	21.5021	24.6817	30.62
BAG3	ENSG00000151929	9531	BAG cochaperone 3	10	119651380	119677819	1	22.965	22.719	0.061693	0.685232	Yes	No	no	no	no	23.2645	24.2604	27.6476	32.8079	27.7413	31.7367	20.5393	24.0291	16.2478	16.5085	23.2781	21.9183	24.4186	29.4818	14.4983	21.967	11.4474	22.719	26.5735	22.9036	19.6513	19.7037	18.3527	19.6552	15.2153	17.3076	25.0767	20.783	26.6877	32.344	27.3492	24.8033	22.965
DCAF4	ENSG00000119599	26094	DDB1 and CUL4 associated factor 4	14	72926377	72959703	1	16.6985	18.7249	0.103709	0.686443	Yes	No	no	no	no	23.5876	24.2604	21.6372	30.0739	16.2622	24.0761	11.8549	19.8861	14.8081	16.2287	16.1811	21.5758	24.5458	18.7249	19.6917	13.4704	14.3093	23.5928	26.5735	28.6911	13.3299	14.9813	14.1955	13.772	14.9047	15.7642	10.2164	16.265	15.6445	13.3181	24.6142	23.3443	20.7779
CNPY3	ENSG00000137161	10695	canopy FGF signaling regulator 3	6	42929480	42939294	1	161.401	157.228	-0.0217569	0.686686	Yes	No	no	no	yes	185.47	170.38	185.119	157.66	188.45	181.665	150.116	138.374	194.562	158.37	135.127	171.236	169.913	155.775	117.068	125.792	189.836	186.995	224.843	203.793	174.938	164.469	168.52	167.537	97.0361	105.609	169.036	157.228	189.575	206.431	128.73	137.269	173.878
B4GALT5	ENSG00000158470	9334	beta-1,4-galactosyltransferase 5	20	49632945	49713878	-1	67.437	65.2011	-0.0606267	0.687092	Yes	No	no	no	no	72.0553	67.2041	51.6889	55.5911	52.6129	43.7748	58.1717	66.2871	71.1611	86.0401	70.6861	71.9193	55.3234	53.7843	50.6359	57.1972	86.8096	56.7976	55.856	52.703	69.9476	66.1132	66.82	64.314	74.9895	71.1043	104.951	96.6861	59.8172	58.0289	68.3729	71.6135	69.9887
KIF1B	ENSG00000054523	23095	kinesin family member 1B	1	10210570	10381603	1	94.0473	93.2268	-0.00660892	0.687092	Yes	No	no	no	no	100.005	104.85	74.5282	92.9557	78.441	68.9453	98.5611	90.3162	128.542	125.632	110.997	85.6182	87.7543	100.796	92.6161	79.9932	81.0859	97.8666	100.231	95.6781	113.235	121.479	90.7495	89.8525	89.8942	94.034	101.236	95.7825	87.4252	93.2268	96.6651	91.3102	94.0473
DLEC1	ENSG00000008226	9940	DLEC1 cilia and flagella associated protein	3	38039205	38124025	1	25.5632	26.7335	0.0531398	0.68803	Yes	No	no	no	no	24.2338	25.097	27.6476	35.5419	30.6111	36.1142	26.3289	18.229	23.8575	23.5036	18.1683	29.1102	25.5632	26.6929	21.8557	26.7335	35.2962	33.2047	29.0245	30.9076	27.7592	25.2403	29.709	28.0789	22.9781	25.9062	21.3617	28.0119	34.9701	23.7823	24.1427	24.1954	24.0586
DENND5B	ENSG00000170456	160518	DENN domain containing 5B	12	31382226	31591136	-1	18.3738	22.3719	0.0976586	0.688127	Yes	No	no	no	no	26.8188	33.1838	18.031	30.0739	25.8281	31.7367	17.7823	22.3719	12.7514	15.809	16.465	15.4113	21.6206	17.5297	45.4425	38.3387	14.3093	14.8547	15.4797	19.9483	23.7739	19.378	15.3108	19.9226	21.8913	17.528	17.6466	25.301	12.8837	17.1233	17.4469	17.2651	41.5558
CD3E	ENSG00000198851	916	CD3 epsilon subunit of T-cell receptor complex	11	118304730	118316175	1	293.068	300.59	0.0287128	0.688765	Yes	No	no	no	no	293.068	315.106	455.584	464.778	321.417	321.745	279.831	254.377	277.857	283.443	283.88	328.774	307.14	343.423	305.114	289.716	319.574	300.59	303.661	286.665	257.528	247.355	237.267	276.911	245.307	275.267	260.055	248.492	367.186	364.345	302.444	312.352	353.224
PATJ	ENSG00000132849	10207	PATJ crumbs cell polarity complex component	1	61742477	62178675	1	92.46	99.6562	0.00227035	0.688951	Yes	No	no	no	no	99.6819	122.696	96.1655	89.3104	80.3542	103.965	104.902	102.745	76.7141	76.5267	124.907	100.687	92.46	105.975	125.291	112.529	84.9017	100.488	98.8123	91.3683	86.713	101.612	71.5856	86.5097	94.8625	99.6562	63.1562	75.9031	84.6644	87.519	110.057	106.022	75.4565
RCAN3	ENSG00000117602	11123	RCAN family member 3	1	24502351	24541040	1	250.586	252.799	0.0241556	0.691431	Yes	No	no	no	no	252.032	287.221	262.051	319.877	256.368	252.799	301.335	334.75	186.746	174.878	359.108	283.567	244.059	286.451	323.074	329.92	187.929	174.762	219.425	209.704	216.027	225.534	230.169	276.243	250.586	251.786	130.956	115.662	209.82	208.333	266.513	271.013	252.615
CYBRD1	ENSG00000071967	79901	cytochrome b reductase 1	2	171522247	171558129	1	44.1315	42.8166	-0.0910005	0.696715	Yes	No	no	no	no	64.9467	65.2521	24.0414	19.1379	38.2639	33.9255	63.8235	54.6869	70.3384	76.107	49.3951	39.7268	44.1315	41.4338	31.8097	38.1315	41.0199	42.8166	66.8209	62.1846	79.5671	84.0257	62.967	54.5533	39.4355	35.1663	32.5069	45.1804	48.774	47.5647	49.1342	44.2569	29.5265
ELP2	ENSG00000134759	55250	elongator acetyltransferase complex subunit 2	18	36129444	36180557	1	125.579	126.221	0.022995	0.696715	Yes	No	no	no	no	108.406	110.148	121.409	90.2217	110.009	105.06	125.579	149.146	129.776	131.089	153.579	126.03	127.435	141.433	157.318	164.753	82.9938	91.7499	92.2334	93.8311	107.326	122.293	114.071	126.221	173.423	159.737	87.3042	81.3248	78.2225	113.204	114.395	113.56	123.574
EIF3E	ENSG00000104408	3646	eukaryotic translation initiation factor 3 subunit E	8	108162787	108443496	-1	335.396	328.733	-0.0581564	0.697413	Yes	No	no	no	no	335.396	356.935	357.014	365.443	298.458	274.687	360.747	322.321	327.834	329.61	498.493	353.774	287.046	325.893	367.868	392.92	224.179	260.395	272.185	260.683	292.983	340.662	320.817	321.838	358.801	328.733	250.767	202.408	305.528	272.07	339.601	310.285	351.037
TLR6	ENSG00000174130	10333	toll like receptor 6	4	38822897	38856817	-1	59.1366	60.9379	0.06861	0.697721	Yes	No	no	no	no	48.7908	55.771	37.2641	22.7833	30.6111	38.303	59.1366	63.8013	69.927	75.1277	51.6661	43.1516	50.6177	53.7843	65.3506	82.48	72.5004	69.0309	61.9189	71.9125	80.3916	71.9755	64.1837	70.8658	61.6373	60.9623	31.5781	51.5057	52.4551	51.3698	47.3423	43.4058	40.4622
H2BC4	ENSG00000180596	8347	H2B clustered histone 4	6	26086317	26123926	-1	62.6201	62.1167	0.08545	0.699758	Yes	No	no	no	no	66.8854	72.5023	91.3572	98.4237	74.6146	59.096	54.0363	61.3156	69.5157	62.1167	49.1112	56.8505	66.7696	74.5012	61.2391	52.8453	75.3622	78.6428	76.2377	91.3683	65.8249	54.8772	60.3307	56.1578	54.3402	65.7025	72.4439	90.3608	81.9036	75.1522	56.6788	51.3088	65.6144
S100A11	ENSG00000163191	6282	S100 calcium binding protein A11	1	152032506	152047907	-1	135.834	133.718	-0.0490361	0.700694	Yes	No	no	yes	no	159.782	136.081	135.834	113.916	178.884	187.137	131.644	101.088	183.25	149.976	128.03	138.701	122.729	109.561	79.1997	86.6248	165.034	194.859	181.758	182.367	157.485	134.832	155.035	143.336	77.1631	86.648	206.186	190.661	170.249	198.82	121.374	126.813	141.071
NEPRO	ENSG00000163608	25871	nucleolus and neural progenitor protein	3	113002444	113019861	-1	79.4002	82.2284	0.0493924	0.701484	Yes	No	no	no	no	65.1083	66.3675	74.5282	74.7291	67.9184	64.5678	79.4002	99.4307	72.8064	76.9464	100.777	74.3166	66.2609	79.6804	85.2587	91.184	62.9608	70.7785	62.3059	65.1399	74.7573	84.5142	76.8582	74.0748	105.886	95.7978	65.0138	82.2284	66.2591	78.0061	89.0262	97.1463	80.9244
ANKRD13D	ENSG00000172932	338692	ankyrin repeat domain 13D	11	67289300	67302485	1	126.016	114.997	-0.0428251	0.703069	Yes	No	no	no	no	126.016	139.985	128.621	147.635	142.533	141.174	97.8718	80.3731	135.946	107.585	88.5705	114.386	152.871	116.732	109.062	96.7793	152.632	143.305	174.663	159.094	134.261	128.481	127.658	123.681	88.3416	97.231	133.743	150.903	184.053	146.499	114.489	105.779	108.264
STAT3	ENSG00000168610	6774	signal transducer and activator of transcription 3	17	42313324	42388540	-1	293.643	288.453	-0.0476898	0.703069	Yes	No	no	no	no	331.842	317.895	335.377	329.902	304.198	288.914	271.836	251.891	303.154	278.126	272.241	341.788	310.065	319.519	282.393	263.19	348.192	285.735	312.175	292.945	307.137	302.232	293.643	295.497	268.13	276.48	321.354	307.227	310.129	263.508	314.704	315.27	272.3
MAN1A1	ENSG00000111885	4121	mannosidase alpha class 1A member 1	6	119177205	119349761	-1	107.023	99.2132	-0.0292561	0.704774	Yes	No	no	no	no	103.721	92.0222	99.7717	95.6897	69.8316	85.3609	114.827	107.717	121.961	128.291	107.023	99.3171	89.662	80.8756	149.095	146.102	117.336	89.1285	78.0437	93.8311	96.0577	94.7732	100.889	90.7884	148.116	146.177	119.811	128.312	90.186	78.0061	104.776	99.2132	114.825
AGO4	ENSG00000134698	192670	argonaute RISC component 4	1	35808016	35857890	1	180.44	175.026	-0.0358406	0.704961	Yes	No	no	no	no	169.314	160.899	127.419	126.675	151.142	152.117	175.894	169.032	228.908	222.585	213.761	186.648	133.03	154.978	167.921	165.996	201.284	227.19	182.79	183.599	227.433	205.016	219.32	210.859	176.062	178.587	175.537	155.421	187.734	197.869	168.716	151.981	180.44
BIN3	ENSG00000147439	55909	bridging integrator 3	8	22620418	22669148	-1	35.7425	36.1491	-0.0324987	0.704961	Yes	No	no	no	no	42.6516	32.9049	51.6889	50.1232	50.6997	52.5298	36.2539	32.315	35.1692	39.1727	38.3238	46.5763	41.3336	37.4498	30.295	33.1578	41.0199	37.5738	41.6663	39.4041	31.7444	27.52	31.5342	38.3745	29.9647	29.8748	47.3672	43.3732	34.9701	36.1491	35.7425	39.7582	41.5558
WIPF2	ENSG00000171475	147179	WAS/WASL interacting protein family member 2	17	40219304	40284136	1	93.9667	94.6921	0.0449908	0.706823	Yes	No	no	no	no	91.2808	93.9742	79.3365	100.246	108.096	105.06	94.2878	85.3446	96.0469	103.668	85.7317	80.4811	82.7943	89.2421	96.7275	88.4899	102.073	96.119	88.1055	94.9393	101.28	107.149	98.6584	96.4042	89.8942	95.1364	101.236	115.662	103.99	94.178	95.2505	106.995	98.4216
RASGRP1	ENSG00000172575	10125	RAS guanyl releasing protein 1	15	38488103	38565575	-1	231.907	233.128	0.0331963	0.708746	Yes	No	no	no	no	233.937	256.547	254.838	266.108	199.929	227.629	244.542	250.234	183.044	197.822	277.634	219.183	210.738	227.488	278.497	262.154	196.514	216.705	167.955	177.934	208.194	215.926	204.313	197.889	310.05	309.662	199.685	200.601	231.907	220.7	225.206	231.984	231.837
INKA2	ENSG00000197852	55924	inka box actin regulator 2	1	111680630	111755824	-1	21.875	22.6032	0.0266296	0.710141	Yes	No	no	no	no	22.6183	26.2124	16.829	10.936	22.0017	18.6043	18.3337	17.4004	28.3822	21.2652	16.1811	22.6032	21.875	24.3025	23.8032	24.2466	21.9409	41.069	27.6055	32.139	27.2095	26.8687	25.0448	24.2013	11.0233	14.5516	16.7178	25.301	22.0864	30.4414	18.6729	18.8457	10.9357
SNX11	ENSG00000002919	29916	sorting nexin 11	17	48103357	48123601	1	45.6023	48.3005	0.0832153	0.715078	Yes	No	no	no	no	47.6599	39.0397	38.4662	48.3005	45.9167	50.341	45.4897	35.6293	52.034	47.5669	39.4593	42.1242	44.5131	47.8083	44.5769	49.5295	58.1911	52.4285	48.8902	44.2065	51.3957	55.8543	45.2226	52.2802	46.4221	47.6233	38.0795	37.9516	48.774	44.7108	42.0611	38.4208	43.7429
TECPR2	ENSG00000196663	9895	tectonin beta-propeller repeat containing 2	14	102362941	102502477	1	39.3417	38.0827	-0.0450239	0.716051	Yes	Yes	no	no	no	36.3508	45.4534	42.0724	26.4286	38.2639	33.9255	36.8053	30.6578	37.4315	37.9136	36.6205	39.7268	39.8074	47.8083	39.5999	29.6348	52.4674	52.4285	55.0821	49.0089	45.2117	37.1276	39.3417	41.4498	37.1066	36.8199	44.5809	24.3974	53.3754	39.003	39.3262	38.9072	47.0236
VEZT	ENSG00000028203	55591	vezatin, adherens junctions transmembrane protein	12	95217746	95302799	1	49.9773	50.3584	0.0272335	0.716401	Yes	No	no	no	no	43.6209	52.9825	42.0724	39.1872	49.7431	37.2086	51.9686	61.3156	49.9773	53.7226	53.9372	47.6037	42.9869	53.3859	53.2326	50.3584	33.3883	47.1857	47.8582	42.1131	44.7994	57.8084	43.3975	48.8038	56.9796	51.9227	58.5124	38.8552	37.7309	49.4673	48.8512	46.3238	53.5851
TRAT1	ENSG00000163519	50852	T cell receptor associated transmembrane adaptor 1	3	108822770	108855005	1	78.1809	81.9088	0.0202422	0.717335	Yes	No	no	no	no	94.8351	125.206	119.005	92.0444	74.6146	86.4552	107.245	144.174	67.0477	61.9768	124.907	92.8101	52.5254	64.1427	94.5636	87.0392	53.4213	54.1761	54.3081	53.6881	63.2139	81.9088	76.7568	80.894	102.004	95.7978	48.2959	44.2768	82.8238	74.2009	78.1809	78.3007	66.708
FBXO28	ENSG00000143756	23219	F-box protein 28	1	224114111	224162047	1	56.0484	58.537	0.038439	0.717777	Yes	No	no	no	no	55.7378	58.2807	58.9013	52.8572	53.5695	56.9072	59.4123	58.0012	52.2396	58.6192	71.5377	59.5903	46.9295	48.6051	64.9178	66.3156	46.7437	47.1857	55.469	50.1171	52.0828	59.9253	54.5511	56.0241	65.3635	58.537	47.3672	54.2165	62.578	44.7108	55.2641	59.5766	62.3337
FKBP5	ENSG00000096060	2289	FKBP prolyl isomerase 5	6	35573585	35728583	-1	383.331	428.57	0.0148766	0.718744	Yes	No	no	no	no	439.279	493.852	489.242	431.059	381.682	291.102	488.118	439.981	366.5	355.912	594.728	477.065	472.474	491.628	376.091	383.18	206.054	215.831	302.629	302.673	247.771	396.679	358.435	486.3	383.331	311.756	185.754	253.01	427.923	447.108	246.331	248.884	340.101
H2BC21	ENSG00000184678	8349	H2B clustered histone 21	1	149884459	149886682	-1	64.9117	67.8586	0.18756	0.718744	Yes	No	no	no	no	69.1472	63.8578	64.9117	92.9557	71.7448	59.096	65.8912	37.2865	92.3448	53.163	53.6533	66.7822	60.2834	70.9156	75.7375	60.9275	96.3492	100.488	90.0405	109.1	72.5586	45.2697	82.0294	80.6265	42.3854	66.6947	70.5864	80.4212	72.7009	76.1035	40.4579	51.1872	65.6144
MOSPD2	ENSG00000130150	158747	motile sperm domain containing 2	X	14873421	14922327	1	39.9758	38.8042	-0.0489506	0.718999	Yes	No	no	no	no	28.5959	29.5586	31.2538	27.3399	33.4809	39.3973	39.9758	33.1436	67.0477	62.3965	44.5691	29.7951	26.5807	34.2626	34.8392	41.6545	39.112	38.4476	43.9882	36.9414	57.8545	46.7352	51.205	43.8566	36.0198	38.8042	43.6521	56.9273	34.0498	38.0517	35.7425	30.6394	49.2108
RSRP1	ENSG00000117616	57035	arginine and serine rich protein 1	1	25242249	25338213	-1	245.979	241.211	0.0411529	0.719228	Yes	No	no	no	no	221.497	262.403	179.108	184.089	217.148	194.798	241.785	241.119	245.979	230	229.375	203.771	201.326	213.544	273.304	286.608	253.751	301.464	231.551	266.963	278.004	316.562	234.428	241.211	235.681	229.518	210.83	225.902	247.551	280.632	215.115	176.176	248.241
UBXN2B	ENSG00000215114	137886	UBX domain protein 2B	8	58411359	58451501	1	69.9887	66.1348	-0.0217753	0.7195	Yes	No	no	no	no	73.3478	61.3481	68.5179	50.1232	73.658	73.3228	61.7557	77.8873	74.0404	73.0291	86.5833	71.5768	57.867	66.1348	68.1637	75.0195	59.145	76.8952	59.597	59.2293	77.3683	76.2093	90.0397	81.1614	71.5738	70.0019	69.6576	61.4454	65.3388	65.6392	66.7697	59.0902	69.9887
PPM1F	ENSG00000100034	9647	protein phosphatase, Mg2+/Mn2+ dependent 1F	22	21919425	21952848	-1	141.173	141.867	-0.0060979	0.721015	Yes	No	no	yes	no	178.684	153.928	139.44	113.005	155.925	154.306	137.296	136.717	149.109	160.468	136.546	143.154	169.658	139.839	114.039	129.315	164.08	156.412	202.527	191.356	163.944	161.375	174.908	165.264	111.63	115.31	141.173	141.867	165.648	166.476	166.547	152.711	122.48
IRF2	ENSG00000168310	3660	interferon regulatory factor 2	4	184385702	184474558	-1	112.448	118.989	0.0343802	0.721548	Yes	No	no	no	no	115.999	119.629	106.984	96.601	96.6164	112.72	113.586	113.517	132.244	117.238	105.319	95.8924	123.11	129.082	125.075	121.648	129.737	127.576	132.481	132.127	135.772	117.897	112.448	122.076	106.662	119.389	123.526	126.505	108.591	127.473	103.361	98.8485	84.2051
APMAP	ENSG00000101474	57136	adipocyte plasma membrane associated protein	20	24962925	24992751	-1	111.724	110.625	0.015346	0.721861	Yes	No	no	no	no	94.9967	94.253	84.1448	82.0197	97.573	86.4552	115.103	105.231	117.642	143.4	81.1896	96.9198	114.462	111.154	98.0259	110.871	144.047	135.44	94.1684	109.47	111.724	120.339	105.858	95.2008	151.376	147.39	191.326	193.372	116.874	101.788	111.188	114.533	123.574
DIS3L2	ENSG00000144535	129563	DIS3 like 3'-5' exoribonuclease 2	2	231961245	232344350	1	56.2142	56.9288	-0.046218	0.724555	Yes	No	no	no	no	61.0693	54.6556	75.7303	67.4384	68.875	64.5678	52.9335	53.8583	47.7149	45.3284	51.3822	59.5903	67.9142	65.338	58.8588	52.638	64.8687	62.9142	59.468	54.0575	52.9073	53.086	52.6246	55.6229	53.0981	55.3401	52.9398	60.5418	63.4983	57.0776	59.1308	57.2665	59.0529
DGCR8	ENSG00000128191	54487	DGCR8 microprocessor complex subunit	22	20080221	20111877	1	46.8733	45.886	0.0729845	0.726067	Yes	No	no	no	no	42.49	45.7322	48.0827	62.8818	46.8733	58.0016	46.179	44.7438	47.3036	40.152	49.3951	46.2338	59.1388	60.1587	49.1211	47.4571	39.112	32.3309	47.4712	51.3485	50.0214	43.6412	46.0338	45.4611	43.0064	50.2691	50.1535	60.5418	56.1362	62.7854	44.2302	50.5793	39.3686
ZCCHC7	ENSG00000147905	84186	zinc finger CCHC-type containing 7	9	37120574	37358149	1	73.0014	79.4475	0.0586156	0.726067	Yes	No	no	no	no	78.5177	83.9354	104.58	85.665	63.1354	93.0215	73.6106	82.0303	68.076	75.8272	70.6861	82.1935	73.0014	70.9156	93.9144	88.0754	69.6385	72.5261	67.8528	66.3713	71.1844	84.5142	64.6907	69.1276	80.4235	80.1439	76.159	69.5779	66.2591	73.2496	73.3712	82.9209	115.919
SEC62	ENSG00000008952	7095	SEC62 homolog, preprotein translocation factor	3	169966635	169998373	1	156.849	155.953	0.0677119	0.72674	Yes	No	no	no	no	155.581	153.649	165.885	150.369	148.273	134.608	166.658	176.489	154.045	161.448	191.619	162.675	125.018	138.246	174.629	178.016	116.382	145.052	123.451	131.758	150.614	160.561	165.681	148.684	160.381	164.918	121.669	137.348	114.113	120.814	158.814	166.085	185.907
RBIS	ENSG00000176731	401466	ribosomal biogenesis factor	8	85214048	85220421	-1	25.4968	26.991	0.0632802	0.72689	Yes	No	no	no	no	27.3035	25.3758	24.0414	27.3399	12.4358	31.7367	27.2938	25.6863	25.0915	24.4829	34.3494	34.9322	23.9099	27.0913	25.3179	29.2203	16.2172	24.4666	16.1247	20.0715	21.4378	25.0774	29.3035	25.6721	36.3303	28.8827	21.3617	14.4577	10.1229	17.1233	29.6125	30.153	17.4972
CD22	ENSG00000012124	933	CD22 molecule	19	35319261	35347361	1	56.5063	61.5061	0.0322454	0.73298	Yes	No	yes	no	no	63.6542	72.5023	92.5593	87.4877	105.226	123.664	33.3591	33.9721	51.6226	48.6861	31.7945	54.1107	91.061	76.8916	121.829	103.204	41.9739	41.069	63.9829	65.5093	86.713	67.0903	44.1073	61.5061	37.7276	46.6312	117.954	98.4933	46.0132	33.2953	48.0968	45.8375	88.5794
RRP15	ENSG00000067533	51018	ribosomal RNA processing 15 homolog	1	218285293	218337983	1	33.3848	33.2195	0.0433121	0.73298	Yes	No	no	no	no	30.5346	36.53	37.2641	39.1872	35.3941	29.548	38.0459	35.6293	32.9068	29.7992	35.7688	34.9322	28.234	30.2786	43.0622	41.4473	22.8948	29.7095	22.4456	25.2433	29.2708	33.2195	33.5621	32.625	38.0381	34.3946	20.4329	22.5902	22.0864	23.7823	33.3848	33.9222	22.965
TMEM8B	ENSG00000137103	51754	transmembrane protein 8B	9	35814451	35865518	1	18.8486	20.5484	0.0852118	0.735824	Yes	No	no	no	no	19.8718	14.7793	20.4352	27.3399	21.0451	14.2268	19.8501	16.5718	17.2761	18.3272	17.3167	20.5484	23.274	19.1233	20.7737	22.5888	16.2172	20.9714	24.3806	26.3515	23.3617	16.6097	18.5555	22.5968	15.3705	19.2919	14.8603	29.8191	33.1295	34.2466	17.3526	17.2651	12.0293
SLC45A4	ENSG00000022567	57210	solute carrier family 45 member 4	8	141207166	141308305	-1	27.915	30.5363	0.0512113	0.736213	Yes	No	yes	no	no	26.011	32.3472	20.4352	29.1626	20.0886	38.303	24.5369	24.8577	29.8218	28.1204	25.2653	31.5075	33.7027	27.8882	26.6163	24.6611	44.8357	37.5738	39.4733	38.7884	30.9198	33.5451	31.4328	33.2935	30.8963	30.5363	30.6493	42.4696	26.6877	23.7823	27.915	24.8033	29.5265
RIF1	ENSG00000080345	55183	replication timing regulatory factor 1	2	151409883	151508013	1	245.16	246.959	0.0476455	0.736213	Yes	No	no	no	no	223.274	262.403	177.906	211.429	186.537	190.42	275.557	301.606	220.27	253.783	287.854	216.785	205.778	242.627	302.517	322.874	187.929	204.471	207.299	214.26	245.16	258.916	246.19	247.228	333.959	295.772	200.614	197.89	215.342	217.846	232.468	235.388	181.533
ATIC	ENSG00000138363	471	5-aminoimidazole-4-carboxamide ribonucleotide formyltransferase/IMP cyclohydrolase	2	215311956	215349773	1	53.2092	54.129	0.0367524	0.736336	Yes	No	no	no	no	54.7685	59.1173	63.7096	52.8572	60.2657	43.7748	53.2092	62.9727	48.1263	46.7274	47.4079	48.6311	65.4978	55.3779	56.6949	67.9735	41.0199	50.6809	51.0831	54.9195	53.457	56.8313	51.9148	57.2275	50.614	50.71	57.5836	63.2526	54.2956	45.6621	48.3797	49.3635	59.0529
SOCS3	ENSG00000184557	9021	suppressor of cytokine signaling 3	17	78356778	78360077	-1	151.733	135.176	-0.212805	0.738323	Yes	No	no	no	no	245.247	327.376	335.377	424.68	235.323	310.801	156.181	223.719	122.167	146.478	167.489	253.43	138.881	110.756	73.1407	44.9703	103.981	79.5166	93.9104	57.6285	128.077	106.009	206.442	178.1	117.375	90.6166	183.896	152.71	170.249	101.788	228.601	263.353	208.872
KIAA0319L	ENSG00000142687	79932	KIAA0319 like	1	35393883	35557950	-1	107.17	105.069	-0.048619	0.738412	Yes	No	no	no	no	100.005	102.619	110.59	99.335	88.9636	108.343	110.002	107.717	115.585	103.668	106.739	98.2897	119.804	114.341	99.3243	105.069	114.474	139.809	131.191	126.955	122.443	118.385	113.868	117.53	98.5887	100.097	90.0905	120.18	121.475	112.253	99.6829	92.8908	107.17
SLC25A36	ENSG00000114120	55186	solute carrier family 25 member 36	3	140941830	140980995	1	121.55	116.862	0.000914927	0.739823	Yes	No	no	no	no	112.93	102.898	109.388	124.852	108.096	135.702	131.507	139.203	121.55	107.865	165.786	111.646	102.762	113.943	122.911	121.233	82.9938	92.6237	75.9797	88.1667	105.402	114.64	128.469	116.862	158.363	138.019	91.948	70.4815	61.6577	89.4216	127.975	117.573	129.042
GZMB	ENSG00000100453	3002	granzyme B	14	24630954	24634267	-1	89.5954	97.6998	0.112831	0.739893	Yes	No	no	no	no	94.0273	73.6178	52.891	65.6158	66.0052	67.8509	94.1499	89.4876	85.7635	115.42	61.318	95.2074	134.811	107.17	82.8784	100.717	143.093	117.09	68.8848	96.4169	97.4319	105.358	86.1867	52.0128	125.759	123.027	175.537	278.311	122.395	88.4703	83.1791	119.64	130.135
AK3	ENSG00000147853	50808	adenylate kinase 3	9	4709556	4742043	-1	38.4599	39.0434	0.00837736	0.740451	Yes	No	no	no	no	27.9497	27.6067	40.8703	48.3005	29.6545	30.6424	46.3168	47.2296	38.4599	42.5304	40.027	34.5898	31.1591	39.0434	36.1376	41.24	20.9869	38.4476	32.1204	30.5382	33.1186	32.0796	34.3733	29.9508	51.7008	57.1039	35.2932	32.5299	31.289	37.1004	44.796	43.649	49.2108
FASTKD2	ENSG00000118246	22868	FAST kinase domains 2	2	206765357	206796189	1	52.2443	57.5354	0.00130355	0.741139	Yes	No	no	no	no	49.7602	52.4248	45.6786	52.8572	40.1771	35.0198	52.2443	71.2586	43.1902	53.4428	74.0926	57.5354	40.3161	54.5811	60.8064	60.3058	36.2502	34.0785	42.4403	45.8073	50.2963	53.5745	51.0022	59.0994	71.5738	60.852	40.8658	29.8191	46.0132	42.8082	70.1647	63.4673	54.6787
LIMK2	ENSG00000182541	3985	LIM domain kinase 2	22	31212239	31280080	1	120.933	127.488	0.0276165	0.741139	Yes	No	no	no	no	132.317	130.504	201.947	239.68	162.622	144.457	128.198	126.774	98.3092	96.9525	120.933	130.482	183.903	190.835	137.842	140.506	115.428	127.576	126.547	115.996	90.1485	96.2387	100.078	112.984	106.507	102.522	100.307	102.108	165.648	138.889	96.948	107.238	158.568
PRKCA	ENSG00000154229	5578	protein kinase C alpha	17	66302613	66810743	1	167.439	169.032	0.0555769	0.741139	Yes	No	no	no	no	160.751	190.179	225.989	239.68	203.755	167.439	156.181	169.032	126.691	115.28	202.69	181.853	171.82	183.265	173.98	175.322	120.198	133.693	167.439	143.456	126.84	142.485	131.612	150.69	130.727	145.516	137.458	121.987	171.169	177.892	170.131	173.745	229.65
LCMT2	ENSG00000168806	9836	leucine carboxyl methyltransferase 2	15	43323649	43330582	-1	15.9903	15.7991	0.0322172	0.741318	Yes	Yes	no	no	no	15.6712	14.2216	16.829	13.67	14.349	16.4156	15.9903	14.9146	13.1627	17.6277	11.9229	14.3839	18.3139	22.7089	18.8262	16.7861	16.2172	15.7286	16.5117	16.7467	16.2157	15.4698	15.108	13.9057	15.9915	19.1816	15.7891	25.301	14.7242	22.831	13.486	15.5629	10.9357
CANT1	ENSG00000171302	124583	calcium activated nucleotidase 1	17	78991716	79009867	-1	62.757	62.5758	-0.0584361	0.742167	Yes	No	no	no	no	68.501	58.5596	72.1241	69.2611	70.7882	55.8129	60.1016	63.8013	70.1327	70.6508	55.9243	64.3849	66.8968	60.9555	55.3965	59.684	71.5464	65.5357	80.7526	71.1737	69.8101	65.1362	58.6069	62.5758	51.7008	53.466	97.5206	68.6742	76.382	63.7367	61.0169	59.455	48.1172
ZSCAN18	ENSG00000121413	65982	zinc finger and SCAN domain containing 18	19	58083838	58118427	-1	29.6542	33.1436	0.121563	0.742167	Yes	No	no	no	no	35.543	39.3186	43.2745	41.0099	52.6129	48.1523	30.3265	33.1436	15.6308	17.3479	27.8202	33.2199	43.8772	34.2626	42.8458	35.8519	25.7567	25.3405	51.9861	45.9304	27.2095	20.5179	19.3666	25.4047	29.6542	38.1428	21.3617	26.2046	33.1295	28.5388	32.7247	31.3689	28.4329
TOR1A	ENSG00000136827	1861	torsin family 1 member A	9	129812942	129824244	-1	45.3619	40.8525	-0.0408694	0.742855	Yes	No	no	no	no	47.1752	50.1939	46.8807	40.0985	36.3507	36.1142	39.838	35.6293	48.5376	48.826	40.5948	38.357	45.5305	40.2386	42.413	48.4933	46.7437	45.4381	52.6311	48.1469	45.4865	46.5724	47.7576	39.979	41.7643	43.6547	45.5096	39.7588	56.1362	37.1004	45.3619	40.8525	37.1815
FAM53C	ENSG00000120709	51307	family with sequence similarity 53 member C	5	138331935	138349729	1	68.5727	67.043	-0.0458308	0.744264	Yes	No	no	no	no	75.6096	68.5984	102.176	121.207	125.314	117.098	63.5478	78.7159	90.4938	83.1021	85.4478	91.7827	64.7347	56.1747	49.5539	47.8716	70.5925	57.6714	65.6599	59.5987	59.641	67.0903	64.0823	69.395	61.6373	57.4346	90.0905	89.4572	68.0996	56.1263	89.0262	89.8512	72.1758
FBXL16	ENSG00000127585	146330	F-box and leucine rich repeat protein 16	16	692498	705801	-1	19.2255	19.6552	-0.0569983	0.744264	Yes	No	no	no	no	19.2255	26.4912	31.2538	22.7833	21.0451	24.0761	20.6771	24.8577	13.9854	13.7104	17.6005	16.0962	16.5334	17.5297	21.6393	19.4802	13.3553	13.1071	23.4776	22.1648	13.8796	14.1671	19.0625	19.6552	11.1786	19.5123	21.3617	17.1686	19.3256	22.831	19.4273	21.6421	21.8715
NAA35	ENSG00000135040	60560	N-alpha-acetyltransferase 35, NatC auxiliary subunit	9	85941146	86025462	1	62.4315	63.788	0.0295831	0.744264	Yes	No	no	no	no	57.6765	67.2041	54.0931	47.3892	62.1788	49.2467	70.1644	81.2017	57.1756	54.2822	66.144	68.4946	63.2085	62.5491	76.1702	71.7038	63.9148	63.788	59.339	49.7477	54.6938	61.228	57.6944	55.8904	82.4419	71.6555	56.6548	45.1804	41.4119	38.0517	62.4315	62.7378	52.4915
TMEM263	ENSG00000151135	90488	transmembrane protein 263	12	106955719	106978778	1	44.0416	44.6168	-0.039055	0.746813	Yes	No	no	no	no	39.9051	44.6168	57.6993	42.8325	33.4809	31.7367	52.1064	44.7438	32.7012	38.6131	51.0984	39.3844	36.3735	47.8083	50.8523	70.2531	40.066	32.3309	33.4104	36.0794	35.3173	41.85	38.8347	37.3048	59.4637	57.8756	32.5069	30.7227	20.2458	32.344	44.0416	48.1476	53.5851
MEAF6	ENSG00000163875	64769	MYST/Esa1 associated factor 6	1	37489993	37514766	-1	64.0823	63.5438	0.0200858	0.748465	Yes	No	yes	no	no	63.008	60.7904	55.2951	62.8818	45.9167	60.1904	63.2721	53.0297	59.8493	61.4172	60.1825	62.6725	60.2834	68.5252	68.8129	71.911	74.4083	67.2833	58.565	57.136	68.4359	67.416	64.0823	61.105	68.3134	76.506	65.9425	66.867	50.6146	64.6879	61.3941	60.914	73.2694
NFKB2	ENSG00000077150	4791	nuclear factor kappa B subunit 2	10	102394110	102402524	1	123.679	134.467	-0.00480009	0.7491	Yes	No	no	no	no	143.787	144.447	137.036	168.596	151.142	165.25	139.088	135.889	147.052	146.758	114.404	161.647	158.085	117.13	105.383	98.23	139.277	117.09	148.863	134.467	123.679	102.752	121.371	137.587	107.283	109.578	158.819	155.421	126.997	136.035	136.557	147.847	118.106
BCL2A1	ENSG00000140379	597	BCL2 related protein A1	15	79960892	79971196	-1	42.6494	42.4421	-0.083503	0.749933	Yes	No	no	no	no	55.2532	52.1459	37.2641	30.9852	36.3507	45.9635	43.6977	61.3156	56.353	59.7384	65.2923	73.9741	32.5581	40.2386	25.1016	18.2368	38.1581	25.3405	35.9904	30.1688	45.3491	45.4325	56.3762	54.8207	50.7693	42.4421	56.6548	44.2768	31.289	27.5875	59.1308	66.8717	42.6494
AQP3	ENSG00000165272	360	aquaporin 3 (Gill blood group)	9	33441156	33447596	-1	45.3619	46.6134	0.035464	0.750039	Yes	No	no	no	no	47.3368	41.8283	64.9117	66.5271	61.2222	77.7003	44.3869	44.7438	37.2259	33.2968	28.388	44.179	43.4956	49.8003	56.6949	55.5393	51.5134	27.0881	51.9861	54.3038	50.2963	42.9899	42.7891	54.1521	40.2118	43.5445	53.8685	52.4093	53.3754	46.6134	45.3619	47.1749	59.0529
ZNF195	ENSG00000005801	7748	zinc finger protein 195	11	3339261	3379222	-1	32.9397	36.6545	0.147842	0.752176	Yes	No	no	no	no	36.6739	37.6454	39.6683	57.4138	25.8281	29.548	32.3942	37.2865	32.2898	36.6545	47.9757	34.2473	32.9397	35.0594	33.1081	36.6808	27.6646	33.2047	25.1546	29.0605	31.7444	38.1047	32.3453	27.0092	40.2118	38.0325	29.7206	40.6624	32.2093	37.1004	31.1214	33.5574	41.5558
PACSIN2	ENSG00000100266	11252	protein kinase C and casein kinase substrate in neurons 2	22	42835412	43015149	-1	96.5191	95.4441	-0.00727438	0.752781	Yes	No	no	no	no	100.49	97.5993	91.3572	100.246	95.6598	99.5877	103.386	102.745	135.946	110.243	96.5191	100.345	101.235	84.8597	93.2653	83.7235	125.922	112.721	110.809	113.903	100.867	95.913	96.8332	104.56	78.8709	81.9077	113.31	102.108	91.1062	92.2755	97.5139	95.4441	67.8015
CD5	ENSG00000110448	921	CD5 molecule	11	61102489	61127852	1	144.464	165.883	0.07643	0.756324	Yes	No	no	no	no	194.84	208.862	296.911	342.66	204.712	174.005	144.464	164.061	104.274	102.549	141.656	182.196	195.349	204.779	135.462	130.144	133.553	111.848	136.867	126.463	149.515	132.064	144.287	169.677	140.353	153.784	150.46	124.698	196.937	202.625	185.22	204.87	176.065
HLCS	ENSG00000159267	3141	holocarboxylase synthetase	21	36748626	36990236	-1	26.5658	27.6185	0.0978831	0.756324	Yes	No	no	no	no	23.426	21.193	15.6269	27.3399	15.3056	19.6987	19.5744	24.8577	24.0631	27.7007	28.388	30.1376	27.7253	29.4818	26.3999	29.842	29.5725	15.7286	28.7665	30.4151	29.8205	32.7309	26.5658	25.6721	33.6909	31.4182	27.863	29.8191	20.2458	26.6362	23.9541	28.694	41.5558
ARID5B	ENSG00000150347	84159	AT-rich interaction domain 5B	10	61901684	62096944	1	189.713	177.267	-0.0244558	0.756378	Yes	No	no	no	no	277.72	283.038	305.325	289.803	213.321	229.818	223.037	216.262	142.733	152.913	226.252	223.292	166.479	143.823	197.999	188.378	134.507	159.033	137.641	122.892	161.058	164.469	166.594	163.794	206.959	169.768	205.258	231.324	174.85	165.525	164.284	199.399	208.872
SUN1	ENSG00000164828	23353	Sad1 and UNC84 domain containing 1	7	816615	896435	1	104.269	104.817	-0.0320307	0.757294	Yes	No	no	no	no	99.3588	108.475	116.601	113.916	104.269	94.1158	105.867	105.231	95.2242	92.0559	110.145	112.674	119.677	105.577	123.344	105.898	107.797	99.6142	117.13	113.656	94.2712	106.986	98.3542	106.031	102.781	95.3569	91.0193	102.108	81.9036	94.178	92.8928	92.5261	107.17
TRAFD1	ENSG00000135148	10906	TRAF-type zinc finger domain containing 1	12	112125538	112153604	1	74.146	75.8047	0.0447115	0.758873	Yes	Yes	no	no	no	73.994	78.6371	62.5076	52.8572	70.7882	66.7566	76.3676	74.573	85.3521	76.3868	50.5306	59.5903	74.146	84.4613	77.685	70.4603	84.9017	90.8761	97.9093	86.3196	92.7595	92.6562	76.4526	91.3233	68.9344	71.1043	78.0165	58.7346	76.382	80.8599	65.9209	60.5493	53.5851
NAPA	ENSG00000105402	8775	NSF attachment protein alpha	19	47487637	47515091	-1	40.7408	39.9163	-0.00717998	0.760959	Yes	No	no	no	no	53.3145	46.8477	44.4765	55.5911	49.7431	48.1523	38.1838	38.1151	41.3392	37.9136	36.0527	48.6311	49.8546	45.8162	34.8392	26.319	29.5725	39.3214	50.4381	50.3634	43.2878	33.2195	38.8347	38.6419	38.6592	33.9537	58.5124	62.349	49.6943	35.1979	40.7408	43.2842	43.7429
FLT3	ENSG00000122025	2322	fms related receptor tyrosine kinase 3	13	28003274	28100592	-1	22.9731	23.145	-0.0311807	0.762283	Yes	No	no	no	no	27.3035	23.145	19.2331	12.7586	16.2622	15.3212	24.6747	22.3719	19.9498	21.9647	41.4464	34.5898	27.4709	35.4578	20.5573	28.5986	19.079	22.719	19.2207	27.706	24.461	31.2654	29.709	24.8699	26.8596	20.1738	12.074	18.9758	26.6877	19.9772	25.6516	25.2897	16.4036
GON4L	ENSG00000116580	54856	gon-4 like	1	155749659	155859400	-1	161.278	157.767	-0.0323291	0.762283	Yes	No	no	no	no	162.205	157.832	183.916	143.079	163.578	176.194	160.455	151.632	159.804	141.721	153.295	171.921	177.544	157.767	158.399	155.013	177.435	174.762	176.082	166.359	165.593	164.469	145.301	149.086	157.276	163.374	174.608	168.071	158.286	169.33	152.401	157.452	177.159
MAP1LC3B	ENSG00000140941	81631	microtubule associated protein 1 light chain 3 beta	16	87383953	87404779	1	100.515	99.8858	0.00903198	0.762283	Yes	No	no	no	no	98.551	83.0988	86.5489	91.133	90.8768	91.9271	95.3906	106.888	121.961	117.098	128.314	101.372	86.9912	91.2341	90.8849	83.9307	115.428	102.236	80.1076	85.9502	90.5608	97.3786	94.0956	97.875	117.064	103.956	123.526	113.855	102.149	99.8858	105.719	114.168	90.7666
TCTN3	ENSG00000119977	26123	tectonic family member 3	10	95659823	95694143	-1	28.7427	30.2243	0.0692795	0.762514	Yes	No	no	no	no	26.1726	25.097	34.86	35.5419	22.9583	26.2649	34.1862	30.6578	27.9708	32.7372	26.6847	29.7951	28.7427	33.4658	33.7573	40.4111	21.9409	18.35	30.4435	30.2919	26.3849	27.6829	25.2476	32.7587	25.7728	28.6622	23.2192	24.3974	28.5282	30.4414	31.4987	32.22	43.7429
VPS37B	ENSG00000139722	79720	VPS37B subunit of ESCRT-I	12	122865330	122896127	-1	51.5092	49.0785	-0.0466117	0.770891	Yes	No	no	no	no	56.2225	49.0785	78.1344	120.296	76.5278	85.3609	39.0109	53.8583	50.7999	50.5048	48.5434	63.015	59.6475	57.7683	49.9867	39.9966	59.145	62.9142	53.5341	48.7626	45.0743	43.6412	51.5092	45.3274	60.0847	49.9383	58.5124	62.349	40.4917	33.2953	59.1308	66.2637	68.8951
ESYT2	ENSG00000117868	57488	extended synaptotagmin 2	7	158730995	158830253	-1	369.068	363.706	0.0223673	0.770975	Yes	No	no	no	no	343.151	350.242	382.258	380.025	352.985	328.311	343.654	415.952	296.162	325.833	393.457	363.706	371.875	377.685	371.33	401.209	292.863	317.193	301.726	296.885	294.632	351.898	303.783	312.879	399.478	389.475	347.359	329.817	346.02	357.686	355.067	345.179	460.394
URB1	ENSG00000142207	9875	URB1 ribosome biogenesis homolog	21	32311018	32393012	-1	82.0412	79.5175	0.0467498	0.771816	Yes	No	no	no	no	82.8797	78.6371	91.3572	100.246	92.79	82.0778	70.1644	74.573	69.7214	68.1325	82.0412	90.7553	95.3851	82.8676	91.7505	92.4274	88.7175	79.5166	86.6865	91.2452	69.8101	70.8356	70.7745	75.9467	72.3501	81.4668	52.9398	79.5175	81.9036	105.594	84.8767	67.7228	63.4272
ZNF552	ENSG00000178935	79818	zinc finger protein 552	19	57803841	57814913	-1	16.914	18.1873	0.0493347	0.771816	Yes	No	no	no	no	18.2562	18.4044	19.2331	22.7833	13.3924	12.0381	14.8875	20.7147	15.8364	18.1873	20.1555	16.7812	13.0996	16.7329	19.259	21.3453	14.3093	16.6024	12.6418	14.6534	20.7507	15.7955	18.2513	18.5856	20.9598	19.6226	13.9315	11.7469	17.485	18.0746	14.8063	14.5902	16.4036
CCDC191	ENSG00000163617	57577	coiled-coil domain containing 191	3	113964137	114056594	-1	15.9915	16.2252	-0.0252383	0.772756	Yes	No	no	no	no	12.44	14.5005	14.4248	24.6059	13.3924	10.9437	15.5768	14.086	14.6024	13.9903	11.6391	17.4661	17.2965	12.7489	20.9901	21.1381	19.079	14.8547	16.8987	15.3922	15.2538	16.7726	13.4857	17.3822	15.9915	19.7328	19.5041	13.5541	18.4053	19.0259	16.6924	15.3197	29.5265
PPP1R2	ENSG00000184203	5504	protein phosphatase 1 regulatory inhibitor subunit 2	3	195514428	195543386	-1	150.89	160.158	0.0101371	0.772756	Yes	No	no	no	no	160.59	168.986	150.259	146.724	131.054	141.174	169.415	191.404	135.741	142.421	190.483	157.195	148.928	160.158	165.973	163.095	131.645	103.983	131.836	122.522	131.375	145.905	148.444	144.272	188.793	159.847	123.526	80.4212	146.322	129.376	169.188	163.045	160.755
ELAVL1	ENSG00000066044	1994	ELAV like RNA binding protein 1	19	7958573	8005659	-1	78.9867	76.2223	0.0134557	0.773807	Yes	No	no	no	no	91.1193	74.7332	74.5282	70.1724	70.7882	65.6622	78.9867	75.4016	82.6785	68.2724	79.2024	82.8784	80.8866	83.266	76.603	84.7596	82.0399	79.5166	81.5266	76.2223	68.9856	74.4181	74.0191	76.2141	79.1814	79.9234	70.5864	68.6742	76.382	78.0061	81.7645	76.4769	71.0823
DGAT1	ENSG00000185000	8694	diacylglycerol O-acyltransferase 1	8	144314584	144326910	-1	20.7779	21.2481	0.0876501	0.775011	Yes	No	no	no	no	22.1336	19.5199	14.4248	25.5172	30.6111	36.1142	21.2285	23.2005	24.2688	21.9647	15.0456	27.7403	27.2166	21.9121	15.7967	16.7861	18.1251	20.9714	27.6055	26.1052	22.1249	18.8895	20.482	27.5441	13.0416	17.4178	24.148	29.8191	19.3256	27.5875	21.0306	18.2377	20.7779
ARID3A	ENSG00000116017	1820	AT-rich interaction domain 3A	19	925781	975939	1	63.625	64.9732	-0.0708503	0.775171	Yes	No	no	no	no	57.515	64.9732	51.6889	49.2118	72.7014	67.8509	59.8259	75.4016	82.6785	93.0352	61.6019	60.2752	56.9767	46.2146	59.0752	61.5492	94.4413	92.6237	84.3646	79.4239	86.0259	75.558	87.302	73.4062	55.5823	51.151	87.3042	73.1923	72.7009	67.5418	65.0721	58.1176	50.3044
AP1G1	ENSG00000166747	164	adaptor related protein complex 1 subunit gamma 1	16	71729000	71809201	-1	206.229	210.553	-0.015673	0.777922	Yes	No	no	no	no	195.486	178.746	188.725	169.507	163.578	198.081	201.395	225.376	207.724	219.787	247.827	222.265	213.536	192.03	217.042	214.697	176.481	199.228	171.051	178.919	203.934	210.553	206.138	212.196	252.915	245.062	219.189	182.529	161.046	168.379	219.831	228.215	193.562
CFLAR	ENSG00000003402	8837	CASP8 and FADD like apoptosis regulator	2	201116154	201176687	1	577.336	575.84	0.0266306	0.778001	Yes	No	no	no	no	529.913	555.758	560.164	531.306	485.952	474.957	586.266	613.156	550.573	590.389	497.357	475.695	483.539	541.827	577.336	551.249	603.852	575.84	494.062	515.701	623.756	604.301	603.408	618.404	615.131	629.245	618.559	681.321	645.106	626.902	505.488	480.99	539.132
SOD2	ENSG00000291237	6648	superoxide dismutase 2	6	159669069	159762529	-1	448.132	433.856	-0.020422	0.778677	Yes	No	yes	yes	no	468.198	415.773	442.361	461.133	385.509	453.069	564.762	630.556	548.105	585.772	559.527	492.818	347.583	400.394	363.323	340.696	399.706	394.088	416.921	403.892	448.132	450.417	553.014	574.681	476.796	410.09	472.743	420.178	366.265	294.901	516.805	552.725	381.657
G6PD	ENSG00000160211	2539	glucose-6-phosphate dehydrogenase	X	154517825	154547572	-1	97.328	97.8758	0.0782664	0.779271	Yes	No	no	yes	no	103.559	98.4359	93.7613	99.335	134.88	91.9271	88.9117	91.9734	112.295	98.0717	95.0997	113.358	122.347	110.357	83.744	82.48	159.31	141.557	139.963	134.467	103.753	80.7689	112.347	109.24	64.8977	66.4742	164.392	188.854	147.242	123.668	98.5513	97.8758	97.328
BCL2	ENSG00000171791	596	BCL2 apoptosis regulator	18	63123346	63320128	-1	286.023	282.347	-0.040455	0.779271	Yes	No	yes	no	no	391.78	460.111	383.46	439.261	286.023	282.347	367.088	377.008	273.332	278.266	486.286	388.022	250.036	277.288	437.113	367.223	176.481	236.802	264.574	245.414	233.479	274.549	285.024	303.118	302.597	277.031	206.186	185.24	312.89	301.56	250.669	244.872	243.867
HAPLN3	ENSG00000140511	145864	hyaluronan and proteoglycan link protein 3	15	88877294	88895597	-1	27.4562	31.0854	0.0534608	0.779271	Yes	No	no	no	no	30.2115	42.1071	25.2434	50.1232	51.6563	47.0579	33.0834	45.5724	25.5028	20.9854	29.2396	32.8774	41.4607	47.0115	32.4589	31.0854	23.8488	19.2238	40.5053	34.1092	27.3469	25.8916	29.709	34.0958	22.5124	27.4496	31.5781	18.9758	36.8106	24.7336	25.9345	23.3443	21.8715
SEPHS1	ENSG00000086475	22929	selenophosphate synthetase 1	10	13317428	13348298	-1	31.0558	32.698	-0.00581284	0.78127	Yes	No	no	no	no	31.9887	24.5393	31.2538	39.1872	26.7847	25.1705	32.6699	27.3434	31.0558	27.281	35.485	31.85	33.9571	37.0514	28.9966	30.8782	28.6186	36.7	32.8944	33.9861	28.8585	26.8687	26.9714	32.625	33.5357	33.0718	24.148	41.566	30.3687	36.1491	33.8564	33.679	24.0586
TMEM164	ENSG00000157600	84187	transmembrane protein 164	X	110002631	110182734	1	98.557	93.4205	-0.0330314	0.78153	Yes	No	no	yes	no	96.7738	86.7239	82.9427	86.5764	103.313	109.437	105.178	86.1732	116.202	108.844	72.1055	101.714	92.5872	84.4613	94.78	92.6346	114.474	119.712	109.519	100.973	106.502	102.427	98.557	111.38	76.3868	75.9548	95.6631	96.6861	109.512	97.0319	104.964	90.7023	106.077
SEC63	ENSG00000025796	11231	SEC63 homolog, protein translocation regulator	6	107867756	107958208	-1	115.919	113.074	-0.0647242	0.782341	Yes	No	no	no	no	99.8434	105.965	108.186	100.246	89.9202	110.531	123.925	118.488	116.202	125.632	132.856	107.194	92.5872	100.796	123.127	116.26	82.9938	84.7594	78.0437	92.846	110.212	122.619	130.598	120.204	126.069	113.767	115.167	74.0959	104.91	89.4216	113.735	113.074	115.919
MAN1C1	ENSG00000117643	57134	mannosidase alpha class 1C member 1	1	25616791	25786206	1	64.4407	69.4498	0.0842216	0.782843	Yes	No	no	no	no	64.1389	79.4737	96.1655	102.069	78.441	67.8509	77.4704	82.0303	42.9846	46.3077	64.4407	74.6591	88.263	80.8756	73.3571	81.8583	61.0529	76.0214	76.1087	69.4498	63.0765	63.1821	56.8832	60.3028	54.3402	59.6394	28.7918	35.2407	71.7807	69.4444	76.389	69.9113	62.3337
MCTP2	ENSG00000140563	55784	multiple C2 and transmembrane domain containing 2	15	94231538	94483952	1	103.478	102.101	0.030613	0.782843	Yes	No	no	no	no	88.5343	83.6565	66.1138	68.3498	69.8316	82.0778	96.9069	108.545	99.5432	106.326	87.7188	84.5908	103.525	103.983	103.869	108.799	130.691	100.488	93.9104	95.9244	103.478	102.101	97.9486	72.3366	192.52	158.855	148.603	159.939	87.4252	94.178	108.454	116.114	103.889
RAB27A	ENSG00000069974	5873	RAB27A, member RAS oncogene family	15	55202966	55319113	-1	114.414	112.688	-0.0464756	0.782843	Yes	No	no	no	no	95.3198	95.0896	81.7406	79.2857	80.3542	71.1341	114.414	112.688	131.216	138.643	120.365	94.5225	97.42	92.8277	111.226	113.151	103.981	128.45	109.648	101.342	121.618	122.456	140.535	136.651	153.084	136.697	118.882	127.409	89.2657	95.1293	111	107.481	124.667
FKBP8	ENSG00000105701	23770	FKBP prolyl isomerase 8	19	18531751	18544077	-1	168.107	174.477	0.0622049	0.785889	Yes	No	no	no	no	192.578	189.9	150.259	179.532	197.059	205.742	171.896	164.889	213.072	175.438	149.321	193.155	206.922	189.241	151.908	141.75	188.883	168.645	255.803	236.425	169.716	147.533	181.195	188.931	117.996	132.287	168.107	185.24	188.654	201.674	161.643	169.246	162.942
PDK1	ENSG00000152256	5163	pyruvate dehydrogenase kinase 1	2	172555373	172608669	1	152.495	151.442	0.0148538	0.791329	Yes	No	no	no	no	190.316	220.296	191.129	211.429	119.575	119.286	180.305	192.233	121.138	117.238	271.105	195.21	142.823	161.751	191.291	165.167	88.7175	111.848	127.45	120.429	137.559	151.442	128.469	142.133	175.752	166.902	66.8713	80.4212	147.242	143.645	152.495	144.564	173.878
SYNJ1	ENSG00000159082	8867	synaptojanin 1	21	32628759	32728040	-1	76.4746	77.29	0.0132775	0.79236	Yes	No	no	no	no	81.4257	82.2623	62.5076	61.0591	75.5712	78.7946	88.2225	72.9158	89.6712	84.641	91.6932	75.0015	73.2558	77.29	72.2752	81.8583	75.3622	92.6237	76.1087	77.7	85.0639	86.3055	80.6099	76.6153	93.1546	94.9159	74.3014	72.2887	75.4617	71.347	73.937	75.5042	51.3979
L3MBTL3	ENSG00000198945	84456	L3MBTL histone methyl-lysine binding protein 3	6	130013699	130141449	1	62.0069	64.3413	-0.0301706	0.795514	Yes	No	no	no	no	61.554	59.9539	57.6993	49.2118	61.2222	80.9834	73.6106	72.0872	52.8566	67.2931	63.0213	61.6451	68.5501	70.5172	69.0293	69.0097	62.0069	69.9047	51.5991	45.8073	57.8545	60.4138	77.9736	73.54	67.8476	67.5766	62.2275	62.349	51.5348	47.5647	53.1894	59.5766	44.8365
MED23	ENSG00000112282	9439	mediator complex subunit 23	6	131573966	131628242	-1	125.473	125.497	-0.0296598	0.795597	Yes	No	no	no	no	118.423	112.1	128.621	107.537	111.922	113.814	133.023	145.003	116.202	122.695	132.856	135.619	112.554	125.497	141.521	138.641	106.843	111.848	110.164	106.022	119.419	120.502	123.5	125.686	161.158	149.595	107.737	112.951	109.512	97.9832	139.009	129.974	123.574
ANGEL2	ENSG00000174606	90806	angel homolog 2	1	212992182	213015867	-1	65.2991	65.7364	0.0106925	0.795669	Yes	No	no	no	no	61.3924	58.5596	64.9117	50.1232	53.5695	58.0016	63.1342	81.2017	57.587	64.2153	67.8473	65.0698	52.7798	65.7364	74.8719	76.4702	50.5595	61.1666	50.1801	48.1469	58.1293	65.9504	65.2991	65.7848	79.492	74.191	68.7288	66.867	50.6146	47.5647	63.8461	58.3607	69.9887
PMS2	ENSG00000122512	5395	PMS1 homolog 2, mismatch repair system component	7	5970925	6009130	-1	21.8793	22.3796	0.0347914	0.796881	Yes	No	no	no	no	21.972	20.3564	20.4352	24.6059	13.3924	16.4156	22.4692	24.0291	23.8575	24.7627	19.3038	19.521	18.4411	26.6929	27.0491	22.1743	19.079	19.2238	22.7036	20.3177	19.7887	24.4261	22.1043	22.3294	20.3388	20.8352	20.4329	11.7469	27.6079	25.6849	21.8793	22.1284	17.4972
UPF3B	ENSG00000125351	65109	UPF3B regulator of nonsense mediated mRNA decay	X	119834022	119852998	-1	22.1272	21.0986	-0.0199894	0.796881	Yes	No	no	no	no	19.3871	17.0102	33.6579	25.5172	27.7413	33.9255	26.4667	17.4004	20.7724	22.944	25.8331	18.4935	16.2791	18.7249	24.236	17.6151	28.6186	29.7095	19.9947	20.6872	22.1249	25.4031	24.1323	23.8002	23.5992	27.5598	26.9343	22.5902	27.6079	16.172	16.7867	20.3047	26.2458
CDK11B	ENSG00000248333	984	cyclin dependent kinase 11B	1	1635225	1659012	-1	40.5522	38.5422	-0.067791	0.799179	Yes	No	no	no	no	38.9357	39.8763	49.2848	62.8818	58.3525	53.6241	36.9432	31.4864	41.5449	41.691	28.9557	42.1242	43.4956	37.8482	45.8753	35.8519	57.2371	65.5357	37.5384	38.5422	42.7381	39.8959	42.3836	38.1071	29.499	34.9458	62.2275	56.9273	57.9767	60.8828	40.5522	41.4604	53.5851
RIOX2	ENSG00000170854	84864	ribosomal oxygenase 2	3	97941818	97972457	-1	29.2034	29.8121	0.0219203	0.804841	Yes	No	no	no	no	30.2115	30.6741	34.86	31.8966	24.8715	25.1705	29.9129	31.4864	28.5878	25.6022	25.8331	34.9322	27.5981	30.677	32.2425	34.6085	21.9409	25.3405	33.5394	30.9076	32.5689	35.0107	30.723	29.6834	24.0649	28.4417	26.9343	25.301	39.5714	23.7823	24.7085	28.694	30.62
SRPK2	ENSG00000135250	6733	SRSF protein kinase 2	7	105110704	105399308	-1	140.332	139.386	-0.0130727	0.805569	Yes	No	no	no	no	145.726	139.428	119.005	121.207	126.271	134.608	144.602	131.746	126.897	134.726	146.482	139.386	136.337	133.465	137.626	137.605	143.093	136.314	128.482	122.276	135.91	129.784	140.332	129.029	178.391	172.304	163.463	153.613	138.04	141.743	129.767	134.716	139.977
ACADSB	ENSG00000196177	36	acyl-CoA dehydrogenase short/branched chain	10	123008979	123058290	1	47.0567	49.8053	0.0244407	0.806106	Yes	No	no	no	no	40.2282	46.5688	40.8703	30.9852	42.0903	39.3973	52.1064	51.3725	47.0979	49.8053	58.1953	45.2064	47.0567	49.8003	52.5834	53.467	41.0199	53.3023	39.3443	41.2512	40.9516	54.3887	52.0162	49.3386	61.7926	57.8756	32.5069	35.2407	34.0498	36.1491	45.4562	48.9987	53.5851
MOB3A	ENSG00000172081	126308	MOB kinase activator 3A	19	2071036	2096673	-1	310.574	311.585	0.0246812	0.806269	Yes	No	no	no	no	304.216	326.818	312.538	326.256	380.726	318.462	263.703	296.635	323.104	331.289	284.731	273.293	310.574	315.933	268.111	274.795	381.581	372.243	376.545	373.108	324.177	319.819	313.01	297.101	238.01	264.795	414.231	459.937	448.169	417.618	286.695	288.035	310.575
FLOT1	ENSG00000137312	10211	flotillin 1	6	30727709	30742732	-1	36.5296	35.8812	0.00614931	0.80781	Yes	No	yes	no	no	43.6209	44.0591	44.4765	47.3892	29.6545	27.3593	36.5296	26.5148	33.9352	30.079	29.5235	54.7956	45.6577	37.4498	34.6228	32.7433	48.6516	31.4571	54.5661	46.423	42.051	38.756	37.0096	37.5722	28.8779	30.7567	30.6493	55.1201	41.4119	48.516	33.8564	37.4481	45.9301
SMARCE1	ENSG00000073584	6605	SWI/SNF related, matrix associated, actin dependent regulator of chromatin, subfamily e, member 1	17	40624962	40648654	-1	83.3644	80.2127	-0.0779293	0.80781	Yes	No	no	no	no	83.3644	73.6178	63.7096	74.7291	91.8334	74.4172	88.2225	107.717	69.1044	77.3661	117.81	67.1247	75.545	84.0629	79.8489	89.9405	58.1911	52.4285	55.985	61.4458	62.5268	80.9317	84.7671	74.7433	119.859	93.0419	81.7316	73.1923	57.0564	78.0061	88.4604	86.0821	85.2987
RRS1	ENSG00000179041	23212	ribosome biogenesis regulator 1 homolog	8	66429014	66430733	1	19.333	20.4263	0.0793577	0.8088	Yes	No	no	no	no	21.1642	21.193	32.4558	38.2759	15.3056	21.8874	21.3664	17.4004	18.5101	22.8041	22.1426	19.521	21.2391	23.5057	16.0131	18.0296	24.8028	16.6024	22.7036	20.4409	17.3151	17.4239	23.5239	20.9923	11.9548	17.3076	30.6493	22.5902	16.5648	22.831	19.333	20.4263	26.2458
NUDCD1	ENSG00000120526	84955	NudC domain containing 1	8	109240919	109334121	-1	21.9736	22.9979	0.049925	0.809317	Yes	No	no	no	no	19.3871	22.5873	18.031	10.0246	13.3924	17.5099	24.8126	25.6863	25.0915	24.4829	23.562	14.7263	17.4237	23.5057	23.154	27.148	10.4935	28.8357	21.1556	16.993	19.3764	25.7288	22.0029	22.9979	27.3254	28.2212	19.5041	10.8433	24.8472	21.8797	21.9736	17.0219	18.5907
ZBTB34	ENSG00000177125	403341	zinc finger and BTB domain containing 34	9	126860639	126885878	1	69.0932	69.322	-0.041034	0.810019	Yes	No	no	no	no	66.4007	71.9446	45.6786	42.8325	59.3091	56.9072	75.954	71.2586	86.9975	75.6873	68.9828	66.7822	62.0639	69.322	71.626	70.0459	68.6845	83.8856	77.9147	75.7298	82.8652	82.5601	80.2043	73.0051	72.3501	69.0097	56.6548	58.7346	74.5415	61.8341	67.9013	64.8047	59.0529
TSPAN4	ENSG00000214063	7106	tetraspanin 4	11	842812	867116	1	18.6094	17.239	0.0163687	0.810094	Yes	No	no	no	yes	20.3564	17.0102	21.6372	21.8719	30.6111	25.1705	18.6094	14.086	18.7158	19.5864	13.3423	17.1236	22.8924	21.5137	14.7147	15.3355	21.9409	20.9714	32.5074	30.7845	18.8268	14.33	23.4225	25.5384	16.6126	19.0714	14.8603	19.8794	15.6445	24.7336	13.5803	13.7391	15.31
P2RY13	ENSG00000181631	53829	purinergic receptor P2Y13	3	151326312	151329549	-1	57.2836	61.3156	-0.0542127	0.813244	Yes	No	no	no	no	46.0443	52.9825	33.6579	10.936	38.2639	35.0198	72.7835	61.3156	92.9618	89.1179	42.582	38.6994	44.3859	61.7523	45.2261	49.3222	71.5464	106.605	89.1375	85.3345	104.44	79.3033	78.075	97.2065	54.806	65.0411	42.7233	55.1201	101.229	100.837	39.892	38.4208	49.2108
EID1	ENSG00000255302	23741	EP300 interacting inhibitor of differentiation 1	15	48878134	48880173	1	105.88	106.823	0.0155644	0.814886	Yes	No	no	no	no	90.473	96.4839	72.1241	72.9064	88.9636	95.2102	126.131	131.746	113.529	111.362	101.913	92.1252	78.2158	93.2261	109.278	115.638	89.6715	96.9928	88.8795	92.7228	104.44	106.823	118.735	119.268	126.38	119.169	105.88	93.0717	98.4683	84.6651	110.906	114.533	92.9537
OSTM1	ENSG00000081087	28962	osteoclastogenesis associated transmembrane protein 1	6	108029245	108165854	-1	67.2534	61.2847	-0.0228304	0.815216	Yes	No	no	no	no	59.4537	56.3287	28.8496	25.5172	35.3941	61.2847	74.5756	82.8589	67.2534	72.8892	73.8087	56.1655	48.9644	52.5891	68.8129	72.3255	51.5134	55.9238	51.7281	55.5352	67.8862	67.416	77.568	60.0353	89.8942	79.1517	64.085	46.9876	49.6943	46.6134	62.9974	62.0083	57.9594
SLC38A1	ENSG00000111371	81539	solute carrier family 38 member 1	12	46183063	46270017	-1	668.451	713.911	0.0291076	0.815216	Yes	No	no	no	no	634.28	662.002	706.816	775.542	638.051	623.791	744.929	792.131	559.005	619.908	805.651	664.397	656.886	697.602	846.528	832.468	516.088	540.014	527.343	532.818	588.302	624.982	614.866	623.084	907.947	849.503	583.266	620.779	646.026	569.825	668.451	727.321	725.039
H1-10	ENSG00000184897	8971	H1.10 linker histone	3	129314771	129316286	-1	82.5566	82.1914	0.0654996	0.81527	Yes	No	no	no	no	82.5566	80.3103	69.72	102.069	89.9202	101.776	78.9867	86.1732	91.3165	88.6982	63.8729	76.029	76.6896	86.4533	88.2882	67.559	100.165	90.0023	134.158	115.257	90.286	66.2761	84.1587	104.293	53.2534	65.8128	71.5151	115.662	89.2657	72.2983	73.6541	82.1914	69.9887
MTMR3	ENSG00000100330	8897	myotubularin related protein 3	22	29883169	30030868	1	34.4672	31.9167	-0.0578138	0.815371	Yes	No	no	no	no	27.9497	29.5586	31.2538	27.3399	20.0886	25.1705	31.705	29.0006	38.4599	42.2506	34.9172	32.8774	27.9796	36.653	33.7573	30.671	39.112	31.4571	34.7004	28.6911	35.0425	31.9167	38.8347	41.1824	34.4672	30.6465	30.6493	44.2768	31.289	29.4901	32.4418	33.5574	27.3393
EGLN1	ENSG00000135766	54583	egl-9 family hypoxia inducible factor 1	1	231363751	231422287	-1	23.1758	24.4666	0.113651	0.815651	Yes	No	no	no	no	27.3035	37.6454	13.2228	25.5172	27.7413	15.3212	20.6771	22.3719	19.3328	27.1411	22.1426	26.7129	35.2289	29.8802	21.4229	26.5262	21.9409	24.4666	34.0554	32.3853	23.9113	18.0753	26.5658	25.6721	18.4757	23.4809	20.4329	28.0119	27.6079	14.2694	22.6338	23.1011	26.2458
TTC39C	ENSG00000168234	125488	tetratricopeptide repeat domain 39C	18	23992773	24135610	1	120.293	120.465	-0.00669609	0.817945	Yes	No	no	no	no	114.384	120.465	114.196	114.828	113.835	126.947	127.371	151.632	113.323	121.715	132.572	114.043	90.4251	110.357	130.918	121.44	93.4873	88.2547	93.9104	95.1856	105.402	110.894	131.916	130.901	151.066	150.366	103.093	94.8789	85.5846	94.178	125.712	123.287	120.293
UPP1	ENSG00000183696	7378	uridine phosphorylase 1	7	48088628	48108736	1	59.4173	56.1263	-0.0307633	0.819285	Yes	No	no	no	no	78.6792	80.0314	61.3055	90.2217	63.1354	56.9072	52.2443	69.6015	61.4947	65.1946	73.5249	84.9333	74.7819	66.5332	42.8458	45.1775	45.7897	52.4285	63.0799	54.7963	52.0828	57.157	62.8656	60.7039	43.1616	41.2295	74.3014	50.6021	69.0199	56.1263	54.9812	51.3088	54.6787
BCL11A	ENSG00000119866	53335	BCL11 transcription factor A	2	60450520	60554467	-1	79.3878	84.2213	0.00422284	0.822117	Yes	No	no	no	no	102.428	99.5513	74.5282	70.1724	99.4862	100.682	69.8887	88.659	79.3878	84.2213	56.4921	78.0838	78.5973	65.338	121.613	125.171	72.5004	54.1761	76.4957	105.775	95.508	75.558	70.1661	71.1332	74.5237	74.7422	74.3014	65.0598	64.4185	61.8341	73.2769	70.884	88.5794
CST7	ENSG00000077984	8530	cystatin F	20	24949269	24959928	1	78.7467	80.8756	0.147238	0.822117	Yes	No	no	no	no	64.7851	49.3574	72.1241	82.9311	78.441	113.814	66.7183	59.6584	78.9764	94.0145	62.7374	71.5768	94.8764	80.8756	55.1801	60.513	136.415	119.712	69.2718	76.7149	71.1844	71.6498	81.2183	54.5533	99.0544	109.578	222.904	275.601	110.432	127.473	78.7467	102.131	131.229
SWAP70	ENSG00000133789	23075	switching B cell complex subunit SWAP70	11	9664077	9752993	1	76.6719	76.7558	-0.00826949	0.824054	Yes	No	yes	no	no	86.9187	87.5605	85.3469	74.7291	69.8316	103.965	70.3023	79.5445	87.6145	91.4963	62.1697	62.3301	69.6947	59.7603	117.068	113.773	49.6055	72.5261	66.0469	74.3753	98.3938	95.0988	67.1242	74.6096	67.0713	67.7971	90.0905	84.0356	61.6577	59.9315	76.6719	76.2337	83.1116
MRTFB	ENSG00000186260	57496	myocardin related transcription factor B	16	14071319	14266773	1	41.0568	41.9019	0.0357929	0.825781	Yes	No	no	no	no	47.983	44.0591	60.1034	60.1478	41.1337	54.7185	39.838	38.1151	37.0202	40.4318	51.6661	47.6037	52.907	58.5651	39.8163	49.9439	31.4804	40.1952	36.6354	41.6206	34.3554	34.685	40.1528	41.0487	49.6825	50.9305	32.5069	30.7227	34.0498	42.8082	49.7943	51.552	43.7429
RNF123	ENSG00000164068	63891	ring finger protein 123	3	49689538	49721529	1	56.7425	55.4922	0.0743252	0.825988	Yes	No	no	no	no	59.2921	55.4922	44.4765	65.6158	61.2222	86.4552	56.7932	45.5724	59.0267	51.7639	51.95	56.1655	65.7521	67.33	50.6359	55.5393	64.8687	69.9047	63.7249	65.3862	58.679	47.5494	49.3799	54.0184	49.0614	51.4817	54.7973	61.4454	67.1793	78.9573	53.8495	54.7132	65.6144
KPNA1	ENSG00000114030	3836	karyopherin subunit alpha 1	3	122421902	122514945	-1	82.9994	78.3744	0.0804169	0.829859	Yes	No	no	no	no	70.4397	78.3583	68.5179	78.3744	55.4827	67.8509	87.8089	118.488	71.3667	75.6873	89.9899	74.6591	77.5799	86.0549	93.4817	84.3452	55.3292	62.0404	68.2398	71.7894	76.269	81.0946	82.1308	74.3422	98.8992	94.5852	79.874	66.867	77.3022	73.2496	77.0492	87.1763	92.9537
MAGED1	ENSG00000179222	9500	MAGE family member D1	X	51803007	51902354	1	36.0527	37.3266	0.0444438	0.829859	Yes	No	no	no	no	36.8354	38.7609	48.0827	41.9212	23.9149	48.1523	29.7751	32.315	31.0558	32.7372	36.0527	43.1516	43.8772	44.2226	36.7868	39.5821	45.7897	27.0881	32.8944	38.9116	28.1714	28.1714	32.244	35.4329	34.4672	36.4892	46.4384	47.8912	34.9701	32.344	36.497	37.3266	51.3979
MCL1	ENSG00000143384	4170	MCL1 apoptosis regulator, BCL2 family member	1	150560895	150579738	-1	1524.88	1512.02	-0.00243062	0.829859	Yes	No	no	no	no	1609.45	1634.37	1518.21	1409.83	1133.57	1406.27	1883.14	1914.04	1650.69	2052.79	2184.17	1894.9	1408.39	1568.91	1392.7	1387.65	1201.03	1329.06	1266.76	1264.63	1658.95	2051.3	1956.03	1723.78	1561.27	1431.12	1213.9	1201.8	1524.88	1548.71	1441.96	1759.45	1399.77
PPP2R5A	ENSG00000066027	5525	protein phosphatase 2 regulatory subunit B'alpha	1	212285410	212361853	1	141.269	142.329	-0.0229732	0.829859	Yes	No	no	no	no	123.108	127.995	109.388	110.271	102.356	123.664	158.525	155.775	139.031	171.66	160.392	119.181	122.983	131.473	138.059	168.276	136.415	130.198	130.546	139.515	141.269	161.701	158.888	144.941	166.592	170.65	134.671	131.023	129.757	136.986	144.762	134.959	133.416
H2BC5	ENSG00000158373	3017	H2B clustered histone 5	6	26158122	26171349	1	58.2096	55.316	-0.0677485	0.831147	Yes	No	no	no	no	52.022	42.6648	67.3158	58.3251	65.0486	61.2847	65.0641	43.0866	61.4947	49.6654	40.3109	31.5075	47.4382	47.0115	58.2096	55.5393	84.9017	76.8952	64.3699	72.5282	60.1906	46.4095	61.7502	59.7679	43.3169	60.3008	73.3727	79.5175	76.382	66.5905	35.1767	32.9495	55.7722
WWP1	ENSG00000123124	11059	WW domain containing E3 ubiquitin protein ligase 1	8	86342547	86478420	1	152.538	156.892	0.0217281	0.831889	Yes	No	no	no	no	145.726	175.958	170.694	135.788	100.443	103.965	186.094	188.918	138.209	137.244	143.927	132.537	141.424	157.369	161.862	171.177	114.474	149.421	134.158	124.739	152.538	149.325	152.905	145.074	183.204	180.351	130.028	119.276	127.917	155.061	171.262	174.474	127.948
PABPC1L	ENSG00000101104	80336	poly(A) binding protein cytoplasmic 1 like	20	44910060	44959035	1	23.4724	23.3707	-0.0110285	0.832335	Yes	No	no	no	no	23.426	33.1838	25.2434	30.0739	43.0469	27.3593	21.5042	29.0006	25.0915	19.3066	20.7232	32.8774	34.2115	24.3025	29.8622	29.6348	31.4804	24.4666	22.7036	21.426	25.5604	22.3091	18.5555	22.3294	17.3889	23.3707	28.7918	26.2046	28.5282	45.6621	19.7103	18.9672	26.2458
TEX10	ENSG00000136891	54881	testis expressed 10	9	100302077	100352942	-1	38.5261	39.7262	0.0414604	0.832625	Yes	No	no	no	no	38.9357	32.6261	33.6579	38.2759	23.9149	36.1142	44.9383	44.7438	42.3676	42.3905	48.8273	36.6446	36.1192	44.2226	43.4949	44.763	26.7107	38.4476	36.3774	31.7696	36.9664	44.2926	37.3138	36.9037	47.9746	45.1981	26.0055	37.0479	34.0498	33.2953	44.1359	39.3935	31.7136
FHIT	ENSG00000189283	2272	fragile histidine triad diadenosine triphosphatase	3	59747277	61251459	-1	34.2505	32.1763	0.0619999	0.832761	Yes	No	no	no	no	34.2505	40.1551	66.1138	68.3498	30.6111	30.6424	47.1439	45.5724	27.3538	22.944	47.6918	48.6311	38.0269	34.2626	37.6523	33.9868	15.2632	19.2238	32.6364	35.9563	28.8585	32.0796	23.8281	32.0902	24.2202	23.5912	13.9315	17.1686	46.9335	29.4901	37.6287	41.0957	39.3686
NT5DC1	ENSG00000178425	221294	5'-nucleotidase domain containing 1	6	116100851	116249497	1	44.0035	44.098	0.0479859	0.832761	Yes	No	no	no	no	37.1586	34.8569	27.6476	41.9212	44.0035	36.1142	47.971	43.0866	38.8712	38.1934	45.4208	37.3295	39.8074	46.6131	44.5769	54.5031	33.3883	38.4476	39.4733	35.3406	38.8903	43.1527	44.6143	43.4554	49.372	46.7414	29.7206	26.2046	34.9701	50.4185	44.5131	42.7979	40.4622
UBN1	ENSG00000118900	29855	ubinuclein 1	16	4846665	4882401	1	136.199	142.16	-0.0379689	0.832761	Yes	Yes	no	no	no	146.857	148.63	152.663	178.621	149.229	158.684	128.474	123.46	135.741	147.737	143.075	152.058	152.235	156.174	134.163	112.322	138.323	161.655	173.244	158.355	135.772	142.16	140.839	147.347	131.814	134.712	161.606	173.493	136.199	140.791	143.725	150.036	127.948
RPS5	ENSG00000083845	6193	ribosomal protein S5	19	58386400	58394806	1	407.125	415.993	0.01319	0.834899	Yes	No	no	no	no	549.785	475.169	587.811	647.956	519.433	524.203	324.769	322.321	383.982	359.13	404.245	471.928	609.956	627.882	403.14	380.279	409.245	403.7	613.126	559.169	355.235	309.071	378.816	444.85	317.968	372.498	315.781	337.95	503.385	446.157	407.125	400.136	445.084
SLC35E1	ENSG00000127526	79939	solute carrier family 35 member E1	19	16549831	16572415	-1	62.323	63.8013	0.00366914	0.835445	Yes	No	no	no	no	72.8631	76.1275	63.7096	69.2611	73.658	53.6241	56.5175	63.8013	69.7214	63.3758	59.6147	69.1795	61.3008	58.1667	52.5834	50.5657	72.5004	54.1761	71.4648	68.7109	63.0765	60.251	59.7223	57.2275	56.8243	57.1039	65.9425	68.6742	56.1362	83.7138	69.1273	69.3034	41.5558
TFEB	ENSG00000112561	7942	transcription factor EB	6	41683978	41736259	-1	62.3912	64.5678	-0.00559982	0.840172	Yes	No	no	no	no	64.7851	50.1939	60.1034	52.8572	79.3976	64.5678	52.2443	53.8583	69.31	70.0912	42.2981	46.5763	87.6271	71.314	56.9113	59.2696	80.132	73.3999	88.1055	79.6702	70.2224	63.8335	68.5437	72.604	52.3219	50.71	68.7288	92.1681	70.8604	93.2268	53.1894	45.108	62.3337
ALG13	ENSG00000101901	79868	ALG13 UDP-N-acetylglucosaminyltransferase subunit	X	111665811	111760649	1	105.952	106.335	0.00520324	0.840828	Yes	No	no	no	no	105.175	103.734	99.7717	116.65	107.139	111.626	124.752	114.345	90.2882	94.8539	118.662	105.824	86.2282	90.4373	144.983	133.667	78.2241	80.3904	87.2025	84.4726	105.952	106.335	97.6444	97.2065	139.577	115.09	77.0877	91.2645	100.309	87.519	88.1774	92.5261	103.889
PDPK1	ENSG00000140992	5170	3-phosphoinositide dependent protein kinase 1	16	2537979	2603188	1	70.5303	68.2347	-0.000496799	0.840843	Yes	No	no	no	no	62.3618	69.7138	70.922	68.3498	73.658	55.8129	60.5151	61.3156	63.757	72.1897	76.0798	70.8919	71.3481	77.29	65.3506	65.4867	43.8818	68.1571	73.2707	76.0992	62.3894	62.3679	66.5158	66.5871	73.1264	66.8049	60.3699	53.3129	67.1793	58.0289	72.6167	66.8717	51.3979
ADISSP	ENSG00000101220	54976	adipose secreted signaling protein	20	3753508	3767781	-1	31.7444	32.5361	0.0764912	0.841418	Yes	No	no	no	no	37.1586	38.482	24.0414	26.4286	38.2639	45.9635	26.0532	23.2005	42.1619	38.3333	31.2268	45.5489	32.5581	27.0913	29.213	32.5361	52.4674	46.3119	46.6972	40.8818	31.7444	29.7998	54.1455	57.0937	22.5124	24.1424	26.0055	28.9155	32.2093	39.9543	34.7994	30.0315	24.0586
PSMD8	ENSG00000099341	5714	proteasome 26S subunit, non-ATPase 8	19	38374563	38383850	1	56.7348	59.7384	-0.0308037	0.841494	Yes	No	no	no	no	63.4927	63.3001	70.922	92.0444	77.4844	103.965	54.1741	53.0297	75.0687	59.7384	52.5178	64.3849	56.7224	54.5811	53.6654	50.1512	58.1911	65.5357	68.7558	64.8937	57.5796	56.8313	61.6488	60.3028	48.1299	48.2848	76.159	71.3851	75.4617	63.7367	63.0917	63.8321	88.5794
RPS23	ENSG00000186468	6228	ribosomal protein S23	5	82273320	82278396	-1	516.563	517.571	-0.0172629	0.843785	Yes	No	no	no	no	574.019	567.191	555.356	556.823	516.563	511.071	504.384	399.38	493.603	456.922	468.685	544.874	616.315	642.224	570.411	544.41	377.765	353.019	591.326	532.571	446.07	433.97	456.08	507.961	418.575	405.901	399.37	439.154	469.335	468.036	543.494	581.176	523.822
SIGLEC9	ENSG00000129450	27180	sialic acid binding Ig like lectin 9	19	51124906	51136651	1	51.1336	48.8603	-0.0863152	0.847273	Yes	No	yes	yes	no	52.1835	45.1745	39.6683	37.3645	60.2657	52.5298	50.4522	46.401	77.3311	67.5729	45.1369	34.9322	51.7623	45.4178	35.7048	44.5558	74.4083	87.3809	90.5564	83.8569	77.918	67.2531	70.6731	68.5927	25.6175	37.812	51.0822	60.5418	78.2225	96.0806	43.7586	37.3266	30.62
KLHL20	ENSG00000076321	27252	kelch like family member 20	1	173714941	173786692	1	38.7352	38.8794	0.0245165	0.849819	Yes	No	no	no	no	42.3284	37.9243	34.86	28.2512	42.0903	31.7367	38.7352	34.8007	35.5805	32.7372	44.0014	45.5489	40.6977	45.8162	43.9277	39.1677	34.3423	40.1952	39.3443	34.2323	38.7529	39.5702	32.3453	37.5722	43.7827	40.1271	29.7206	35.2407	45.093	47.5647	37.5344	38.1776	33.9008
TARBP1	ENSG00000059588	6894	TAR (HIV-1) RNA binding protein 1	1	234391313	234479179	-1	76.5552	81.1479	0.0444438	0.850515	Yes	No	no	no	no	68.9857	63.579	86.5489	78.3744	60.2657	79.889	76.5054	80.3731	64.1684	77.2262	98.5063	82.5359	85.7194	88.8437	75.5211	75.434	61.0529	64.6618	73.2707	81.1479	76.269	81.0946	68.6451	80.2254	100.296	88.6323	46.4384	47.8912	74.5415	73.2496	87.9888	82.313	72.1758
MMP25	ENSG00000008516	64386	matrix metallopeptidase 25	16	3046062	3060726	1	17.6466	16.4372	0.015064	0.855733	Yes	No	no	no	no	16.1559	18.1256	30.0517	32.8079	26.7847	16.4156	22.1935	19.0575	17.0704	12.5912	16.7489	23.2882	12.3365	12.7489	16.6622	14.0921	33.3883	13.1071	24.5096	20.564	22.3997	22.6348	21.5974	23.9339	11.0233	12.7877	17.6466	14.4577	21.1661	22.831	12.9201	12.888	14.2165
CEP95	ENSG00000258890	90799	centrosomal protein 95	17	64506865	64542461	1	71.1932	73.1544	-0.00366123	0.858246	Yes	No	no	no	no	59.7768	68.3195	106.984	101.158	72.7014	59.096	78.4353	72.0872	60.055	55.961	86.8672	81.851	73.8917	73.7044	71.1932	73.1544	56.2832	47.1857	55.727	60.0913	64.4507	73.2782	61.3446	63.9129	82.9076	73.4193	61.2987	52.4093	63.4983	67.5418	71.2964	74.6531	80.9244
CHCHD7	ENSG00000170791	79145	coiled-coil-helix-coiled-coil-helix domain containing 7	8	56211686	56218809	1	33.2629	34.3458	0.0633846	0.859916	Yes	No	no	no	no	34.8967	24.8181	38.4662	32.8079	22.9583	32.8311	36.6675	42.258	34.3465	29.3795	36.0527	37.672	31.032	37.0514	41.5474	42.069	26.7107	29.7095	27.2185	29.9225	34.6302	37.779	32.6495	35.7003	40.367	31.5284	24.148	24.3974	31.289	33.2953	32.5361	32.8279	30.62
SLA	ENSG00000155926	6503	Src like adaptor	8	133036728	133102912	-1	189.408	190.835	0.0735995	0.859916	Yes	No	no	no	no	225.052	194.92	194.735	216.897	246.802	274.687	174.377	153.289	198.264	205.377	239.027	285.622	251.562	190.835	155.803	188.378	144.047	166.897	210.395	187.046	168.204	177.008	189.408	172.752	187.551	169.327	179.252	210.541	306.448	326.294	164.472	195.387	217.621
PCYOX1	ENSG00000116005	51449	prenylcysteine oxidase 1	2	70257386	70281185	1	48.6364	49.6985	0.0331477	0.860223	Yes	No	no	no	no	44.5903	52.7036	30.0517	28.2512	40.1771	37.2086	50.0387	60.487	47.7149	49.2457	47.9757	39.3844	40.0618	46.6131	51.0687	52.638	54.3753	41.9428	36.5064	39.8967	52.3576	53.5745	50.3938	51.0768	50.614	56.9937	48.2959	49.6985	40.4917	39.003	43.6643	40.7309	55.7722
IP6K1	ENSG00000176095	9807	inositol hexakisphosphate kinase 1	3	49724294	49786542	-1	70.085	71.082	-0.0176997	0.86335	Yes	No	no	no	no	69.3088	76.1275	76.9324	80.1971	84.1806	100.682	64.0991	47.2296	71.9837	74.2882	59.3309	66.4397	82.1584	73.7044	73.7899	71.082	86.8096	69.9047	87.7185	90.1369	70.085	63.5078	65.8061	67.7905	70.0212	70.6633	91.0193	79.5175	80.9833	77.0548	66.2981	62.2514	66.708
DDHD2	ENSG00000085788	23259	DDHD domain containing 2	8	38225218	38275558	1	64.9117	67.9926	-0.0304532	0.863954	Yes	No	no	no	no	52.9913	49.6362	64.9117	51.9458	49.7431	48.1523	66.029	85.3446	56.1473	67.9926	56.2082	50.686	54.5603	66.1348	74.8719	73.9834	48.6516	80.3904	50.5671	49.8708	59.641	64.4848	62.967	70.3309	87.0996	82.2384	58.5124	39.7588	41.4119	38.0517	71.6736	68.0875	71.0823
HNRNPDL	ENSG00000152795	9987	heterogeneous nuclear ribonucleoprotein D like	4	82422565	82430462	-1	446.093	464.778	-0.0200036	0.863954	Yes	No	no	no	no	448.649	460.669	442.361	464.778	429.512	419.144	511.277	484.724	446.093	436.776	484.015	412.68	420.966	445.015	531.893	486.176	398.752	401.078	385.703	398.967	422.984	465.724	456.891	460.761	512.506	474.359	404.014	358.733	380.99	344.368	432.494	467.737	470.236
METTL3	ENSG00000165819	56339	methyltransferase 3, N6-adenosine-methyltransferase complex catalytic subunit	14	21498133	21511342	-1	62.7374	65.4585	0.0389868	0.863954	Yes	No	no	no	no	63.8158	62.7424	57.6993	62.8818	59.3091	52.5298	55.8283	65.4585	61.906	53.163	62.7374	67.1247	67.2783	73.306	71.4096	72.5327	70.5925	72.5261	70.3038	70.4349	73.6579	66.9274	59.7223	63.6455	61.9478	70.1121	53.8685	65.0598	65.3388	65.6392	55.7357	59.5766	66.708
CTBP2	ENSG00000175029	1488	C-terminal binding protein 2	10	124984317	125161170	-1	63.2089	58.978	0.025406	0.864341	Yes	Yes	no	no	no	61.8771	63.0213	34.86	44.6552	45.9167	51.4354	63.9613	58.8298	62.3173	63.9355	65.2923	46.9188	66.8968	63.3459	43.2785	58.2334	65.8227	76.0214	63.2089	62.6772	67.1991	68.393	69.3549	50.9431	66.9161	58.978	80.8028	99.3969	65.3388	58.0289	61.8657	59.3334	49.2108
PHF14	ENSG00000106443	9678	PHD finger protein 14	7	10973336	11169623	1	88.233	89.0429	-0.0439883	0.872171	Yes	No	no	no	no	82.2335	86.1662	91.3572	79.2857	89.9202	80.9834	100.491	91.9734	80.2104	82.9622	101.913	89.0429	82.1584	82.8676	92.1833	101.131	86.8096	92.6237	79.9786	77.5769	81.2161	98.5185	88.2146	94.666	105.886	95.5774	88.233	82.2284	83.7441	78.9573	83.5564	76.9632	106.077
TSEN2	ENSG00000154743	80746	tRNA splicing endonuclease subunit 2	3	12484421	12541549	1	16.6406	17.2059	-0.011122	0.872171	Yes	No	no	no	no	16.6406	17.0102	31.2538	25.5172	20.0886	18.6043	17.9202	24.8577	15.8364	13.4306	22.1426	16.0962	14.2442	21.1153	21.2065	18.444	11.4474	11.3595	18.8337	18.717	15.3912	16.7726	13.7899	15.9114	15.06	17.7485	13.9315	10.8433	19.3256	13.3181	16.5038	16.0492	14.2165
SGPL1	ENSG00000166224	8879	sphingosine-1-phosphate lyase 1	10	70815905	70895816	1	75.5712	75.0729	-0.0105424	0.873358	Yes	No	yes	no	no	72.8631	72.2235	68.5179	64.7044	75.5712	79.889	74.162	85.3446	82.0614	90.0972	79.2024	75.6865	72.2383	71.7124	63.1867	65.4867	68.6845	72.5261	68.6268	79.9165	73.9328	79.3033	72.3968	75.2782	79.3367	75.0729	86.3754	74.0959	79.1428	78.9573	84.1222	79.7597	95.1409
ZDHHC18	ENSG00000204160	84243	zinc finger DHHC-type palmitoyltransferase 18	1	26826688	26857604	1	74.4004	73.0291	-0.0052547	0.874841	Yes	No	no	no	no	82.072	73.6178	85.3469	81.1084	81.3108	87.5496	78.8488	92.8019	71.7781	73.0291	55.3566	70.2069	74.4004	65.338	75.0883	67.9735	111.612	68.1571	76.8827	78.3157	68.8482	73.1154	72.3968	65.6511	63.9662	70.2224	92.8768	93.9753	78.2225	81.8112	97.6082	90.8239	64.5208
PLEKHG4	ENSG00000196155	25894	pleckstrin homology and RhoGEF domain containing G4	16	67277510	67289499	1	26.0532	26.8755	0.0713773	0.875714	Yes	No	no	no	no	20.3564	23.145	31.2538	45.5665	44.9601	39.3973	26.0532	25.6863	18.0988	18.3272	26.9686	33.9048	42.6054	33.4658	31.8097	26.9407	25.7567	27.0881	34.8294	31.7696	20.3384	22.7977	22.0029	26.8755	24.3755	26.0164	23.2192	27.1083	25.7674	20.9285	26.1232	21.1558	27.3393
ZNF14	ENSG00000105708	7561	zinc finger protein 14	19	19710472	19733112	-1	39.1487	39.532	-0.00990795	0.875714	Yes	No	no	no	no	46.0443	53.819	40.8703	57.4138	55.4827	44.8692	39.1487	60.487	25.5028	35.815	66.4279	56.1655	39.0443	43.8242	35.0556	34.8157	27.6646	24.4666	20.8976	21.3029	26.7972	28.0086	35.7928	31.4216	49.8377	51.9227	33.4356	21.6866	35.8903	26.6362	55.6414	60.0629	45.9301
ZNF789	ENSG00000198556	285989	zinc finger protein 789	7	99472890	99503650	1	36.8053	38.0145	0.0550894	0.875714	Yes	No	no	no	no	33.9274	34.8569	42.0724	38.2759	37.3073	29.548	36.8053	42.258	27.7652	31.7579	38.3238	38.0145	34.8474	38.2466	41.9802	39.1677	30.5265	36.7	27.8635	29.0605	30.7824	32.7309	35.2858	31.689	44.4037	46.08	31.5781	37.9516	46.9335	23.7823	37.6287	35.2596	31.7136
SBNO2	ENSG00000064932	22904	strawberry notch homolog 2	19	1107637	1174268	-1	77.6437	74.8905	-0.0414967	0.875798	Yes	No	no	no	no	81.5873	88.1182	86.5489	75.6404	86.0938	114.909	65.4776	57.1726	85.3521	69.1119	56.7759	78.7687	94.1133	66.9316	62.5375	60.7202	99.211	89.1285	105.004	100.973	74.2076	67.416	78.2778	81.6962	61.7926	58.6472	97.5206	103.011	91.1062	121.766	77.3321	75.1394	77.6437
ARMH1	ENSG00000198520	339541	armadillo like helical domain containing 1	1	44674692	44725591	1	21.7229	25.301	0.0758906	0.876058	Yes	No	no	no	no	19.8718	23.9815	40.8703	49.2118	26.7847	30.6424	20.9528	19.0575	19.3328	17.0681	23.2781	30.1376	39.0443	29.8802	24.236	26.5262	15.2632	20.9714	25.1546	21.5491	20.8881	18.7267	20.7862	26.3407	18.0099	17.0871	16.7178	25.301	38.6511	39.9543	26.8776	28.9372	28.4329
HPRT1	ENSG00000165704	3251	hypoxanthine phosphoribosyltransferase 1	X	134460165	134520513	1	20.3915	18.2413	-0.0396204	0.876746	Yes	No	no	no	no	17.1252	16.1736	13.2228	14.5813	11.4792	22.9818	21.5042	18.229	20.5668	22.944	24.6975	14.7263	16.5334	16.7329	21.4229	25.0756	12.4014	15.7286	13.6738	14.284	19.5139	18.401	22.5099	17.2485	26.0833	20.9454	15.7891	15.3613	17.485	19.0259	17.8241	21.5205	22.965
NOL4L	ENSG00000197183	140688	nucleolar protein 4 like	20	32443059	32585333	-1	151.95	152.117	0.0090421	0.87887	Yes	No	no	no	no	153.319	155.601	170.694	205.961	178.884	152.117	153.838	159.089	133.684	144.939	149.321	176.716	187.209	179.679	148.878	138.434	144.047	147.674	142.801	138.407	125.741	146.882	149.762	136.517	167.989	154.445	165.321	196.987	164.727	150.304	157.305	165.842	187.001
ATP10A	ENSG00000206190	57194	ATPase phospholipid transporting 10A (putative)	15	25677273	25865184	-1	91.1254	92.4677	-0.00262185	0.880248	Yes	No	no	no	no	107.275	107.08	111.792	124.852	93.7466	61.2847	82.7086	72.0872	47.5093	58.7591	91.1254	92.4677	114.335	109.959	77.0358	88.6971	86.8096	96.119	100.102	99.7417	67.7488	77.3492	82.2322	77.5512	92.0678	94.2545	63.1562	94.8789	105.83	93.2268	78.5581	74.6531	103.889
YIPF3	ENSG00000137207	25844	Yip1 domain family member 3	6	43511832	43516985	-1	52.1673	52.109	-0.00378418	0.881364	Yes	No	no	no	no	57.515	44.6168	51.6889	68.3498	71.7448	74.4172	49.0738	50.5439	63.3457	49.6654	38.6076	61.6451	57.1039	48.6051	43.0622	45.592	83.9478	71.6523	63.4669	62.9234	52.3576	52.109	51.0022	52.8151	46.4221	46.3005	71.5151	70.4815	47.8538	60.8828	56.6788	53.6189	65.6144
BRCC3	ENSG00000185515	79184	BRCA1/BRCA2-containing complex subunit 3	X	155071420	155123077	1	27.8966	28.2866	0.0351411	0.88273	Yes	No	no	no	no	26.6572	28.4432	20.4352	29.1626	23.9149	19.6987	27.0181	30.6578	27.1481	29.0997	29.8074	24.3156	24.5458	28.2866	30.9442	31.7072	16.2172	27.0881	23.9936	25.4895	27.8966	31.5911	32.7509	32.3576	32.7594	33.4025	29.7206	26.2046	23.9269	26.6362	26.3118	27.5998	31.7136
KDSR	ENSG00000119537	2531	3-ketodihydrosphingosine reductase	18	63327726	63367228	-1	35.5712	37.2905	0.0165422	0.885495	Yes	No	no	no	no	34.7352	35.1357	34.86	39.1872	29.6545	30.6424	43.6977	43.9152	34.5522	37.4939	42.2981	33.9048	33.4484	36.653	50.6359	41.6545	21.9409	19.2238	38.0543	36.6951	39.7148	37.2905	38.2263	39.5779	42.5406	41.009	22.2904	17.1686	34.9701	23.7823	42.2497	39.2719	31.7136
SSB	ENSG00000138385	6741	small RNA binding exonuclease protection factor La	2	169791933	169812064	1	63.1562	61.7397	0.0525534	0.887772	Yes	No	no	no	no	65.9161	60.7904	42.0724	51.0345	56.4393	56.9072	72.5079	75.4016	59.6437	70.6508	65.2923	59.2478	56.468	60.1587	67.7309	71.082	53.4213	62.0404	56.888	54.6732	66.3746	72.6269	69.8619	68.459	65.053	67.4664	63.1562	56.9273	79.1428	55.175	61.0169	63.5889	59.0529
SH3BP1	ENSG00000100092	23616	SH3 domain binding protein 1	22	37634654	37656117	1	33.3934	32.0103	-0.0433368	0.890417	Yes	No	no	yes	no	33.7658	31.2318	46.8807	34.6305	38.2639	39.3973	29.9129	19.8861	41.3392	37.6338	36.9044	39.7268	36.2463	41.4338	22.5048	25.6973	41.0199	31.4571	46.6972	46.7924	33.3934	32.4053	31.8384	35.5666	28.4122	31.3079	40.8658	28.0119	46.9335	43.7595	33.1019	35.6244	38.2751
MLLT3	ENSG00000171843	4300	MLLT3 super elongation complex subunit	9	20341669	20622499	-1	71.0823	68.9453	-0.0396204	0.891287	Yes	No	no	no	no	89.9883	103.176	116.601	134.877	58.3525	68.9453	81.3301	77.0588	59.8493	50.5048	101.061	92.8101	59.0116	74.5012	88.2882	82.0656	62.9608	67.2833	57.533	49.3783	57.9919	64.8105	60.2293	57.0937	73.9027	69.5609	50.1535	48.7949	80.9833	60.8828	76.5776	77.9359	71.0823
ABCD1	ENSG00000101986	215	ATP binding cassette subfamily D member 1	X	153724856	153744755	1	42.8721	38.7609	-0.015717	0.892217	Yes	No	no	no	no	40.8744	38.7609	42.0724	35.5419	43.0469	64.5678	34.8754	33.1436	52.034	46.8674	44.5691	38.0145	49.2187	43.4258	30.7278	32.3289	55.3292	57.6714	70.5618	57.8748	45.3491	42.6642	43.1947	45.8622	28.7227	31.1977	44.5809	52.4093	46.0132	60.8828	36.214	36.4755	55.7722
CTBS	ENSG00000117151	1486	chitobiase	1	84549611	84574480	-1	32.1698	32.5973	0.00239295	0.892608	Yes	No	no	no	no	33.9274	36.2512	26.4455	30.9852	21.0451	32.8311	40.2515	43.9152	31.2615	32.5973	46.8402	31.165	25.5632	27.8882	34.1901	33.7795	26.7107	32.3309	28.7665	28.8143	31.7444	37.1276	39.0375	38.6419	42.8511	32.3001	20.4329	20.783	31.289	28.5388	31.593	28.8156	24.0586
ERO1A	ENSG00000197930	30001	endoplasmic reticulum oxidoreductase 1 alpha	14	52639915	52695900	-1	122.58	117.694	-0.0201537	0.892647	Yes	No	no	no	no	119.877	106.523	120.207	102.98	115.748	140.079	156.457	148.317	130.805	128.99	141.088	115.071	99.5821	115.935	118.367	121.855	100.165	104.857	88.4925	89.6444	122.58	141.834	135.567	118.065	142.682	143.421	129.099	103.915	93.867	111.301	125.523	117.694	103.889
N4BP2	ENSG00000078177	55728	NEDD4 binding protein 2	4	40056797	40158252	1	109.803	107.293	0.0164495	0.893601	Yes	No	no	no	no	119.715	137.476	129.823	95.6897	117.662	111.626	130.266	153.289	93.9902	96.8126	187.645	145.208	99.4549	102.389	147.147	140.713	74.4083	103.109	84.2356	89.3981	95.508	99.9841	99.8751	101.351	144.079	125.562	82.6603	58.7346	101.229	97.9832	96.4765	94.9578	106.077
ABTB1	ENSG00000114626	80325	ankyrin repeat and BTB domain containing 1	3	127672935	127680926	1	97.328	94.4213	0.0224278	0.895034	Yes	No	no	no	no	87.2418	77.8006	88.9531	119.384	154.012	124.758	89.7388	91.1448	96.2525	85.4805	70.6861	94.18	105.56	94.4213	103.652	92.8419	113.52	118.838	179.823	143.825	132.2	116.919	111.13	128.762	79.8025	85.5456	104.022	104.819	133.438	129.376	81.8588	84.8662	97.328
ITGA5	ENSG00000161638	3678	integrin subunit alpha 5	12	54395261	54419266	-1	182.521	172.21	-0.00952501	0.895034	Yes	No	no	no	no	158.974	169.823	194.735	159.483	196.103	190.42	169.966	164.061	207.519	192.926	151.308	153.77	213.917	185.655	134.813	151.697	207.008	227.19	254.513	241.227	200.635	209.413	190.016	198.023	145.632	153.894	184.825	224.095	201.538	239.726	169.565	162.073	199.03
LRIG1	ENSG00000144749	26018	leucine rich repeats and immunoglobulin like domains 1	3	66378797	66501263	-1	26.1196	24.4687	0.00448139	0.895586	Yes	No	no	no	no	27.6266	31.5106	36.062	33.7192	30.6111	33.9255	29.0858	30.6578	19.9498	22.2445	17.8844	22.2607	24.9273	19.5217	24.4524	20.7236	41.0199	31.4571	30.4435	30.5382	26.7972	22.3091	21.3946	24.4687	24.8412	28.3315	24.148	26.2046	17.485	20.9285	25.2744	22.25	22.965
REPS2	ENSG00000169891	9185	RALBP1 associated Eps domain containing 2	X	16946658	17153272	1	16.7482	17.8223	-0.0181541	0.896085	Yes	No	no	no	no	18.5793	17.8467	13.2228	13.67	17.2188	16.4156	25.6397	22.3719	21.5951	19.4465	24.1298	19.8634	15.1344	13.9441	18.6098	17.8223	13.3553	18.35	15.4797	19.5789	17.8648	21.8206	21.2932	18.9867	13.8179	12.5673	13.9315	16.265	13.804	11.4155	17.7298	17.873	16.4036
PLXDC1	ENSG00000161381	57125	plexin domain containing 1	17	39063313	39154394	-1	28.7407	28.0861	-0.0281674	0.899707	Yes	No	no	no	no	22.4567	29.2798	46.8807	43.7439	41.1337	36.1142	29.9129	28.172	20.1554	22.2445	34.0656	49.6586	50.109	48.2067	44.5769	47.6643	32.4344	27.0881	26.8315	27.5829	27.8966	27.3572	24.0309	27.0092	17.8546	13.3389	11.1452	14.4577	56.1362	51.3698	25.463	28.0861	60.1465
RNF213	ENSG00000173821	57674	ring finger protein 213	17	80260852	80398794	1	2233.92	2239.87	0.025719	0.899832	Yes	No	no	no	no	2560.06	2364.69	2351.25	2396.8	2257.57	2298.18	1992.31	1933.93	1814.61	1882.39	1968.14	2332.24	2734.88	2258.94	1988.87	2033.2	2409.68	2354.04	2261.07	2390.48	2233.92	2237.59	2047.19	1845.45	2642.64	2539.8	2377.65	2773.17	2488.4	2605.59	1971.59	2043.23	2097.47
CD46	ENSG00000117335	4179	CD46 molecule	1	207752037	207795513	1	252.306	248.181	-0.0145071	0.900297	Yes	No	no	no	no	248.478	248.181	147.854	170.419	190.363	238.573	268.665	265.977	258.113	253.224	330.152	234.594	211.373	233.862	242.36	262.361	203.192	240.297	231.938	223.249	252.306	276.177	262.616	254.315	290.487	265.125	216.403	204.216	189.575	211.187	256.516	235.388	218.715
RCL1	ENSG00000120158	10171	RNA terminal phosphate cyclase like 1	9	4792944	4885917	1	22.8286	22.7089	-0.00394819	0.901193	Yes	No	no	no	no	24.0723	16.7313	24.0414	31.8966	26.7847	30.6424	19.5744	20.7147	17.0704	19.8662	24.9814	24.658	24.4186	22.7089	23.154	21.3453	18.1251	17.4762	19.7367	23.5193	20.7507	19.5409	21.9016	23.5328	20.8045	25.2448	25.0767	21.6866	23.9269	20.9285	21.8793	26.8703	22.965
CCDC88B	ENSG00000168071	283234	coiled-coil domain containing 88B	11	64340204	64357534	1	269.263	239.462	-0.0637849	0.901376	Yes	No	no	no	no	219.72	232.007	269.263	256.084	348.202	276.876	255.845	239.462	291.02	265.255	150.172	238.361	299.128	221.113	221.586	212.003	347.239	346.028	290.632	273.612	300.403	256.962	320.716	300.444	193.762	221.36	289.776	360.54	297.246	304.414	200.686	210.22	286.516
IL6ST	ENSG00000134352	3572	interleukin 6 cytokine family signal transducer	5	55935095	55995022	-1	422.402	443.023	0.0154768	0.901376	Yes	No	no	no	no	419.569	534.565	431.543	449.286	363.507	327.217	568.621	599.898	306.651	307.646	823.535	543.162	405.705	443.023	546.392	552.285	257.567	266.512	268.96	273.859	349.326	424.851	310.475	347.109	453.508	410.972	169.036	147.288	422.402	384.323	448.432	443.42	473.517
RPL14	ENSG00000188846	9045	ribosomal protein L14	3	40457292	40468587	1	501.49	483.005	-0.011774	0.905786	Yes	No	no	no	no	560.448	549.066	738.07	748.202	568.219	563.601	501.49	444.124	517.871	477.487	493.951	491.448	556.286	567.325	482.989	476.229	464.575	455.254	521.925	456.965	480.151	538.351	448.576	499.269	324.954	417.145	549.831	530.418	604.614	551.75	502.564	536.432	649.582
TULP4	ENSG00000130338	56995	TUB like protein 4	6	158232236	158511828	1	143.379	141.069	-0.038846	0.905786	Yes	No	no	no	no	135.871	156.159	144.248	172.241	131.054	120.381	135.918	125.945	132.244	135.845	132.856	135.277	140.661	148.604	148.878	153.148	145.955	126.702	140.866	128.187	145.117	136.297	130.902	127.425	157.587	152.24	151.389	147.288	140.801	153.158	131.936	127.543	124.667
MKNK1	ENSG00000079277	8569	MAPK interacting serine/threonine kinase 1	1	46557407	46616843	-1	49.9217	46.3119	0.0111229	0.905852	Yes	No	no	yes	no	49.9217	45.4534	51.6889	43.7439	65.0486	51.4354	44.6626	35.6293	50.7999	52.0437	40.3109	43.494	51.3808	52.9875	50.4195	41.24	57.2371	46.3119	50.9541	51.3485	46.4485	45.5953	52.726	56.6926	42.6959	42.4421	49.2247	53.3129	52.4551	60.8828	51.3975	49.2419	38.2751
NDUFS5	ENSG00000168653	4725	NADH:ubiquinone oxidoreductase subunit S5	1	39026318	39034636	1	30.7824	29.2203	-0.0391364	0.905852	Yes	No	no	no	no	39.5819	37.0877	42.0724	44.6552	31.5677	29.548	35.4268	30.6578	43.3959	33.2968	26.1169	28.7677	30.3961	39.0434	26.1835	29.2203	30.5265	29.7095	28.3795	27.2135	30.7824	25.566	37.8207	37.0374	20.3388	21.4966	31.5781	34.3371	32.2093	26.6362	32.1588	37.9345	38.2751
COX11	ENSG00000166260	1353	cytochrome c oxidase copper chaperone COX11	17	54951902	54968703	-1	26.8215	25.882	-0.059074	0.907316	Yes	No	no	no	no	22.1336	23.9815	25.2434	16.4039	25.8281	24.0761	31.4293	29.8292	28.3822	25.882	27.2525	20.2059	20.476	25.4977	28.1311	31.2927	21.9409	20.9714	22.7036	22.7805	27.3469	24.5889	27.6811	30.3519	30.2753	32.9615	23.2192	11.7469	12.8837	12.3668	25.5573	30.5178	28.4329
OXNAD1	ENSG00000154814	92106	oxidoreductase NAD binding domain containing 1	3	16265160	16350299	1	248.319	244.405	0.00592359	0.907685	Yes	No	no	no	no	296.622	291.682	354.61	376.379	242.976	244.045	312.914	297.463	180.371	200.48	417.587	365.761	305.36	322.706	309.225	321.838	159.31	142.431	211.04	196.405	180.572	214.298	248.319	251.106	239.563	229.187	109.595	118.373	238.349	263.508	236.24	237.212	225.276
ZNF551	ENSG00000204519	90233	zinc finger protein 551	19	57681969	57717301	1	39.668	38.6419	0.00881476	0.909482	Yes	No	no	no	no	41.036	37.9243	38.4662	51.9458	46.8733	49.2467	37.6324	53.0297	29.6162	33.2968	57.0598	49.6586	41.4607	52.9875	40.8982	36.0591	29.5725	29.7095	36.2484	35.5868	28.4463	35.9877	35.083	38.6419	52.6324	48.2848	29.7206	19.8794	28.5282	33.2953	45.5505	46.567	63.4272
ASCC3	ENSG00000112249	10973	activating signal cointegrator 1 complex subunit 3	6	100508194	100881372	-1	175.415	166.749	0.0047737	0.910856	Yes	Yes	no	no	no	163.498	185.718	177.906	142.168	145.403	164.156	178.237	172.346	144.996	161.587	197.013	155.825	167.115	174.899	174.845	179.259	152.632	173.014	127.708	141.239	159.959	166.749	175.415	160.718	204.474	186.966	148.603	149.095	166.568	158.866	175.695	167.666	142.165
FAM8A1	ENSG00000137414	51439	family with sequence similarity 8 member A1	6	17600302	17611719	1	79.1548	76.2302	-0.00582466	0.911078	Yes	No	no	no	no	57.6765	57.4442	56.4972	44.6552	54.5261	64.5678	75.4027	76.2302	83.9125	78.0656	82.3251	65.0698	61.8096	66.5332	82.4456	78.3353	86.8096	90.0023	63.4669	70.8043	79.1548	82.0716	72.4982	66.7208	101.694	101.42	78.9453	72.2887	67.1793	50.4185	80.9158	82.5561	64.5208
RFFL	ENSG00000092871	117584	ring finger and FYVE like domain containing E3 ubiquitin protein ligase	17	35005990	35089319	-1	68.7339	70.0397	0.0408435	0.913224	Yes	Yes	no	no	no	68.501	64.9732	64.9117	69.2611	72.7014	70.0397	68.0967	70.43	59.2323	69.3917	68.415	68.4946	58.7572	71.7124	70.7604	63.2071	76.3162	66.4095	66.4339	68.3415	71.734	72.1383	68.6451	72.604	69.2449	67.3561	86.3754	94.8789	80.063	85.6164	68.7501	71.1271	52.4915
TSC22D4	ENSG00000166925	81628	TSC22 domain family member 4	7	100463359	100479232	-1	140.053	136.36	-0.00117789	0.913891	Yes	Yes	no	no	no	137.81	136.36	165.885	172.241	201.842	184.949	140.053	117.66	149.315	132.907	120.649	120.55	176.017	160.954	118.367	111.079	198.422	175.636	202.656	172.639	160.783	123.922	147.227	147.481	109.146	123.358	171.822	172.589	166.568	175.989	130.427	139.458	133.416
ECE1	ENSG00000117298	1889	endothelin converting enzyme 1	1	21217247	21345572	-1	164.356	168.429	-0.0308403	0.915126	Yes	No	no	no	no	183.531	168.429	193.533	232.389	245.846	198.081	133.574	136.717	166.18	140.182	158.973	185.963	174.746	158.166	140.222	136.776	194.606	190.49	218.264	190.987	164.356	141.997	173.996	198.157	119.548	128.539	183.896	172.589	173.93	188.356	181.165	190.645	177.159
H2BC8	ENSG00000273802	8339	H2B clustered histone 8	6	26216200	26216688	-1	24.2102	23.2178	-0.128433	0.915346	Yes	No	no	no	no	29.4037	18.1256	20.4352	41.0099	25.8281	22.9818	28.2588	23.2005	22.4178	19.0267	14.194	18.1511	28.7427	26.2945	24.0196	20.1019	32.4344	26.2143	30.0565	37.8033	22.6746	20.5179	24.3351	23.6665	19.873	29.3236	28.7918	34.3371	33.1295	34.2466	14.6177	13.8607	47.0236
ITGA6	ENSG00000091409	3655	integrin subunit alpha 6	2	172427354	172506459	1	188.416	189.001	0.019512	0.915693	Yes	No	no	no	no	235.876	274.951	245.222	281.601	184.623	187.137	268.665	253.548	139.237	135.426	270.537	227.744	207.049	254.579	282.609	248.476	113.52	140.683	146.67	139.269	171.502	196.874	160.51	170.212	210.529	202.509	69.6576	58.7346	194.176	163.622	198.706	205.6	182.627
RAPGEF6	ENSG00000158987	51735	Rap guanine nucleotide exchange factor 6	5	131423921	131635231	-1	60.7462	61.9705	0.0133219	0.915895	Yes	No	no	no	no	60.7462	71.9446	52.891	61.9705	45.9167	41.5861	74.4377	77.8873	49.3603	56.8004	97.3708	59.9327	56.3408	54.9795	87.2063	84.9669	33.3883	36.7	45.0202	45.4379	54.6938	59.2739	55.8692	61.5061	86.168	74.0807	38.0795	29.8191	50.6146	49.4673	60.4511	64.5616	51.3979
FRAT1	ENSG00000165879	10023	FRAT regulator of WNT signaling pathway 1	10	97319271	97321915	1	58.1213	60.5549	0.0207547	0.916137	Yes	No	no	no	no	59.1306	59.9539	50.4869	61.9705	58.3525	51.4354	48.7981	65.4585	67.459	74.9878	55.0727	59.2478	58.1213	58.9635	46.308	39.3749	71.5464	67.2833	81.1396	66.3713	68.8482	59.4368	67.327	71.1332	42.0748	40.8987	65.9425	81.3248	52.4551	66.5905	52.152	57.6312	66.708
NUCB1	ENSG00000104805	4924	nucleobindin 1	19	48900050	48923473	1	128.977	133.047	0.0403397	0.916837	Yes	No	no	no	no	162.851	134.129	144.248	170.419	177.927	151.023	114.827	96.1163	144.379	133.047	121.217	143.839	156.05	152.986	111.009	115.431	159.31	136.314	191.175	178.55	143.056	125.061	130.7	133.442	96.8808	108.806	188.54	225.902	133.438	164.574	119.582	128.272	119.199
APH1B	ENSG00000138613	83464	aph-1 homolog B, gamma-secretase subunit	15	63276018	63309126	1	34.7352	33.2636	0.0104366	0.917152	Yes	No	no	no	no	34.7352	30.3952	24.0414	30.9852	23.9149	27.3593	27.4317	24.0291	31.6728	34.9756	40.5948	35.6172	29.2514	35.8562	37.6523	41.0328	28.6186	28.8357	41.2793	34.6017	36.0044	38.9189	41.6738	40.7812	35.0882	36.3789	26.0055	22.5902	30.3687	25.6849	35.271	31.3689	26.2458
ARHGAP9	ENSG00000123329	64333	Rho GTPase activating protein 9	12	57472264	57488814	-1	233.694	233.277	-0.0367717	0.917152	Yes	No	no	no	no	233.776	248.46	250.03	271.576	233.41	264.838	216.696	189.747	253.794	228.601	193.322	239.388	273.819	222.707	183.934	185.269	316.712	301.464	291.277	281.124	211.904	191.663	224.491	213.4	212.082	222.352	237.765	280.119	287.123	309.17	233.694	273.931	239.493
SYNCRIP	ENSG00000135316	10492	synaptotagmin binding cytoplasmic RNA interacting protein	6	85607779	85644063	-1	133.436	145.609	-0.0126241	0.91798	Yes	No	no	no	no	130.54	131.062	110.59	140.345	109.052	124.758	168.725	164.889	132.244	168.163	211.207	146.578	110.901	130.676	157.318	163.717	95.3952	117.09	100.618	99.7417	133.436	136.949	156.758	145.609	211.927	168.335	104.951	103.011	101.229	97.9832	158.625	174.11	120.293
MSH3	ENSG00000113318	4437	mutS homolog 3	5	80654652	80876815	1	50.7999	49.4974	0.029311	0.919027	Yes	No	no	no	no	55.0916	54.6556	39.6683	31.8966	38.2639	48.1523	63.8235	69.6015	50.7999	56.2408	57.9115	45.8914	40.5705	47.8083	50.8523	52.0163	32.4344	54.1761	40.8923	39.1578	42.1884	43.1527	63.3725	64.8489	47.8194	49.4974	49.2247	45.1804	44.1727	44.7108	47.248	43.649	41.5558
XPA	ENSG00000136936	7507	XPA, DNA damage recognition and repair factor	9	97674909	97697340	-1	30.8432	31.5173	0.0756046	0.919027	Yes	No	no	no	no	30.5346	39.0397	37.2641	41.0099	29.6545	15.3212	31.8428	48.8867	25.5028	27.0012	39.7432	27.7403	25.0545	30.677	33.1081	32.3289	29.5725	38.4476	24.7676	27.4597	28.7211	34.5222	32.6495	28.7474	39.5907	35.1663	25.0767	28.0119	34.0498	28.5388	31.3101	32.5847	30.62
IBTK	ENSG00000005700	25998	inhibitor of Bruton tyrosine kinase	6	82169986	82247754	-1	41.4464	40.123	-0.0043535	0.920169	Yes	No	no	no	no	39.0973	29.0009	26.4455	33.7192	27.7413	44.8692	43.1463	52.2011	45.2469	39.1727	50.2467	38.0145	28.3612	34.661	42.413	43.9341	24.8028	35.8262	28.8955	32.3853	39.3026	41.6872	45.1213	45.8622	48.2852	47.1824	40.8658	22.5902	33.1295	23.7823	46.2106	40.123	43.7429
SHPRH	ENSG00000146414	257218	SNF2 histone linker PHD RING helicase	6	145864245	145964423	-1	90.6684	91.6073	-0.0113012	0.920169	Yes	No	no	no	no	78.6792	93.9742	87.751	94.7783	67.9184	74.4172	94.8392	83.6875	79.1821	85.2006	101.061	85.9607	89.2805	90.0389	96.0784	95.3287	77.2701	91.7499	89.3955	92.4765	91.935	90.5393	86.4909	84.6378	103.091	103.294	105.88	98.4933	79.1428	93.2268	87.7059	87.1763	72.1758
ZNF577	ENSG00000161551	84765	zinc finger protein 577	19	51804816	51890950	-1	23.4421	23.1499	0.0343802	0.920779	Yes	No	no	no	no	20.8411	25.097	20.4352	15.4926	20.0886	22.9818	28.1209	35.6293	21.5951	18.8868	17.6005	21.5758	20.476	21.1153	29.6458	25.6973	41.9739	30.5833	23.6066	23.1499	28.8585	23.449	20.989	22.7305	30.2753	37.3711	17.6466	18.0722	29.4485	20.9285	18.7672	14.7118	22.965
DENND4A	ENSG00000174485	10260	DENN domain containing 4A	15	65658046	65792293	-1	248.625	249.812	0.0224186	0.921348	Yes	No	no	no	no	231.676	255.989	247.626	279.778	220.974	203.553	282.588	290.006	236.929	232.938	328.165	263.019	200.182	215.536	306.845	283.914	213.685	238.55	199.431	219.185	250.382	240.353	226.924	242.414	303.995	286.953	234.978	206.926	210.741	214.041	245.388	239.157	212.153
ECHDC2	ENSG00000121310	55268	enoyl-CoA hydratase domain containing 2	1	52895910	52927212	-1	22.0556	21.9576	0.00501704	0.921348	Yes	No	no	no	no	17.6099	13.385	31.2538	31.8966	26.7847	27.3593	22.0556	14.9146	18.3044	19.1666	16.1811	19.8634	24.8001	23.5057	25.7507	23.8322	26.7107	14.8547	22.0586	20.9334	19.7887	22.1463	20.7862	20.8586	19.0967	22.2683	24.148	21.6866	15.6445	29.4901	22.8224	25.6544	18.5907
ARRDC1	ENSG00000197070	92714	arrestin domain containing 1	9	137605685	137615360	1	44.2852	46.0111	-0.0325471	0.921549	Yes	No	no	no	no	44.5903	46.0111	36.062	49.2118	66.9618	54.7185	35.7025	38.9437	49.9773	44.0693	44.2852	39.7268	55.5777	48.2067	33.1081	37.0953	47.6976	47.1857	60.887	58.6136	43.5626	40.3844	47.7576	50.542	34.4672	40.1271	57.5836	55.1201	56.1362	68.4931	41.118	40.8525	48.1172
METTL8	ENSG00000123600	79828	methyltransferase 8, methylcytidine	2	171315746	171434802	-1	33.0128	32.8924	-0.012469	0.921623	Yes	No	no	no	no	28.9191	27.6067	27.6476	28.2512	31.5677	28.4536	31.1536	35.6293	29.2048	28.1204	35.485	26.7129	30.5232	32.2706	36.5704	39.1677	23.8488	26.2143	21.6716	26.4746	30.9198	34.685	34.2719	32.8924	41.7643	40.8987	23.2192	28.0119	23.9269	30.4414	35.9311	28.8156	42.6494
NPM1	ENSG00000181163	4869	nucleophosmin 1	5	171387116	171411810	1	331.125	328.758	0.078514	0.921623	Yes	No	no	no	no	384.187	377.012	445.967	385.493	352.985	395.068	359.507	366.236	331.125	314.081	417.019	379.802	350	388.84	381.5	368.466	251.843	263.016	311.014	308.337	298.892	360.366	323.352	325.581	294.834	318.15	322.282	294.576	324.853	296.804	333.66	344.328	395.873
RNF157	ENSG00000141576	114804	ring finger protein 157	17	76142465	76240493	-1	30.1886	33.9255	0.0555528	0.923427	Yes	No	no	no	no	42.9747	43.2225	64.9117	67.4384	51.6563	33.9255	30.1886	38.1151	25.2971	26.7214	52.2339	35.2747	40.5705	43.0274	30.9442	21.967	34.3423	24.4666	44.6332	39.1578	22.5371	24.1004	25.856	34.7643	27.3254	28.7724	21.3617	27.1083	46.0132	37.1004	28.2922	27.1134	37.1815
ANK3	ENSG00000151150	288	ankyrin 3	10	60026298	60733490	-1	69.6591	75.5115	0.0139203	0.924235	Yes	No	no	no	no	83.2029	84.4931	106.984	121.207	55.4827	75.5115	48.6602	47.2296	24.4745	25.7421	91.4093	80.4811	82.1584	76.8916	47.6064	44.5558	51.5134	47.1857	86.4285	82.5024	69.8101	76.8607	69.6591	78.8883	100.918	99.2153	51.0822	61.4454	80.063	63.7367	56.2072	61.7651	61.2401
APOL1	ENSG00000100342	8542	apolipoprotein L1	22	36253071	36267530	1	33.325	33.9255	0.000930355	0.924235	Yes	No	no	no	no	36.8354	42.1071	27.6476	30.0739	43.0469	33.9255	41.9057	37.2865	34.5522	28.1204	19.3038	28.4252	27.9796	38.2466	32.4589	32.3289	44.8357	40.1952	32.1204	32.7547	42.6007	43.1527	36.5026	38.3745	31.8278	30.7567	39.0083	37.0479	41.4119	38.0517	31.4987	33.0711	29.5265
KLF12	ENSG00000118922	11278	KLF transcription factor 12	13	73686089	74134404	-1	293.305	305.42	0.00546449	0.924235	Yes	No	no	no	no	280.466	299.49	293.305	320.788	251.585	302.046	353.717	347.179	237.341	254.063	291.828	265.759	278.397	280.475	338.871	338.002	246.12	266.512	230.777	239.38	277.729	278.783	289.384	276.377	433.324	407.444	304.636	305.42	262.275	255.898	311.78	349.313	306.2
MTERF4	ENSG00000122085	130916	mitochondrial transcription termination factor 4	2	241072169	241102332	-1	83.9478	85.3813	0.0309535	0.924235	Yes	No	no	no	no	92.8964	92.8588	87.751	102.069	91.8334	112.72	77.1947	58.0012	61.289	60.4379	88.2866	91.7827	97.6744	102.788	86.5571	85.3813	83.9478	86.5071	75.8507	74.7447	69.8101	71.3241	64.6907	74.7433	92.8441	86.8685	80.8028	52.4093	95.7075	90.3729	77.3321	84.1367	95.1409
MYBBP1A	ENSG00000132382	10514	MYB binding protein 1a	17	4538897	4555386	-1	72.6007	74.599	0.0152495	0.926061	Yes	No	no	no	no	81.4257	84.772	98.5696	93.867	101.399	87.5496	64.7884	59.6584	72.6007	67.0133	70.6861	77.0564	99.5821	84.4613	78.3342	69.2169	67.7306	62.0404	81.3976	84.5957	58.5416	62.5307	75.4387	77.4175	54.1849	59.3087	79.874	77.7103	99.3886	81.8112	69.4103	71.6135	73.2694
PREPL	ENSG00000138078	9581	prolyl endopeptidase like	2	44316281	44361862	-1	53.3754	52.343	0.0408591	0.926061	Yes	No	no	no	no	48.7908	52.1459	55.2951	47.3892	49.7431	53.6241	55.2769	67.1157	47.7149	48.6861	64.1568	48.6311	49.7274	48.2067	65.9998	70.6676	51.5134	49.8071	53.4051	56.3971	59.5035	55.2029	54.0441	45.3274	51.5456	54.4582	44.5809	41.566	53.3754	43.7595	45.9277	49.485	39.3686
HACL1	ENSG00000131373	26061	2-hydroxyacyl-CoA lyase 1	3	15560699	15601852	-1	24.5448	24.9002	0.00679029	0.927061	Yes	No	no	no	no	19.3871	21.193	20.4352	19.1379	18.1754	16.4156	21.3664	29.0006	25.5028	24.6228	25.2653	26.0279	22.1294	27.0913	25.3179	22.1743	26.7107	26.2143	22.0586	19.9483	23.3617	21.1693	22.5099	22.7305	26.3938	25.1345	26.0055	22.5902	16.5648	19.0259	27.3492	27.4782	24.0586
SLC37A3	ENSG00000157800	84255	solute carrier family 37 member 3	7	140293693	140404433	-1	27.7345	28.68	0.00353915	0.927644	Yes	No	no	no	no	32.7965	24.5393	21.6372	20.9606	29.6545	31.7367	21.7799	19.8861	31.0558	28.68	32.0784	29.7951	27.0894	28.685	33.7573	30.0493	20.033	27.9619	27.7345	25.859	30.645	30.4512	27.3769	30.0845	30.12	30.5363	14.8603	18.9758	27.6079	25.6849	27.0662	27.3566	26.2458
ACOX1	ENSG00000161533	51	acyl-CoA oxidase 1	17	75941507	75979177	-1	83.8496	86.1732	0.0332298	0.928	Yes	No	no	no	no	69.4704	77.8006	84.1448	54.6798	50.6997	83.1721	91.6687	86.1732	112.089	110.663	104.184	81.1661	74.7819	89.6405	76.603	90.1478	83.9478	89.1285	90.4274	94.4467	106.364	103.892	100.484	101.218	83.3734	88.4118	81.7316	74.0959	83.7441	89.4216	88.8376	75.869	79.8308
TRIM62	ENSG00000116525	55223	tripartite motif containing 62	1	33145399	33182059	-1	32.7063	33.4367	0.042	0.929437	Yes	Yes	no	no	no	33.1196	32.9049	50.4869	43.7439	44.0035	42.6804	29.9129	31.4864	29.2048	33.4367	28.1041	30.4801	41.0792	33.0674	28.5638	26.1118	48.6516	40.1952	37.2804	39.4041	32.7063	32.7309	29.8104	34.6306	23.9097	28.8827	39.937	63.2526	34.0498	49.4673	33.6677	33.5574	29.5265
EML4	ENSG00000143924	27436	EMAP like 4	2	42169353	42332548	1	263.253	249.812	-0.0132954	0.929796	Yes	No	no	no	no	209.057	246.229	263.253	294.36	247.759	239.667	270.595	267.634	199.909	210.973	265.144	233.224	219.259	237.448	335.409	299.456	227.041	250.783	208.073	226.204	234.853	232.699	268.091	274.103	352.435	337.773	187.611	200.601	260.435	245.434	268.682	276.727	234.025
GGA2	ENSG00000103365	23062	golgi associated, gamma adaptin ear containing, ARF binding protein 2	16	23463542	23521995	-1	182.488	187.326	0.0138879	0.930406	Yes	No	no	no	no	207.119	174.006	156.269	204.138	165.491	191.515	151.219	145.003	185.718	192.366	167.773	212.333	172.583	190.835	221.37	206.407	185.067	171.267	170.535	165.744	206.957	195.734	179.572	181.309	183.515	186.304	198.756	177.107	154.604	160.769	182.579	182.256	219.808
IDS	ENSG00000010404	3423	iduronate 2-sulfatase	X	149476988	149521096	-1	26.8327	26.3802	0.0100104	0.930605	Yes	No	no	no	no	25.0416	22.3084	27.6476	27.3399	22.0017	30.6424	23.4341	30.6578	26.1198	26.3017	25.5492	30.1376	30.5232	25.4977	26.8327	21.967	34.3423	31.4571	31.7335	33.4935	28.8585	26.3802	23.3211	25.9395	26.0833	26.4574	34.3644	30.7227	34.9701	14.2694	24.0484	32.4632	24.0586
WRN	ENSG00000165392	7486	WRN RecQ like helicase	8	31033788	31176138	1	44.8357	45.5953	0.0066236	0.931888	Yes	No	no	no	no	41.3591	41.5494	45.6786	51.9458	31.5677	44.8692	49.6251	46.401	43.1902	47.8467	53.6533	45.2064	44.2587	39.0434	56.4785	57.8189	44.8357	49.8071	36.8934	38.5422	39.3026	45.5953	42.1808	41.9846	67.2266	58.7575	39.937	37.9516	30.3687	39.003	50.926	44.8648	41.5558
DNAJC16	ENSG00000116138	23341	DnaJ heat shock protein family (Hsp40) member C16	1	15526813	15592379	1	65.2089	67.2833	0.0368582	0.931937	Yes	No	no	no	no	64.7851	70.5503	54.0931	71.0838	49.7431	50.341	63.4099	62.9727	61.7003	60.9975	73.241	55.4806	57.867	63.3459	72.2752	77.9208	60.099	67.2833	64.4989	67.4795	61.5649	69.37	63.8795	68.459	71.7291	77.2777	73.3727	45.1804	68.0996	48.516	59.1308	57.1449	74.363
BSG	ENSG00000172270	682	basigin (Ok blood group)	19	571277	583494	1	137.983	139.623	0.0100053	0.933379	Yes	No	no	no	no	147.665	164.803	135.834	144.902	154.969	174.005	128.612	139.203	162.272	139.623	132.572	140.756	145.24	131.074	115.554	119.575	186.975	150.295	188.595	175.102	150.339	143.462	147.126	148.15	102.781	107.704	169.036	192.469	197.857	165.525	128.541	131.676	160.755
NEDD9	ENSG00000111859	4739	neural precursor cell expressed, developmentally down-regulated 9	6	11183298	11382348	-1	110.434	108.94	0.00395049	0.936711	Yes	Yes	no	no	no	133.125	128.831	111.792	103.892	122.444	130.23	107.383	106.059	127.103	127.451	99.6418	109.934	119.931	108.764	97.8095	103.411	113.52	127.576	100.231	112.055	111.037	108.94	117.518	108.304	118.462	106.491	105.88	130.12	139.88	130.327	110.434	114.047	96.2344
PPA2	ENSG00000138777	27068	inorganic pyrophosphatase 2	4	105369077	105474067	-1	33.6963	35.0318	0.0611381	0.937646	Yes	No	no	no	no	27.3035	32.9049	25.2434	39.1872	21.0451	36.1142	32.6699	39.7723	31.0558	34.5559	47.4079	30.1376	27.3437	35.4578	35.272	34.194	31.4804	26.2143	34.7004	36.2025	32.9812	33.0566	32.5481	35.0318	42.3854	37.3711	28.7918	23.4938	23.9269	22.831	38.3831	33.5574	25.1522
TMEM245	ENSG00000106771	23731	transmembrane protein 245	9	109015135	109119947	-1	136.83	127.926	-0.00519226	0.938398	Yes	No	no	no	no	125.531	123.254	123.813	150.369	118.618	118.192	153.287	171.518	106.33	106.606	136.83	136.304	106.959	111.553	166.622	156.878	98.2571	126.702	114.034	119.197	120.794	108.452	130.497	115.391	149.824	145.626	111.452	96.6861	106.751	106.545	154.57	144.686	145.445
IDH1	ENSG00000138413	3417	isocitrate dehydrogenase (NADP(+)) 1	2	208236229	208266074	-1	36.7475	34.9681	-0.0248549	0.938921	Yes	No	no	no	no	36.997	37.3666	22.8393	30.9852	24.8715	29.548	38.3216	44.7438	48.3319	43.5097	40.027	38.6994	33.0668	34.2626	32.6753	37.0953	28.6186	34.0785	43.3433	41.3743	47.5479	48.0379	43.8031	39.3104	34.1567	31.1977	38.0795	28.9155	33.1295	24.7336	33.2905	31.8552	26.2458
HELQ	ENSG00000163312	113510	helicase, POLQ like	4	83407343	83455855	-1	41.2348	40.8427	-0.0349266	0.940171	Yes	No	no	no	no	32.3118	40.1551	42.0724	39.1872	32.5243	33.9255	43.2842	51.3725	38.4599	36.6545	38.8915	35.6172	34.8474	33.4658	50.2031	42.069	33.3883	31.4571	38.6993	40.2661	42.8755	41.85	35.9956	40.3801	49.5272	47.1824	40.8658	21.6866	36.8106	37.1004	40.175	42.1899	36.0879
PASK	ENSG00000115687	23178	PAS domain containing serine/threonine kinase	2	241106099	241150264	-1	55.7931	59.2739	-0.00882418	0.940926	Yes	No	no	no	no	72.54	71.1081	50.4869	41.9212	51.6563	53.6241	54.7255	62.1442	39.4882	42.1107	47.4079	70.8919	86.2282	83.266	84.3932	77.7136	60.099	58.5452	50.1801	46.5461	55.7931	59.2739	57.1874	59.9016	63.9662	63.4978	44.5809	56.0237	68.0996	65.6392	49.0399	61.8867	55.7722
SEH1L	ENSG00000085415	81929	SEH1 like nucleoporin	18	12947133	12987536	1	40.1846	38.9144	-0.0307202	0.943121	Yes	No	no	no	no	41.8438	40.1551	26.4455	37.3645	24.8715	18.6043	40.2515	38.9437	34.7579	37.2141	44.2852	40.0693	40.6977	39.8402	41.9802	43.9341	21.9409	22.719	34.8294	33.1241	34.218	35.6621	43.1947	38.9093	41.4538	38.9144	21.3617	25.301	37.7309	41.8569	38.3831	35.6244	32.8072
TRABD2A	ENSG00000186854	129293	TraB domain containing 2A	2	84821650	84907008	-1	101.134	100.015	-0.000808041	0.943121	Yes	No	no	no	no	118.907	127.995	147.854	174.064	141.576	111.626	93.4607	82.0303	71.1611	61.8369	124.907	123.633	130.36	137.847	113.173	111.908	80.132	77.769	101.134	90.7526	74.4825	74.9066	68.4423	92.3929	68.7792	82.7896	37.1507	33.4335	103.99	104.642	101.663	100.064	117.012
RAB5B	ENSG00000111540	5869	RAB5B, member RAS oncogene family	12	55973913	55996683	1	141.226	140.882	-0.00631052	0.943756	Yes	Yes	no	no	no	149.442	141.38	126.217	125.764	149.229	145.551	147.221	125.945	141.499	140.882	122.068	122.948	138.626	152.19	141.954	150.661	161.218	149.421	149.25	140.5	156.935	151.604	139.521	148.417	121.412	138.24	160.677	150.903	150.003	153.158	149.194	143.592	155.287
CD28	ENSG00000178562	940	CD28 molecule	2	203706475	203738912	1	153.1	150.503	-0.0350695	0.944145	Yes	No	no	no	no	157.358	174.563	263.253	246.97	192.276	190.42	207.047	225.376	120.316	119.617	198.716	183.565	141.552	147.807	195.186	186.513	129.737	122.333	134.287	128.31	151.164	147.533	141.65	166.067	191.122	190.714	127.241	103.915	149.083	140.791	214.266	210.342	153.1
CCNG2	ENSG00000138764	901	cyclin G2	4	77157207	77433388	1	66.6063	63.4673	0.0583516	0.944154	Yes	No	no	no	no	49.2755	51.3093	44.4765	33.7192	49.7431	55.8129	80.6409	76.2302	66.0194	72.1897	61.6019	45.2064	52.1439	51.3939	86.1243	99.2662	46.7437	51.5547	55.985	62.6772	81.0787	74.7438	66.9214	69.2613	84.4602	78.1596	36.222	46.9876	51.5348	56.1263	70.0704	63.4673	67.8015
RBM19	ENSG00000122965	9904	RNA binding motif protein 19	12	113816738	113966325	-1	102.479	104.218	-0.00399651	0.944154	Yes	No	no	no	no	112.93	106.523	128.621	117.562	132.967	119.286	100.491	97.7735	95.4299	93.4549	85.7317	123.633	132.013	122.708	105.383	91.8057	117.336	120.586	104.23	103.19	96.3325	104.218	92.8788	98.4098	94.2414	96.5695	111.452	111.144	98.4683	124.619	105.624	107.116	114.825
CSAD	ENSG00000139631	51380	cysteine sulfinic acid decarboxylase	12	53157663	53180925	-1	26.7972	26.3897	0.0313631	0.947941	Yes	No	no	no	no	27.1419	31.5106	34.86	21.8719	28.6979	26.2649	24.5369	28.172	27.5595	24.2031	26.4008	28.0828	28.234	26.2945	27.9147	24.0394	15.2632	27.0881	27.4765	27.2135	26.7972	27.8457	24.3351	24.8699	24.5307	23.8117	19.5041	35.2407	45.093	37.1004	24.0484	22.6148	24.0586
MAL	ENSG00000172005	4118	mal, T cell differentiation protein	2	95025677	95053992	1	31.2268	37.0514	-0.0759422	0.948079	Yes	No	no	no	no	41.6822	46.5688	61.3055	76.5517	57.3959	43.7748	40.5272	46.401	30.4388	23.3637	31.2268	42.4666	29.8873	37.0514	43.2785	34.8157	30.5265	22.719	49.2772	36.5719	29.6831	23.6119	29.3035	47.6004	22.0466	23.4809	24.148	21.6866	43.2524	37.1004	37.8173	33.679	38.2751
AGK	ENSG00000006530	55750	acylglycerol kinase	7	141551278	141655244	1	19.333	18.9826	-0.0135756	0.948296	Yes	No	no	no	no	19.7102	18.6833	25.2434	10.936	23.9149	25.1705	17.231	17.4004	21.1838	20.9854	21.291	20.8908	19.2042	19.9201	17.9606	16.3717	19.079	12.2333	16.2537	18.5938	16.7654	19.5409	17.7443	17.6496	31.0515	28.8827	18.5754	18.9758	23.0066	18.0746	19.333	19.6967	29.5265
DHX34	ENSG00000134815	9704	DExH-box helicase 34	19	47349315	47382704	1	45.2365	44.3748	0.0151464	0.949185	Yes	No	no	no	no	45.2365	52.7036	61.3055	59.2365	57.3959	58.0016	36.2539	41.4294	44.2186	41.8309	47.9757	53.0833	61.0465	45.8162	38.0851	35.8519	53.4213	42.8166	60.113	56.6434	41.5013	44.4554	49.2785	47.1993	32.9146	37.3711	56.6548	55.1201	62.578	40.9056	42.9099	42.7979	41.5558
PPIG	ENSG00000138398	9360	peptidylprolyl isomerase G	2	169584342	169641406	1	125.721	122.149	-0.0505181	0.949386	Yes	No	no	no	no	128.439	116.283	153.865	140.345	153.056	137.891	146.118	126.774	128.748	135.845	123.772	108.906	102.126	114.74	121.396	120.197	123.06	117.964	110.938	99.9879	130.825	134.995	133.64	131.169	119.704	142.319	147.674	117.469	136.199	113.204	109.208	113.196	164.036
SH3PXD2A	ENSG00000107957	9644	SH3 and PX domains 2A	10	103594027	103855584	-1	57.6993	55.6927	0.0128517	0.950133	Yes	No	no	no	no	51.2142	56.6076	57.6993	45.5665	44.9601	43.7748	43.1463	38.1151	44.8356	42.3905	40.8787	45.2064	65.2434	55.7763	31.5933	40.2038	65.8227	64.6618	61.145	61.6921	45.7614	49.8292	68.9493	73.2725	61.1715	64.3797	67.8001	69.5779	65.3388	47.5647	59.6023	58.9687	30.62
GOLGA4	ENSG00000144674	2803	golgin A4	3	37243191	37366879	1	235.678	223.428	-0.0288019	0.951325	Yes	No	no	no	no	197.748	226.709	241.616	220.542	209.495	226.535	240.268	218.747	244.745	246.089	265.428	225.005	202.344	198.006	224.832	212.832	223.225	218.452	191.949	188.155	235.678	260.219	253.389	223.428	236.147	281.551	273.058	262.95	242.95	194.064	205.496	220.433	224.182
PARP11	ENSG00000111224	57097	poly(ADP-ribose) polymerase family member 11	12	3791047	3873448	-1	44.219	45.6186	0.0545471	0.95152	Yes	No	no	no	no	42.0053	35.4146	37.2641	34.6305	34.4375	42.6804	52.6578	54.6869	40.1052	47.0073	54.221	39.7268	41.3336	49.4019	48.2556	54.9176	43.8818	28.8357	37.1514	37.0645	43.2878	43.3156	48.3659	46.397	61.6373	52.8046	30.6493	35.2407	40.4917	42.8082	44.796	48.8771	40.4622
YTHDC1	ENSG00000083896	91746	YTH domain containing 1	4	68310387	68350090	-1	55.1186	53.3187	-0.020409	0.95152	Yes	No	no	no	no	63.008	53.5402	67.3158	63.7931	46.8733	68.9453	59.9637	57.1726	54.0906	55.8211	61.318	61.3026	57.7398	55.7763	56.0457	52.2235	43.8818	44.5642	48.1162	53.3187	54.6938	61.8794	55.8692	52.6814	56.5138	52.9148	38.0795	45.1804	50.6146	53.2724	60.0738	64.9263	45.9301
ANKRD26	ENSG00000107890	22852	ankyrin repeat domain containing 26	10	26973793	27100494	-1	36.3507	38.0517	-0.0242627	0.95249	Yes	No	no	no	no	35.543	40.9917	62.5076	57.4138	36.3507	26.2649	42.7328	45.5724	37.6372	41.5511	52.2339	38.0145	35.3561	32.669	45.4425	49.9439	32.4344	34.0785	34.3134	28.0754	36.2793	35.3364	31.737	28.6137	41.9196	45.4185	31.5781	28.0119	34.0498	38.0517	29.8955	30.153	32.8072
MRPS27	ENSG00000113048	23107	mitochondrial ribosomal protein S27	5	72214953	72321717	-1	71.0135	68.3547	0.0190249	0.95249	Yes	No	no	no	no	71.4091	77.2429	84.1448	59.2365	64.092	66.7566	65.6155	67.1157	63.757	67.9926	68.9828	64.3849	68.2958	78.4852	73.1407	76.4702	66.7766	62.9142	57.017	64.278	62.3894	65.7876	68.2396	66.0523	83.5287	83.6715	91.0193	66.867	66.2591	75.1522	71.0135	67.8444	74.363
SETBP1	ENSG00000152217	26040	SET binding protein 1	18	44680173	45068510	1	69.5555	68.1268	-0.0279431	0.95249	Yes	No	no	no	no	79.1639	70.8292	51.6889	50.1232	75.5712	74.4172	58.9988	52.2011	65.608	71.9099	43.7175	55.8231	71.7296	68.1268	78.9833	75.2268	60.099	37.5738	38.8283	68.9572	54.4189	70.0214	64.6907	52.1465	69.5555	56.222	91.0193	109.337	68.0996	63.7367	71.8623	84.7446	66.708
TRANK1	ENSG00000168016	9881	tetratricopeptide repeat and ankyrin repeat containing 1	3	36826819	36945057	-1	357.732	356.293	0.00364392	0.95249	Yes	No	no	no	no	365.769	366.695	383.46	370.911	322.373	350.198	359.782	356.293	288.141	312.402	282.744	319.87	410.538	362.148	398.812	406.598	357.732	363.504	345.069	340.846	396.736	384.792	303.377	297.77	443.571	456.721	402.157	438.25	362.584	390.982	307.914	322.686	357.598
BACH2	ENSG00000112182	60468	BTB domain and CNC homolog 2	6	89926528	90296843	-1	69.6842	71.0505	0.0286746	0.952552	Yes	No	no	no	no	80.6179	95.9262	133.43	159.483	107.139	83.1721	58.7231	41.4294	46.8923	45.1885	80.9057	85.9607	102.762	90.4373	75.3047	71.7038	57.2371	48.9333	75.5927	71.0505	53.0447	49.992	45.6282	57.2275	44.8695	44.8673	39.937	47.8912	68.0996	79.9086	79.5012	81.0971	95.1409
DROSHA	ENSG00000113360	29102	drosha ribonuclease III	5	31400494	31532196	-1	73.1417	78.0061	0.0133701	0.952828	Yes	No	no	no	no	76.0943	83.0988	72.1241	90.2217	63.1354	72.2284	67.821	60.487	63.3457	63.9355	85.1639	94.5225	89.4077	84.0629	84.1768	85.7958	75.3622	78.6428	73.1417	66.3713	68.5734	66.6018	64.3865	63.5118	70.9528	79.262	83.5891	91.2645	80.9833	78.0061	71.3907	65.5342	86.3923
SIRT2	ENSG00000068903	22933	sirtuin 2	19	38878555	38899862	-1	22.5682	22.796	0.113111	0.953242	Yes	No	no	no	no	33.1196	28.1644	15.6269	19.1379	30.6111	35.0198	19.2987	18.229	24.8858	27.5608	23.562	29.4527	33.0668	17.1313	18.3934	22.796	29.5725	43.6904	28.1215	30.4151	25.2856	18.7267	21.6988	20.7249	18.4757	18.1895	27.863	30.7227	19.3256	30.4414	22.5395	20.4263	28.4329
C3orf62	ENSG00000188315	375341	chromosome 3 open reading frame 62	3	49268596	49277232	-1	21.1838	22.1648	-0.0157256	0.954774	Yes	No	no	no	no	22.2951	23.145	19.2331	23.6946	30.6111	22.9818	19.5744	30.6578	21.1838	20.7056	21.0071	18.1511	19.7129	20.7169	20.3409	16.3717	20.9869	23.5928	18.5757	22.1648	19.1016	24.7518	27.3769	22.7305	22.5124	22.2683	25.0767	13.5541	17.485	24.7336	19.6159	18.8457	22.965
CENPC	ENSG00000145241	1060	centromere protein C	4	67468762	67545503	-1	123.261	119.94	0.00567146	0.954774	Yes	No	no	no	no	111.153	135.802	138.238	149.458	140.62	141.174	123.925	117.66	101.6	108.704	171.179	152.743	102.889	106.772	112.524	106.105	88.7175	74.2737	89.9115	98.264	109.25	121.805	113.665	110.978	138.956	119.94	88.233	95.7825	89.2657	110.35	140.99	137.269	108.264
RPS25	ENSG00000118181	6230	ribosomal protein S25	11	119015712	119018691	-1	117.968	98.9159	-0.113703	0.95533	Yes	No	no	no	no	145.403	105.686	308.932	334.458	278.37	223.251	120.892	62.1442	136.563	103.948	58.1953	94.5225	104.415	107.569	93.2653	82.6873	189.836	158.159	121.645	111.44	130.276	97.5414	124.413	114.589	40.988	70.7736	208.044	238.553	217.183	200.723	63.3746	98.3622	204.498
MAPKAPK2	ENSG00000162889	9261	MAPK activated protein kinase 2	1	206684905	206734281	1	158.689	157.915	-0.00256898	0.956171	Yes	No	no	no	no	184.339	171.496	181.512	206.872	196.103	194.798	136.056	154.118	156.102	168.163	158.689	207.196	170.04	129.879	171.167	173.042	182.205	148.547	158.409	168.699	146.491	146.231	142.766	142.133	156.034	148.933	201.543	180.722	166.568	157.915	174.846	214.962	215.434
RGS14	ENSG00000169220	10636	regulator of G protein signaling 14	5	177357924	177372596	1	104.983	99.335	-0.0026519	0.957779	Yes	No	no	no	no	94.1889	114.052	119.005	99.335	121.488	123.664	109.589	97.7735	113.323	99.3308	76.0798	93.1526	136.846	116.333	102.787	106.727	126.876	131.071	171.309	154.045	110.35	95.2617	97.8472	107.502	81.355	93.3726	121.669	129.216	132.518	127.473	96.948	95.0794	104.983
ZNF395	ENSG00000186918	55893	zinc finger protein 395	8	28345590	28402701	-1	85.4651	87.2817	0.00532604	0.958231	Yes	No	no	no	no	82.8797	87.2817	129.823	131.232	102.356	98.4933	76.3676	82.0303	71.3667	80.3041	92.2609	110.276	85.4651	101.991	93.4817	85.1741	101.119	73.3999	97.0063	88.2898	81.491	88.7481	81.928	82.231	70.3317	75.2934	91.948	98.4933	69.0199	63.7367	91.2896	98.8485	124.667
LANCL1	ENSG00000115365	10314	LanC like glutathione S-transferase 1	2	210427131	210477652	-1	62.8087	60.2752	-0.00741095	0.958677	Yes	No	no	no	no	56.8688	54.0979	48.0827	51.9458	47.8299	56.9072	63.5478	59.6584	48.9489	59.8783	73.5249	60.2752	57.6126	58.9635	72.0588	80.6149	49.6055	54.1761	43.6013	46.423	60.1906	64.6477	56.9846	56.6926	86.168	79.0415	47.3672	41.566	67.1793	59.9315	62.8087	64.6831	55.7722
NAA16	ENSG00000172766	79612	N-alpha-acetyltransferase 16, NatA auxiliary subunit	13	41311267	41377030	1	92.5733	94.5537	-0.0132283	0.959791	Yes	No	no	no	no	92.5733	110.705	106.984	98.4237	66.0052	55.8129	96.6312	90.3162	65.608	67.433	122.636	107.194	96.5298	101.991	112.091	103.411	56.2832	76.0214	61.145	63.2929	75.0322	77.3492	80.2043	75.813	120.169	104.176	45.5096	45.1804	80.9833	78.0061	99.0228	98.119	90.7666
DOCK10	ENSG00000135905	55619	dedicator of cytokinesis 10	2	224765090	225042468	-1	556.629	547.74	0.0226335	0.960278	Yes	No	yes	no	no	642.197	664.791	679.169	612.414	443.861	488.089	580.89	588.298	429.023	473.71	647.53	600.012	538.099	546.608	618.018	670.409	401.614	461.371	436.271	461.274	518.629	559.194	481.023	498.066	612.957	571.921	459.74	434.636	628.541	577.435	536.798	547.74	556.629
C11orf58	ENSG00000110696	10944	chromosome 11 open reading frame 58	11	16613132	16758340	1	127.939	125.945	-0.0252224	0.960278	Yes	No	no	no	no	124.4	123.812	103.378	140.345	134.88	129.136	139.915	125.945	144.79	136.825	131.152	134.592	103.779	115.138	132.432	128.901	117.336	103.109	103.585	106.637	127.939	127.504	143.881	131.703	138.024	126.996	108.666	112.951	115.953	118.912	123.165	127.178	147.632
EBAG9	ENSG00000147654	9166	estrogen receptor binding site associated antigen 9	8	109539711	109570072	1	22.2647	22.1957	-0.00771311	0.960278	Yes	No	no	no	no	21.0027	25.3758	27.6476	29.1626	21.0451	19.6987	22.0556	23.2005	22.0065	20.9854	23.2781	20.5484	21.2391	25.0993	24.8852	24.4539	17.1711	22.719	20.7686	18.4707	24.461	22.472	24.1323	22.1957	24.2202	21.1659	18.5754	15.3613	24.8472	18.0746	22.8224	19.8183	13.1229
WDR75	ENSG00000115368	84128	WD repeat domain 75	2	189441446	189475552	1	65.6033	63.6706	-0.00684369	0.960278	Yes	No	no	no	no	57.9997	49.3574	60.1034	50.1232	55.4827	62.3791	69.1995	77.8873	58.4097	61.1374	83.7445	58.9053	55.3234	54.9795	74.0063	76.6774	32.4344	39.3214	48.7612	49.994	59.3661	63.6706	65.6033	64.0466	72.0396	71.6555	43.6521	37.9516	46.9335	66.5905	66.7697	65.7774	60.1465
LRPPRC	ENSG00000138095	10128	leucine rich pentatricopeptide repeat containing	2	43886224	43996226	-1	195.405	201.055	0.0134464	0.960561	Yes	No	no	no	no	216.327	215.276	163.481	197.759	148.273	183.854	202.912	214.604	185.718	202.299	246.124	213.361	190.643	192.428	229.809	231.068	155.494	143.305	174.147	180.028	179.473	186.29	189.712	210.725	223.882	221.801	141.173	146.385	150.003	174.087	195.405	180.554	180.44
TOMM7	ENSG00000196683	54543	translocase of outer mitochondrial membrane 7	7	22812628	22822849	-1	91.9662	88.0019	-0.0642889	0.961694	Yes	No	no	no	no	118.1	80.868	78.1344	74.7291	82.2674	78.7946	95.9419	79.5445	95.2242	81.9829	61.6019	88.7005	108.103	117.13	103.003	96.3649	102.073	89.1285	95.5874	82.2561	118.87	106.661	91.9662	105.63	77.3183	93.4828	81.7316	72.2887	69.0199	78.9573	93.27	112.709	73.2694
NOP58	ENSG00000055044	51602	NOP58 ribonucleoprotein	2	202265736	202303661	1	82.0475	80.8462	0.0577011	0.962491	Yes	No	no	no	no	81.2642	85.0508	99.7717	110.271	75.5712	111.626	90.428	95.2877	74.0404	86.4598	93.9642	103.769	73.8917	78.8836	75.7375	78.5426	82.9938	61.1666	61.4029	63.9086	74.7573	78.0006	85.9839	78.3535	87.0996	93.9238	71.5151	58.7346	78.2225	56.1263	82.0475	90.0944	87.4858
PLAUR	ENSG00000011422	5329	plasminogen activator, urokinase receptor	19	43646095	43670547	-1	94.9424	91.2645	-0.216951	0.962491	Yes	No	no	no	no	238.946	182.929	233.201	421.946	179.84	262.649	64.6505	101.916	112.089	139.903	219.439	390.419	80.2507	68.9236	33.1081	26.5262	77.2701	52.4285	94.9424	80.5322	73.2457	63.0193	120.966	112.984	42.8511	27.3393	121.669	91.2645	90.186	54.2237	145.422	193.198	159.662
CDK6	ENSG00000105810	1021	cyclin dependent kinase 6	7	92604921	92836573	-1	164.095	156.65	-0.0458342	0.962726	Yes	No	no	no	no	193.709	202.728	164.683	218.719	118.618	114.909	204.566	205.49	182.016	175.158	217.736	184.935	117.514	129.082	186.098	183.404	116.382	113.595	104.101	125.847	116.671	125.387	152.398	134.378	206.803	156.65	130.956	115.662	157.365	132.23	164.095	152.954	144.352
GPN1	ENSG00000198522	11321	GPN-loop GTPase 1	2	27628247	27651511	1	27.1068	28.2866	0.00700797	0.962726	Yes	No	no	no	no	31.8271	20.6353	32.4558	33.7192	24.8715	32.8311	30.74	33.9721	26.7368	31.7579	33.4978	24.3156	28.8699	28.2866	27.0491	28.5986	25.7567	33.2047	24.7676	26.8441	23.3617	26.7058	27.8839	25.1373	29.8095	29.6543	23.2192	33.4335	20.2458	18.0746	31.4044	29.0588	24.0586
PRPS2	ENSG00000101911	5634	phosphoribosyl pyrophosphate synthetase 2	X	12791355	12824222	1	30.044	28.4536	-0.0331755	0.962791	Yes	No	no	no	no	33.2811	31.5106	28.8496	23.6946	31.5677	28.4536	27.7074	24.8577	30.0275	28.68	28.388	19.1785	32.5581	22.7089	33.3245	35.8519	24.8028	27.0881	29.0245	31.5233	25.8353	30.614	30.9258	35.834	34.7777	38.0325	28.7918	25.301	25.7674	25.6849	30.9328	28.0861	36.0879
CBL	ENSG00000110395	867	Cbl proto-oncogene	11	119206298	119313926	1	344.517	344.007	0.0201835	0.963466	Yes	No	no	no	no	369.324	338.53	300.517	293.448	299.415	327.217	389.282	415.952	321.459	373.54	400.554	368.501	331.813	337.447	340.169	358.933	359.64	340.785	337.458	353.898	339.156	335.94	353.061	328.523	344.517	349.568	352.003	309.938	341.418	356.735	352.521	329.981	296.358
ZMAT1	ENSG00000166432	84460	zinc finger matrin-type 1	X	101882288	101932031	-1	40.0565	40.6921	-0.0396204	0.963705	Yes	No	no	no	no	37.4817	42.6648	40.8703	42.8325	44.0035	40.4917	38.5973	53.8583	31.8785	27.4209	47.6918	46.2338	44.8946	37.0514	46.7408	48.4933	20.9869	39.3214	40.7633	43.7139	34.4928	47.5494	38.9361	31.0205	40.0565	40.1271	27.863	27.1083	26.6877	21.8797	36.9685	42.9195	32.8072
RALA	ENSG00000006451	5898	RAS like proto-oncogene A	7	39623565	39708120	1	40.4917	39.1642	0.0164217	0.963712	Yes	No	no	no	no	44.4287	44.338	30.0517	28.2512	34.4375	37.2086	43.9734	43.9152	40.3109	42.2506	45.4208	34.5898	31.795	37.8482	45.8753	48.2861	38.1581	33.2047	36.8934	34.2323	39.1651	40.3844	41.8766	36.3689	46.5773	47.7336	25.0767	26.2046	40.4917	28.5388	34.1393	34.5301	37.1815
CDH23	ENSG00000107736	64072	cadherin related 23	10	71396920	71815947	1	77.6382	73.3699	0.0242579	0.964902	Yes	No	no	no	no	94.6736	79.4737	98.5696	72.9064	93.7466	67.8509	57.896	61.3156	64.1684	50.9245	65.2923	87.673	93.0959	82.0708	66.4326	67.559	91.5794	81.2642	96.7483	125.231	95.7828	82.8858	70.1661	73.2725	40.2118	45.9697	56.6548	66.867	128.837	174.087	78.9353	81.5834	62.3337
PCYOX1L	ENSG00000145882	78991	prenylcysteine oxidase 1 like	5	149358037	149369653	1	43.0469	42.9206	-0.00123672	0.964903	Yes	No	no	no	no	50.7295	49.3574	60.1034	47.3892	43.0469	32.8311	46.4547	33.1436	30.4388	32.3175	47.9757	45.2064	56.0865	52.1907	56.4785	53.6742	44.8357	62.0404	44.3752	44.8222	42.6007	42.1757	48.8729	42.9206	29.1885	33.2922	32.5069	36.1443	39.5714	43.7595	39.5148	45.8375	29.5265
NR3C2	ENSG00000151623	4306	nuclear receptor subfamily 3 group C member 2	4	148078762	148444698	-1	67.437	68.8601	-0.0391965	0.965542	Yes	No	no	no	no	66.5623	71.3869	112.994	97.5123	83.224	82.0778	69.0617	65.4585	53.0623	48.4063	90.8415	74.3166	73.8917	83.6645	84.3932	79.3715	44.8357	54.1761	69.5298	60.2144	59.0913	66.6018	55.0581	68.8601	64.2767	64.049	49.2247	40.6624	67.1793	76.1035	80.2556	83.6504	66.708
PSTPIP2	ENSG00000152229	9050	proline-serine-threonine phosphatase interacting protein 2	18	45983536	46072272	-1	62.5076	63.1962	0.0537243	0.965633	Yes	No	yes	yes	yes	69.4704	58.8384	62.5076	48.3005	44.0035	37.2086	59.688	55.5154	78.1538	76.5267	78.6347	70.2069	68.4229	71.7124	49.3375	50.9801	53.4213	70.7785	53.0181	57.7517	58.4042	67.7416	69.1521	73.0051	72.0396	63.2773	58.5124	62.349	55.2159	68.4931	72.4281	68.9386	50.3044
GTF2I	ENSG00000263001	2969	general transcription factor IIi	7	74650231	74760692	1	58.1488	59.3087	-0.013098	0.965633	Yes	No	no	no	no	60.7462	69.9926	55.2951	61.0591	66.0052	50.341	66.7183	53.0297	51.8283	57.0802	60.1825	56.1655	63.7173	66.1348	64.485	60.7202	58.1911	71.6523	57.533	60.5838	59.641	53.5745	55.0581	53.8847	56.5138	59.3087	52.9398	46.9876	42.3322	56.1263	56.7731	53.6189	57.9594
IGF2R	ENSG00000197081	3482	insulin like growth factor 2 receptor	6	159969082	160113507	1	615.54	619.272	-0.0281045	0.965633	Yes	No	no	no	no	615.54	536.796	519.294	503.054	610.309	576.733	545.601	607.356	554.48	679.227	620.561	645.561	702.035	660.949	545.31	582.748	804.182	796.914	761.861	720.48	652.752	665.855	601.076	561.979	647.425	633.875	809.886	882.825	633.142	647.831	541.985	578.744	588.342
PPP2R5B	ENSG00000068971	5526	protein phosphatase 2 regulatory subunit B'beta	11	64917553	64934475	1	22.5765	22.3796	-0.0375369	0.965633	Yes	No	no	no	no	23.2645	23.4238	22.8393	17.3153	23.9149	30.6424	21.7799	20.7147	23.4461	19.1666	14.4779	22.6032	26.3263	23.5057	17.9606	19.0657	22.8948	22.719	28.2505	26.1052	25.8353	26.3802	18.6569	24.7362	15.3705	22.8195	24.148	24.3974	27.6079	23.7823	22.2566	22.4932	28.4329
SLC20A2	ENSG00000168575	6575	solute carrier family 20 member 2	8	42416475	42541926	-1	22.3367	22.6642	0.0400213	0.965633	Yes	No	no	no	no	19.3871	25.3758	26.4455	19.1379	15.3056	20.793	22.7449	19.8861	18.9214	22.6642	21.0071	30.8226	24.8001	25.4977	18.8262	18.8585	20.9869	25.3405	26.8315	22.4111	20.201	17.0982	22.1043	22.9979	23.1334	21.8274	16.7178	28.9155	23.0066	20.9285	25.9345	20.3047	16.4036
NBEA	ENSG00000172915	26960	neurobeachin	13	34942270	35673022	1	25.9373	25.4895	-0.00169192	0.965683	Yes	Yes	no	no	no	31.6656	41.2706	38.4662	36.4532	20.0886	24.0761	31.9806	24.8577	20.5668	17.9075	53.9372	36.3021	31.2863	33.0674	49.3375	49.5295	18.1251	20.0976	25.6706	25.4895	27.7592	24.9146	17.0345	19.6552	23.4439	22.599	13.9315	13.5541	24.8472	30.4414	22.1622	20.9126	47.0236
LRRC8C	ENSG00000171488	84230	leucine rich repeat containing 8 VRAC subunit C	1	89633072	89769903	1	169.504	165.337	0.0117843	0.965784	Yes	No	no	no	no	143.141	184.602	165.885	171.33	132.01	152.117	196.019	204.661	154.045	152.074	202.974	161.305	122.347	165.337	201.894	188.585	109.704	144.178	127.966	111.686	143.056	148.836	180.789	174.223	214.411	192.808	113.31	106.626	135.279	154.11	159.757	151.252	169.504
PER2	ENSG00000132326	8864	period circadian regulator 2	2	238244044	238290102	-1	43.3223	43.7425	0.0155644	0.966025	Yes	No	no	no	no	42.1669	40.434	54.0931	54.6798	44.9601	42.6804	40.5272	46.401	41.3392	49.1058	49.3951	52.3983	51.8895	54.9795	31.8097	34.6085	42.9278	41.9428	50.8251	46.5461	33.6683	39.0817	41.7752	45.9959	36.9513	33.9537	41.7946	46.084	47.8538	32.344	48.0025	51.3088	44.8365
PPIL4	ENSG00000131013	85313	peptidylprolyl isomerase like 4	6	149504495	149546043	-1	54.4008	53.4973	0.0126454	0.966203	Yes	No	no	no	no	58.8075	52.7036	58.9013	59.2365	48.7865	44.8692	60.7908	62.1442	48.7433	53.7226	64.7246	53.0833	43.75	52.1907	57.5605	55.5393	42.9278	27.9619	49.9221	51.7179	48.0975	56.18	55.8692	59.3668	61.4821	63.2773	52.011	62.349	57.9767	43.7595	47.6252	53.4973	33.9008
POU2AF1	ENSG00000110777	5450	POU class 2 homeobox associating factor 1	11	111352255	111455630	-1	38.3123	41.1225	0.0400398	0.966375	Yes	No	no	no	no	61.0693	51.3093	62.5076	63.7931	62.1788	86.4552	33.9105	29.8292	42.7789	28.4002	21.5749	26.7129	47.311	45.8162	85.4751	76.6774	22.8948	42.8166	38.3123	51.2254	50.7086	32.5681	30.1146	41.7172	31.8278	35.3868	57.5836	50.6021	23.0066	12.3668	21.8793	25.2897	89.673
KRR1	ENSG00000111615	11103	KRR1 small subunit processome component homolog	12	75490863	75511636	-1	110.965	109.641	-0.0468385	0.966462	Yes	No	no	no	no	108.245	105.407	126.217	95.6897	110.965	95.2102	127.096	148.317	103.04	123.394	129.165	106.167	93.9861	105.178	94.78	113.358	71.5464	78.6428	66.0469	74.3753	83.5523	95.0988	113.259	109.641	151.842	126.444	98.4494	98.4933	78.2225	70.3957	128.918	145.415	98.4216
RMND5A	ENSG00000153561	64795	required for meiotic nuclear division 5 homolog A	2	86720291	86778041	1	165.279	167.184	0.0248495	0.966962	Yes	No	no	no	no	148.957	140.822	128.621	126.675	115.748	171.816	165.279	203.004	164.329	167.184	197.864	159.25	138.881	148.604	174.845	181.125	132.599	146.8	151.959	147.519	159.821	176.356	168.723	159.916	185.999	172.855	168.107	131.927	144.482	161.72	167.584	170.584	173.878
ITCH	ENSG00000078747	83737	itchy E3 ubiquitin protein ligase	20	34363235	34511773	1	79.0174	75.9729	-0.0162891	0.968563	Yes	No	yes	no	no	71.0859	62.1847	46.8807	45.5665	45.9167	58.0016	85.7412	96.9449	82.6785	91.7761	90.2738	75.6865	60.9193	57.3699	89.5866	93.0491	65.8227	81.2642	51.7281	56.8897	79.0174	83.7	81.6238	66.9882	108.059	85.6558	47.3672	50.6021	63.4983	62.7854	86.9514	81.705	68.8951
NUP107	ENSG00000111581	57122	nucleoporin 107	12	68686951	68745809	1	54.4331	57.6714	-0.0280261	0.968563	Yes	No	no	no	no	51.2142	58.2807	40.8703	34.6305	41.1337	52.5298	62.9964	72.9158	52.651	59.1788	60.7503	47.6037	54.4331	53.3859	67.7309	72.1182	43.8818	57.6714	53.1471	47.5312	53.0447	52.2718	51.6106	51.3443	68.4687	65.3718	46.4384	41.566	55.2159	39.9543	42.9099	38.7856	48.1172
ZDHHC3	ENSG00000163812	51304	zinc finger DHHC-type palmitoyltransferase 3	3	44915257	44976185	-1	43.1141	44.2226	0.0379862	0.968563	Yes	No	no	no	no	45.3981	43.2225	39.6683	51.9458	51.6563	48.1523	42.7328	33.9721	44.6299	48.9659	45.4208	40.7543	43.1141	44.2226	40.4654	42.6907	49.6055	55.9238	51.3411	47.1618	46.4485	45.7582	50.7994	43.3217	36.6408	37.5916	42.7233	44.2768	41.4119	61.8341	46.3993	44.5001	41.5558
NUP54	ENSG00000138750	53371	nucleoporin 54	4	76107562	76148485	-1	50.9782	51.3443	0.0361235	0.968909	Yes	No	no	no	no	50.0833	49.0785	39.6683	45.5665	41.1337	32.8311	53.7606	67.1157	49.1546	46.5875	64.7246	49.3161	49.2187	51.7923	48.9048	50.9801	46.7437	40.1952	39.4733	40.0198	45.8988	53.2488	49.7855	51.3443	60.5505	57.2141	55.7261	39.7588	46.9335	37.1004	56.4901	51.552	66.708
PRR13	ENSG00000205352	54458	proline rich 13	12	53441678	53446645	1	49.2247	48.5265	-0.00224166	0.968909	Yes	No	no	no	no	55.0916	46.29	60.1034	66.5271	44.0035	62.3791	52.5199	43.0866	60.672	60.5778	41.7303	51.0284	39.9346	45.0194	48.9048	45.7992	55.3292	55.0499	50.5671	45.9304	54.1441	48.5265	53.9427	48.9375	30.8963	33.4025	49.2247	60.5418	66.2591	69.4444	43.6643	46.0807	59.0529
HYCC2	ENSG00000155744	285172	hyccin PI4KA lipid kinase complex subunit 2	2	200973718	201071671	-1	112.373	114.64	-0.0292377	0.968909	Yes	No	no	no	no	108.729	116.283	106.984	90.2217	87.0504	98.4933	123.649	143.346	111.883	114.72	141.088	107.879	99.4549	107.967	121.613	134.082	104.935	98.7404	81.9136	89.3981	107.876	114.64	117.011	106.432	171.56	143.421	95.6631	84.0356	79.1428	93.2268	125.335	116.357	101.702
IL1B	ENSG00000125538	3553	interleukin 1 beta	2	112829751	112836816	-1	171.779	160.158	-0.339216	0.97055	Yes	No	yes	no	yes	132.155	93.6953	165.885	378.202	367.333	580.016	182.648	368.722	375.344	539.044	256.627	406.173	182.122	160.158	13.6327	10.7763	54.3753	28.8357	42.4403	33.1241	40.9516	49.6663	183.121	218.614	278.377	163.044	443.951	223.191	39.5714	27.5875	292.73	624.095	95.1409
ALOX5AP	ENSG00000132965	241	arachidonate 5-lipoxygenase activating protein	13	30713478	30764426	1	37.4112	39.4418	0.117183	0.972302	Yes	No	no	no	no	38.7742	30.1164	30.0517	41.9212	34.4375	43.7748	35.5647	38.1151	36.6089	41.2712	38.6076	43.8365	30.7776	39.4418	38.7343	35.0229	48.6516	38.4476	42.0533	47.9006	46.3111	34.1965	40.5584	43.9903	29.1885	31.9694	73.3727	52.4093	59.8172	43.7595	31.1214	34.7733	49.2108
CHMP1A	ENSG00000131165	5119	charged multivesicular body protein 1A	16	89640816	89657738	-1	70.1351	70.0654	0.00764424	0.97319	Yes	No	no	no	no	66.5623	56.3287	66.1138	73.8177	92.79	79.889	62.5828	51.3725	72.1894	80.444	51.0984	64.3849	74.0189	77.6884	71.4096	67.3518	82.9938	73.3999	73.6577	75.6066	68.9856	67.0903	73.8163	74.2085	63.0346	71.2145	89.1617	88.5536	75.4617	87.519	74.9744	71.4919	54.6787
FBXO21	ENSG00000135108	23014	F-box protein 21	12	117141991	117190470	-1	68.0967	68.5952	0.0145052	0.974516	Yes	No	no	no	no	69.7935	64.1367	74.5282	93.867	66.9618	70.0397	68.0967	57.1726	57.587	59.5985	77.4992	64.3849	69.4404	64.5411	69.0293	68.5952	66.7766	55.9238	66.8209	62.4309	65.5501	57.8084	61.446	72.7377	68.7792	73.8602	64.085	59.6382	60.7375	65.6392	76.4833	74.7747	65.6144
PLPP5	ENSG00000147535	84513	phospholipid phosphatase 5	8	38263130	38269243	-1	25.2434	25.5328	0.117581	0.974516	Yes	No	no	no	no	24.0723	24.2604	25.2434	31.8966	23.9149	29.548	20.1258	27.3434	22.0065	26.5815	25.8331	19.1785	28.234	21.5137	42.8458	32.7433	22.8948	31.4571	21.0266	23.6425	26.6598	23.2862	22.3071	24.2013	27.3254	23.1502	19.5041	29.8191	10.1229	14.2694	25.1801	25.5328	19.6843
MTHFR	ENSG00000177000	4524	methylenetetrahydrofolate reductase	1	11785723	11806455	-1	104.935	107.293	-0.023831	0.97469	Yes	No	no	no	no	96.7738	96.205	106.984	79.2857	110.009	98.4933	94.2878	119.317	99.7489	107.585	77.2153	107.536	118.659	109.162	100.839	114.187	104.935	96.119	127.192	125.108	106.914	100.798	119.242	115.658	99.986	99.6562	159.748	124.698	121.475	116.058	109.114	94.9578	98.4216
ANKRD36B	ENSG00000196912	57730	ankyrin repeat domain 36B	2	97492663	97589877	-1	38.8903	35.7003	0.020861	0.974712	Yes	No	no	no	no	33.2811	39.3186	46.8807	29.1626	32.5243	37.2086	30.4643	33.1436	37.2259	34.416	28.1041	32.8774	31.9222	33.0674	35.4884	37.5098	25.7567	39.3214	23.0906	25.4895	38.8903	45.2697	41.1668	35.7003	37.4171	35.3868	39.0083	28.0119	39.5714	23.7823	49.1342	49.8498	50.3044
SCRN2	ENSG00000141295	90507	secernin 2	17	47837692	47841289	-1	17.9709	17.7514	0.0276947	0.97504	Yes	No	no	no	no	15.1865	15.6159	19.2331	20.9606	25.8281	13.1324	16.5417	22.3719	12.5457	12.3114	10.5036	15.7537	22.2565	17.1313	18.8262	16.3717	25.7567	21.8452	15.7377	15.146	21.9874	21.3321	18.4541	23.9339	14.7495	14.772	26.0055	18.0722	21.1661	27.5875	15.7493	17.7514	17.4972
INPP4A	ENSG00000040933	3631	inositol polyphosphate-4-phosphatase type I A	2	98444854	98594392	1	374.023	397.686	0.00589083	0.976097	Yes	No	no	no	no	367.87	357.492	364.227	360.887	329.07	351.293	366.399	361.265	306.034	330.31	368.476	376.035	448.564	401.191	389.507	397.686	411.153	424.671	395.507	392.933	360.044	371.113	349.715	323.576	424.009	425.744	346.43	426.503	415.039	415.715	374.023	360.864	371.815
ZFYVE1	ENSG00000165861	53349	zinc finger FYVE-type containing 1	14	72969451	73027131	-1	36.5913	38.3957	0.0526445	0.976215	Yes	No	no	no	no	38.6126	37.0877	28.8496	30.9852	38.2639	37.2086	38.7352	38.9437	40.7222	37.2141	35.2011	36.6446	40.8248	43.4258	36.5704	36.6808	36.2502	48.9333	43.2143	40.1429	46.7233	35.3364	36.097	37.4385	37.8829	43.1035	40.8658	59.6382	34.0498	42.8082	36.5913	36.597	36.0879
MARCHF7	ENSG00000136536	64844	membrane associated ring-CH-type finger 7	2	159712457	159771027	1	221.497	222.526	0.00668716	0.978772	Yes	No	no	no	no	221.497	222.526	194.735	207.783	194.189	205.742	242.612	270.949	208.753	220.486	284.448	223.635	193.95	203.185	238.032	242.881	162.172	203.597	176.469	184.337	215.752	226.348	223.071	216.475	275.893	254.763	198.756	173.493	191.415	176.941	246.142	227.485	217.621
LMO7	ENSG00000136153	4008	LIM domain 7	13	75620434	75859870	1	29.8205	33.1838	-0.00507945	0.978929	Yes	No	no	no	no	32.958	33.1838	57.6993	50.1232	34.4375	26.2649	40.665	36.4579	23.4461	23.3637	39.7432	50.001	39.553	35.8562	37.0032	37.9242	20.9869	26.2143	29.0245	26.4746	29.8205	25.566	27.7825	28.48	28.7227	26.0164	13.0028	17.1686	27.6079	37.1004	33.3848	35.6244	27.3393
FOS	ENSG00000170345	2353	Fos proto-oncogene, AP-1 transcription factor subunit	14	75278826	75282230	1	2385.83	2707.06	0.0168026	0.979151	Yes	No	yes	yes	no	2219.98	2843.76	2315.18	1308.67	1615.69	1803.52	2477.95	2834.6	2953.6	4250.8	2386.01	1721.95	2445.17	2709.53	1300.52	802.419	2385.83	2707.06	3066.28	2597.59	2979.44	3014.34	4228.42	4050.71	1905.01	1750.38	3264.62	3848.47	3384.73	2920.47	1365.57	1452.57	2201.36
PTMA	ENSG00000187514	5757	prothymosin alpha	2	231706895	231713551	1	483.061	482.7	0.00230344	0.979151	Yes	No	no	no	no	483.061	510.584	864.287	954.163	856.155	790.135	605.013	473.953	627.081	538.905	361.663	466.79	442.714	443.422	501.815	460.686	621.977	666.716	480.904	482.7	549.549	535.745	598.338	552.085	333.494	384.514	773.664	751.802	722.408	677.321	476.818	541.782	721.758
ANKRD36	ENSG00000135976	375248	ankyrin repeat domain 36	2	97113153	97264521	1	109.195	109.337	0.0337528	0.979173	Yes	No	no	no	no	79.8101	105.128	125.015	130.32	83.224	97.3989	126.82	119.317	76.5084	80.3041	116.391	97.6048	98.1831	90.8357	163.16	157.914	79.178	93.4975	88.6215	95.6781	98.2564	111.546	108.798	86.2423	142.216	125.342	106.808	109.337	96.6278	80.8599	103.361	107.359	76.5501
BMS1	ENSG00000165733	9790	BMS1 ribosome biogenesis factor	10	42782795	42834937	1	74.5811	74.6215	0.0124786	0.97968	Yes	No	no	no	no	82.7182	78.0794	90.1551	99.335	86.0938	76.6059	79.8138	61.3156	69.31	82.9622	86.0156	83.5634	73.5101	76.8916	73.1407	73.7761	66.7766	72.5261	71.2068	78.9314	75.4444	88.5852	80.2043	70.5984	67.8476	78.9313	82.6603	70.4815	87.4252	81.8112	67.7127	77.9359	91.8601
EXOC2	ENSG00000112685	55770	exocyst complex component 2	6	485154	693139	-1	86.3941	87.4453	0.0143754	0.980034	Yes	No	no	no	no	83.0413	86.1662	93.7613	80.1971	82.2674	89.7383	94.4256	109.374	82.6785	87.2992	90.2738	81.851	86.6097	91.6325	97.5931	91.8057	70.5925	69.0309	76.1087	73.267	82.8652	87.4453	84.5643	79.958	106.662	100.097	76.159	109.337	86.5049	91.3242	85.0653	85.9605	92.9537
RABGAP1L	ENSG00000152061	9910	RAB GTPase activating protein 1 like	1	174159410	174995308	1	272.184	272.499	0.0206603	0.980762	Yes	No	no	no	no	311.647	286.942	200.745	210.517	215.234	214.497	268.803	279.234	255.028	280.365	295.235	261.992	236.428	239.838	317.881	293.861	245.166	265.638	227.552	264.746	273.194	298.487	261.602	272.499	322.16	287.283	283.274	315.359	218.103	252.093	261.514	260.07	288.703
ANAPC1	ENSG00000153107	64682	anaphase promoting complex subunit 1	2	111611639	111884690	-1	53.449	54.9533	0.0192721	0.980974	Yes	No	no	no	no	48.7908	53.2613	68.5179	73.8177	53.5695	50.341	53.347	58.0012	44.0129	49.1058	58.7631	55.1381	47.9469	56.9715	53.449	60.3058	47.6976	50.6809	45.2782	45.8073	49.7466	48.0379	50.3938	52.9488	58.6874	60.852	48.2959	46.084	46.9335	47.5647	62.9974	57.996	49.2108
BDP1	ENSG00000145734	55814	B double prime 1, subunit of RNA polymerase III transcription initiation factor IIIB	5	71455651	71567820	1	63.7096	63.7443	0.0335594	0.980974	Yes	No	no	no	no	65.2698	72.2235	63.7096	61.0591	55.4827	64.5678	65.3398	62.1442	60.8777	57.6398	74.3765	65.7548	56.7224	63.7443	63.6195	62.7926	52.4674	75.1476	51.2121	58.2442	67.0617	67.0903	68.341	57.0937	65.9845	68.5688	68.7288	74.0959	65.3388	57.0776	61.3941	62.7378	62.3337
NR1D2	ENSG00000174738	9975	nuclear receptor subfamily 1 group D member 2	3	23945286	23980617	1	147.316	139.706	0.0312339	0.980974	Yes	No	no	no	no	164.629	139.706	139.44	170.419	147.316	176.194	157.008	187.261	128.748	163.966	185.941	185.62	125.272	133.863	124.859	134.911	100.165	103.983	99.1993	96.7864	114.197	122.293	147.43	145.074	177.925	151.469	144.888	123.794	79.1428	89.4216	197.951	208.032	145.445
APPL1	ENSG00000157500	26060	adaptor protein, phosphotyrosine interacting with PH domain and leucine zipper 1	3	57227726	57278105	1	117.601	114.99	-0.00249253	0.980974	Yes	No	no	no	no	111.314	114.609	84.1448	92.0444	105.226	103.965	137.71	128.431	118.67	123.674	131.72	105.824	97.1657	109.561	126.806	134.289	103.027	100.488	90.9434	100.48	111.174	109.429	131.511	118.734	154.947	134.161	83.5891	89.4572	86.5049	94.178	117.601	120.369	131.229
SEMA4D	ENSG00000187764	10507	semaphorin 4D	9	89360787	89498130	-1	641.927	615.135	0.00798616	0.981052	Yes	No	no	no	no	645.751	645.55	735.666	820.197	651.443	596.432	606.667	623.927	508.205	468.114	684.434	725.015	824.509	789.235	585.991	613.627	586.681	500.692	698.394	655.093	595.448	606.418	513.368	555.16	620.099	615.135	567.477	581.924	680.076	649.733	596.306	628.472	641.927
NR2C1	ENSG00000120798	7181	nuclear receptor subfamily 2 group C member 1	12	95020229	95073628	-1	46.3993	45.3512	-0.00396944	0.981069	Yes	No	no	no	no	41.6822	47.6842	56.4972	54.6798	32.5243	33.9255	47.006	54.6869	32.9068	42.8102	48.8273	37.3295	44.2587	48.6051	51.0687	44.9703	50.5595	40.1952	39.2153	37.9265	41.6387	41.5243	41.7752	40.915	51.8561	57.9858	37.1507	37.9516	38.6511	25.6849	46.3993	45.3512	51.3979
KLHL3	ENSG00000146021	26249	kelch like family member 3	5	137617500	137736089	-1	34.5165	34.9523	0.0183975	0.981911	Yes	No	no	no	no	31.3424	24.5393	50.4869	44.6552	42.0903	45.9635	36.9432	33.9721	22.0065	23.6435	30.3751	39.3844	39.0443	43.0274	43.9277	40.8255	31.4804	34.9523	27.4765	27.8292	35.867	31.5911	30.5202	28.2126	40.6775	38.5837	26.0055	17.1686	39.5714	41.8569	34.5165	36.3539	33.9008
HABP4	ENSG00000130956	22927	hyaluronan binding protein 4	9	96450169	96491336	1	20.7724	20.0294	-0.0508594	0.981936	Yes	No	no	no	no	22.2951	18.4044	32.4558	35.5419	21.0451	19.6987	24.9504	23.2005	20.7724	17.3479	19.5877	21.2333	18.6955	20.3185	20.3409	18.2368	18.1251	17.4762	21.4136	18.9632	25.6978	20.0294	18.2513	22.5968	13.5074	18.6304	16.7178	22.5902	29.4485	19.9772	17.6355	20.3047	21.8715
ANAPC4	ENSG00000053900	29945	anaphase promoting complex subunit 4	4	25377263	25418498	1	55.2159	55.7567	-0.00106836	0.982232	Yes	No	no	no	no	44.4287	44.8957	40.8703	50.1232	49.7431	56.9072	66.029	74.573	54.0906	64.7749	54.5049	46.5763	45.7849	46.6131	77.685	77.2991	41.9739	41.9428	39.4733	41.8669	60.7403	61.7165	57.2888	55.7567	80.5788	80.8053	55.7261	44.2768	55.2159	48.516	51.2089	48.1476	59.0529
CUL4A	ENSG00000139842	8451	cullin 4A	13	113208193	113267108	1	144.62	145.359	0.0109043	0.98238	Yes	No	no	no	no	153.319	158.947	140.642	146.724	124.358	119.286	137.848	131.746	126.691	145.359	152.727	145.551	146.639	133.465	139.141	145.687	155.494	137.188	129.256	140.377	134.948	138.089	141.853	137.052	171.715	168.997	124.455	159.035	155.525	144.597	138.443	125.719	124.667
ZNF629	ENSG00000102870	23361	zinc finger protein 629	16	30778456	30787205	-1	21.9016	21.8589	-0.0230217	0.98238	Yes	No	no	no	no	19.064	19.7987	27.6476	26.4286	34.4375	18.6043	19.5744	27.3434	23.0348	17.9075	19.8716	24.658	26.3263	26.6929	22.5048	21.5526	28.6186	28.8357	31.3465	30.7845	23.9113	24.5889	21.9016	22.1957	14.439	15.9847	15.7891	10.8433	24.8472	19.9772	21.785	21.6421	26.2458
IPMK	ENSG00000151151	253430	inositol polyphosphate multikinase	10	58191517	58267894	-1	55.5766	55.5352	0.0253979	0.983195	Yes	No	no	no	no	55.0916	54.6556	50.4869	43.7439	39.2205	56.9072	64.0991	69.6015	70.5441	67.0133	71.8216	48.9736	42.2238	49.0035	48.6884	58.0262	62.0069	57.6714	54.5661	55.5352	62.5268	65.4619	70.3689	58.0297	64.2767	50.8203	47.3672	46.9876	32.2093	53.2724	47.4366	49.3635	36.0879
RUNX2	ENSG00000124813	860	RUNX family transcription factor 2	6	45328157	45664349	1	75.7217	75.6964	-0.0252741	0.984474	Yes	No	no	no	no	70.2781	68.0407	80.5386	65.6158	83.224	72.2284	83.3978	90.3162	73.0121	72.4695	70.6861	79.4537	74.0189	75.6964	95.2128	86.832	82.9938	69.0309	75.7217	90.0138	79.0174	72.464	74.5261	68.7264	73.5922	69.7814	105.88	96.6861	70.8604	79.9086	81.293	79.8813	82.018
MTIF2	ENSG00000085760	4528	mitochondrial translational initiation factor 2	2	55236595	55269347	-1	38.478	37.6395	0.0158186	0.985277	Yes	No	no	no	no	33.1196	36.53	28.8496	27.3399	35.3941	37.2086	40.665	37.2865	42.5732	43.7895	47.124	37.672	36.2463	40.2386	37.2195	42.6907	32.4344	34.0785	38.1833	34.848	38.478	40.3844	39.7473	41.0487	38.6592	36.8199	37.1507	31.6263	44.1727	38.0517	31.6873	33.9222	42.6494
NAE1	ENSG00000159593	8883	NEDD8 activating enzyme E1 subunit 1	16	66802875	66873256	-1	42.5864	44.8639	0.0074766	0.985277	Yes	No	no	no	no	42.1669	42.386	39.6683	47.3892	36.3507	44.8692	44.3869	60.487	34.7579	41.2712	47.9757	44.8639	39.2987	41.8322	51.5015	39.3749	27.6646	36.7	29.6695	31.0307	41.5013	48.2008	42.5864	40.915	57.1348	56.1117	32.5069	26.2046	29.4485	33.2953	46.3049	48.6339	45.9301
CORO1C	ENSG00000110880	23603	coronin 1C	12	108645109	108731526	-1	178.59	175.795	0.021801	0.986004	Yes	No	no	no	no	224.082	190.737	106.984	155.837	144.446	146.646	191.333	169.032	249.269	194.465	205.245	213.361	163.427	172.907	169.436	186.513	181.251	180.878	224.327	222.141	192.115	189.872	185.96	187.46	145.011	136.917	165.321	170.782	161.967	169.33	165.604	171.435	204.498
TRIM25	ENSG00000121060	7706	tripartite motif containing 25	17	56836387	56914080	-1	134.248	140.775	-0.0111199	0.986004	Yes	No	no	no	no	145.565	144.447	155.067	134.877	150.186	145.551	126.958	130.917	145.818	139.623	133.423	151.031	147.783	150.994	128.754	126.207	176.481	151.169	165.117	165.128	170.54	157.792	134.248	144.539	132.901	140.775	122.597	118.373	150.923	147.45	120.053	125.476	138.884
RGCC	ENSG00000102760	28984	regulator of cell cycle	13	41457550	41470871	1	31.1591	32.0683	-0.0272335	0.987658	Yes	No	yes	no	yes	25.2032	32.0683	56.4972	45.5665	36.3507	26.2649	41.3543	35.6293	31.4672	28.2603	38.8915	32.8774	31.1591	34.2626	41.331	38.9604	30.5265	23.5928	32.8944	28.6911	26.7972	28.6599	25.2476	27.1429	24.0649	26.4574	17.6466	26.2046	34.9701	33.2953	31.3101	48.7555	24.0586
CAMK4	ENSG00000152495	814	calcium/calmodulin dependent protein kinase IV	5	111223653	111494886	1	269.368	271.563	-0.0852153	0.987658	Yes	No	no	no	no	305.831	369.204	424.33	400.985	199.929	191.515	371.362	426.723	172.35	178.236	361.947	282.198	269.368	290.037	376.523	381.108	134.507	196.607	224.585	218.939	224.409	252.891	230.98	271.563	322.315	304.591	155.104	122.891	266.877	227.359	266.513	261.529	325.885
TSR1	ENSG00000167721	55720	TSR1 ribosome maturation factor	17	2322396	2336657	-1	42.2822	40.9741	-0.0243275	0.988097	Yes	No	no	no	no	38.9357	48.2419	52.891	44.6552	46.8733	36.1142	41.4921	39.7723	43.3959	42.6703	42.0142	45.8914	44.1315	37.8482	41.9802	43.5196	43.8818	21.8452	34.9584	40.1429	35.7296	38.4304	42.2822	41.3161	46.4221	42.0011	38.0795	37.0479	39.5714	39.003	42.4383	40.9741	53.5851
RAB11FIP2	ENSG00000107560	22841	RAB11 family interacting protein 2	10	118004916	118046941	-1	57.2068	57.9071	6.88987e-05	0.98815	Yes	No	no	no	no	53.1529	53.2613	49.2848	47.3892	44.9601	64.5678	57.2068	74.573	55.119	55.1216	70.1183	60.2752	48.3285	53.3859	68.8129	66.1084	49.6055	53.3023	50.5671	51.841	62.5268	64.322	62.7642	55.0881	65.2082	64.049	40.8658	46.9876	53.3754	49.4673	60.2624	56.2938	56.8658
LMNB1	ENSG00000113368	4001	lamin B1	5	126776623	126837020	1	71.108	71.8007	-0.0273172	0.988253	Yes	No	no	no	no	68.9857	77.5217	49.2848	55.5911	62.1788	50.341	84.2249	86.1732	74.4517	74.708	73.241	75.344	73.1286	76.0948	59.9408	68.388	84.9017	78.6428	96.8773	86.5659	84.2394	74.7438	84.4629	83.3007	71.108	79.7029	67.8001	84.0356	82.8238	67.5418	60.734	59.2118	62.3337
MAST3	ENSG00000099308	23031	microtubule associated serine/threonine kinase 3	19	18097778	18151692	1	205.226	199.201	0.00382319	0.988253	Yes	No	no	no	no	216.974	208.862	195.937	230.567	270.717	236.384	177.548	185.604	193.739	216.709	171.747	197.607	231.214	199.201	174.629	171.592	282.37	255.152	256.19	244.675	211.767	197.2	205.226	180.106	168.61	187.848	313.924	369.576	257.674	242.58	214.455	218.488	211.06
POLR1E	ENSG00000137054	64425	RNA polymerase I subunit E	9	37485948	37503697	1	30.216	29.5441	-0.0127187	0.988371	Yes	No	no	no	no	35.543	41.2706	52.891	39.1872	33.4809	39.3973	25.6397	34.8007	31.8785	27.1411	29.5235	33.5623	32.5581	37.4498	29.4294	29.0131	20.033	26.2143	25.9286	24.5044	26.3849	30.4512	30.216	29.9508	28.2569	29.5441	43.6521	22.5902	34.9701	34.2466	33.1962	30.0315	31.7136
MDM2	ENSG00000135679	4193	MDM2 proto-oncogene	12	68808177	68845544	1	150.236	147.967	-0.00162803	0.988766	Yes	No	no	no	no	163.982	161.178	133.43	117.562	136.793	101.776	163.901	153.289	141.499	160.748	184.522	162.675	126.671	135.457	140.872	147.967	102.073	134.567	113.131	127.694	135.635	146.394	158.279	159.916	174.975	158.965	135.6	128.312	133.438	135.084	145.139	142.376	152.007
TP53I11	ENSG00000175274	9537	tumor protein p53 inducible protein 11	11	44885903	44951306	-1	30.9879	30.6364	-0.0248832	0.988766	Yes	Yes	no	no	no	33.6043	27.6067	31.2538	32.8079	52.6129	41.5861	27.7074	39.7723	39.0769	39.0328	25.2653	34.5898	31.6679	25.8961	27.4819	28.8058	43.8818	39.3214	31.8625	30.6613	32.8437	28.0086	33.2579	28.2126	18.3204	20.6147	54.7973	54.2165	35.8903	30.4414	27.4435	26.0192	44.8365
STXBP5	ENSG00000164506	134957	syntaxin binding protein 5	6	147204180	147391010	1	117.011	118.874	-0.029839	0.988865	Yes	No	no	no	no	98.551	123.812	94.9634	92.9557	106.182	102.871	131.92	149.975	107.564	106.886	145.063	102.742	110.138	110.756	132.865	122.269	94.4413	106.605	98.6833	96.6632	100.318	118.874	117.011	104.962	128.864	122.365	88.233	105.722	104.91	97.0319	120.619	120.491	110.451
PNPLA6	ENSG00000032444	10908	patatin like phospholipase domain containing 6	19	7534004	7561764	1	135.614	130.963	0.0569476	0.990063	Yes	No	no	no	no	151.865	158.39	126.217	113.916	154.969	131.324	103.11	113.517	128.542	146.758	124.339	148.291	160.883	122.708	105.383	119.368	185.067	166.024	175.179	168.822	143.193	132.226	149.356	155.37	97.8124	106.712	154.175	182.529	163.807	175.038	135.614	126.327	133.416
CDS2	ENSG00000101290	8760	CDP-diacylglycerol synthase 2	20	5126879	5197887	1	173.93	176.263	0.00753561	0.990711	Yes	No	no	no	no	160.59	151.418	165.885	196.847	175.057	163.061	167.623	182.29	166.591	167.463	174.018	163.36	171.693	174.102	187.18	177.187	175.527	175.636	171.309	159.71	170.54	174.728	172.171	190.268	173.733	178.477	188.54	181.625	173.93	176.941	184.56	187.241	184.814
DZIP3	ENSG00000198919	9666	DAZ interacting zinc finger protein 3	3	108589705	108694840	1	39.4984	36.683	-0.00912452	0.992308	Yes	No	no	no	no	36.997	40.1551	36.062	24.6059	28.6979	36.1142	46.7303	56.344	41.3392	36.2348	47.9757	46.5763	40.0618	44.2226	69.0293	69.6314	26.7107	27.0881	31.4755	31.277	37.1038	33.2195	30.6216	36.5026	50.9245	49.6076	48.2959	28.9155	38.6511	31.3927	33.0076	35.138	37.1815
PRKAR1A	ENSG00000108946	5573	protein kinase cAMP-dependent type I regulatory subunit alpha	17	68511780	68551319	1	267.699	271.119	-0.007293	0.992308	Yes	No	no	no	no	243.146	250.133	195.937	209.606	226.714	265.932	316.912	308.235	310.97	295.194	267.699	238.704	226.126	235.057	298.406	303.187	253.751	300.59	269.863	262.284	333.247	300.766	286.647	285.201	318.278	300.732	263.77	240.36	257.674	271.119	254.63	263.474	256.99
YTHDC2	ENSG00000047188	64848	YTH domain containing 2	5	113513694	113595285	1	122.372	125.885	0.000910875	0.992308	Yes	No	no	no	no	114.061	121.581	96.1655	104.803	118.618	133.513	134.126	125.117	122.372	128.011	141.94	131.167	115.607	117.529	144.767	144.858	90.6254	111.848	92.6204	102.82	114.472	105.846	120.763	122.611	151.532	134.712	76.159	80.4212	99.3886	93.2268	140.141	137.148	104.983
EXTL3	ENSG00000012232	2137	exostosin like glycosyltransferase 3	8	28600469	28756561	1	78.4638	76.9632	-0.0278576	0.992759	Yes	No	no	no	no	78.5177	74.7332	57.6993	69.2611	82.2674	88.644	62.1693	59.6584	82.2671	90.9367	64.7246	86.9881	86.6097	82.4692	67.7309	68.388	86.8096	92.6237	95.8454	87.6742	82.7278	80.606	86.6936	76.8827	69.2449	73.9705	95.6631	110.24	102.149	78.0061	78.4638	76.9632	62.3337
CRAT	ENSG00000095321	1384	carnitine O-acetyltransferase	9	129094142	129111189	-1	20.518	20.0976	0.00889089	0.993067	Yes	No	no	no	no	20.518	21.7507	30.0517	31.8966	36.3507	16.4156	20.9528	14.086	19.7441	19.8662	15.6134	27.7403	22.6381	21.9121	22.5048	20.7236	37.2041	20.0976	38.0543	33.8629	21.9874	17.0982	16.9331	23.5328	13.1969	16.7564	31.5781	33.4335	35.8903	29.4901	18.7672	17.5082	14.2165
MTR	ENSG00000116984	4548	5-methyltetrahydrofolate-homocysteine methyltransferase	1	236795260	236921278	1	197.732	198.107	-0.00744295	0.993067	Yes	No	no	no	no	200.495	193.247	211.564	205.961	190.363	184.949	212.147	193.061	178.725	183.552	239.878	209.936	201.581	208.364	221.153	213.868	163.126	165.15	195.819	203.301	183.595	200.619	180.079	202.168	208.356	211.439	146.745	141.867	171.169	193.113	196.537	186.754	183.72
SH3YL1	ENSG00000035115	26751	SH3 and SYLF domain containing 1	2	217730	266398	-1	47.9872	48.4027	0.00621258	0.993067	Yes	No	no	no	no	47.8215	51.0305	67.3158	56.5025	59.3091	50.341	55.2769	55.5154	46.6866	41.5511	52.2339	54.1107	55.4506	64.9396	73.5735	69.6314	41.0199	27.0881	47.9872	50.9791	43.2878	44.1298	43.8031	48.4027	54.806	51.5919	25.0767	33.4335	33.1295	45.6621	43.57	38.664	39.3686
PLEKHG3	ENSG00000126822	26030	pleckstrin homology and RhoGEF domain containing G3	14	64704102	64750249	1	126.382	118.711	-0.00643635	0.993347	Yes	No	no	no	no	95.966	103.734	129.823	105.714	132.967	116.003	113.173	111.859	122.372	132.208	100.777	100.002	172.711	156.174	103.436	103.618	221.317	238.55	142.285	130.896	121.206	118.711	134.654	103.758	123.74	135.374	207.115	262.95	150.923	111.301	105.813	133.135	129.042
DNM1L	ENSG00000087470	10059	dynamin 1 like	12	32679200	32745650	1	103.981	106.752	-0.0619407	0.993659	Yes	No	no	no	no	96.4507	106.802	82.9427	102.069	84.1806	77.7003	108.348	125.117	98.7205	106.606	122.636	97.6048	83.5574	98.8037	116.203	114.602	103.981	87.3809	81.7846	91.984	102.791	109.429	117.822	110.711	127.932	116.743	103.093	74.9995	94.7873	81.8112	114.395	106.752	91.8601
EXOSC9	ENSG00000123737	5393	exosome component 9	4	121801318	121817021	1	31.1634	32.1216	-0.0139368	0.993749	Yes	No	no	no	no	30.3731	33.7415	38.4662	30.0739	27.7413	25.1705	31.705	34.8007	29.8218	28.4002	35.485	32.5349	24.2914	33.8642	29.6458	32.1216	24.8028	24.4666	27.6055	28.6911	29.8205	25.8916	31.5342	37.4385	29.6542	34.6151	32.5069	24.3974	30.3687	24.7336	34.9881	34.6517	45.9301
GRPEL1	ENSG00000109519	80273	GrpE like 1, mitochondrial	4	7058671	7068085	-1	34.3359	34.8569	-0.0346064	0.994702	Yes	No	no	no	no	33.9274	34.8569	39.6683	52.8572	28.6979	47.0579	37.2189	33.1436	35.9919	34.6958	41.1626	43.1516	37.8997	37.4498	26.8327	26.7335	31.4804	38.4476	25.1546	28.4448	26.9346	34.3593	39.4431	38.5082	32.1383	36.7096	39.937	32.5299	32.2093	26.6362	47.8139	43.4058	34.9943
RALGAPA1	ENSG00000174373	253959	Ral GTPase activating protein catalytic subunit alpha 1	14	35538352	35809304	-1	73.3349	73.7669	0.0023299	0.994702	Yes	No	no	no	no	66.8854	76.1275	72.1241	65.6158	58.3525	75.5115	73.3349	72.9158	65.1967	64.2153	77.4992	73.9741	68.0414	73.7044	80.9309	72.9472	54.3753	64.6618	64.3699	63.5391	65.8249	73.7667	68.0368	70.0635	85.7023	77.2777	57.5836	69.5779	74.5415	61.8341	79.6898	77.6927	67.8015
SLC18B1	ENSG00000146409	116843	solute carrier family 18 member B1	6	132769370	132813339	-1	27.7408	28.6137	0.00491424	0.995228	Yes	No	no	no	no	27.6266	28.4432	20.4352	10.936	32.5243	10.9437	25.9154	26.5148	22.4178	17.6277	25.5492	27.3978	22.7653	31.4738	31.5933	29.842	23.8488	19.2238	27.7345	27.8292	32.5689	33.708	29.4049	28.6137	30.12	32.6308	20.4329	14.4577	13.804	25.6849	29.0467	23.9522	25.1522
HSF2	ENSG00000025156	3298	heat shock transcription factor 2	6	122399551	122433119	1	34.8195	33.3143	-0.0535277	0.995595	Yes	No	no	no	no	36.0276	32.3472	33.6579	30.0739	32.5243	40.4917	43.2842	39.7723	22.2121	23.7834	44.2852	40.0693	37.7725	43.4258	36.1376	38.7532	32.4344	14.8547	23.8646	26.4746	24.461	30.7768	30.216	32.0902	37.8829	39.3554	28.7918	10.8433	27.6079	18.0746	34.8937	33.3143	48.1172
ABHD3	ENSG00000158201	171586	abhydrolase domain containing 3, phospholipase	18	21650901	21704780	-1	46.9281	45.0389	-0.00971929	0.996429	Yes	No	no	no	no	44.1056	41.5494	30.0517	21.8719	27.7413	38.303	48.6602	49.7153	49.5659	50.9245	51.3822	37.672	38.0269	33.4658	49.3375	58.0262	32.4344	48.9333	37.9253	34.3555	56.2054	56.8313	48.0617	38.6419	55.427	49.9383	33.4356	38.8552	34.9701	42.8082	40.9294	43.5274	54.6787
ANKS6	ENSG00000165138	203286	ankyrin repeat and sterile alpha motif domain containing 6	9	98731329	98796965	-1	20.4352	19.1204	0.000184404	0.996429	Yes	No	no	no	no	17.2868	17.289	20.4352	45.5665	17.2188	37.2086	19.5744	19.0575	15.6308	15.9489	20.7232	25.6855	30.7776	27.4897	22.5048	17.4078	23.8488	13.9809	21.1556	19.5789	16.0783	15.7955	17.8457	19.1204	18.7862	18.2997	28.7918	15.3613	17.485	19.0259	22.1622	19.2104	21.8715
ARRB1	ENSG00000137486	408	arrestin beta 1	11	75260122	75351705	-1	213.393	208.586	-0.0169357	0.996429	Yes	No	no	no	no	254.294	211.93	168.29	177.709	220.017	201.364	194.227	229.519	229.731	236.016	188.212	234.594	250.545	232.268	168.137	179.052	268.061	234.181	268.96	267.332	217.401	222.277	220.638	208.586	169.697	167.343	227.548	287.347	262.275	237.823	210.211	221.406	241.68
EIF4B	ENSG00000063046	1975	eukaryotic translation initiation factor 4B	12	53006282	53042215	1	628.149	620.473	0.0259028	0.996429	Yes	No	no	no	no	632.826	604.558	581.801	621.527	615.092	615.036	652.295	625.585	726.419	691.258	635.323	655.15	609.956	678.479	682.503	679.735	488.423	574.092	624.736	580.226	660.036	688.49	628.149	657.581	534.087	548.44	574.907	526.804	589.89	591.704	669.96	695.709	639.74
EPM2AIP1	ENSG00000178567	9852	EPM2A interacting protein 1	3	36985043	36993131	-1	120.885	116.809	0.0177518	0.996429	Yes	No	no	no	no	88.8574	98.157	122.611	76.5517	93.7466	94.1158	144.189	152.46	114.763	117.518	129.165	113.701	110.138	127.887	124.859	135.325	93.4873	99.6142	93.6524	105.529	113.51	116.105	123.703	123.28	139.577	134.161	88.233	94.8789	80.9833	83.7138	114.961	113.803	99.5152
GPRASP1	ENSG00000198932	9737	G protein-coupled receptor associated sorting protein 1	X	102651092	102659083	1	68.09	72.7897	-0.0440432	0.996429	Yes	No	no	no	no	67.047	75.012	110.59	99.335	88.007	85.3609	99.2503	67.9443	53.4736	50.6447	81.4735	93.1526	88.7718	85.2581	80.0653	71.7038	59.145	55.9238	78.4307	73.7596	67.6114	72.7897	52.5232	66.186	62.4136	63.608	20.4329	31.6263	62.578	51.3698	68.09	74.8963	69.9887
NELL2	ENSG00000184613	4753	neural EGFL like 2	12	44508275	44921848	-1	152.007	151.632	-0.00184895	0.996429	Yes	No	no	no	no	187.247	192.41	186.321	187.734	177.927	166.344	174.377	151.632	95.4299	86.3199	197.013	185.963	154.778	154.58	162.727	163.095	102.073	105.731	147.831	136.19	122.03	134.995	102.106	134.244	121.877	139.894	55.7261	52.4093	155.525	194.064	174.752	155.507	152.007
SP2	ENSG00000167182	6668	Sp2 transcription factor	17	47896150	47928957	1	48.2547	51.4841	0.00466256	0.996429	Yes	No	no	no	no	57.0303	57.4442	55.2951	71.0838	66.0052	60.1904	45.7654	43.0866	56.7643	51.4841	45.9885	55.8231	55.8321	61.3539	39.3835	40.4111	58.1911	53.3023	61.6609	58.6136	48.3724	36.9648	47.0478	42.6532	32.4489	36.9301	65.0138	86.7464	68.0996	62.7854	43.4757	51.7952	76.5501
URI1	ENSG00000105176	8725	URI1 prefoldin like chaperone	19	29923644	30016612	1	103.093	102.788	0.0374695	0.996429	Yes	No	no	no	no	93.8658	100.388	100.974	100.246	110.009	105.06	111.519	108.545	92.7562	93.7347	101.345	93.8375	93.3502	102.788	117.501	114.602	73.4543	86.5071	81.0106	89.8906	89.0492	103.078	102.309	97.3402	116.443	113.326	103.093	74.9995	96.6278	98.9345	103.55	113.56	110.451
ZNF644	ENSG00000122482	84146	zinc finger protein 644	1	90915298	91022272	-1	157.56	156.51	-0.0104308	0.996429	Yes	No	no	no	no	153.966	167.871	139.44	165.862	137.75	121.475	157.56	159.089	138.62	152.913	188.78	156.51	130.996	137.05	161.213	158.743	124.014	121.459	125.773	122.522	142.644	156.001	147.024	152.295	188.328	172.965	123.526	138.252	126.076	133.181	175.978	179.095	172.785
FANCM	ENSG00000187790	57697	FA complementation group M	14	45135930	45200890	1	28.6186	28.5724	0.0159773	0.996429	Yes	No	no	no	no	23.7492	25.6547	18.031	18.2266	19.132	20.793	27.2938	33.1436	21.1838	23.7834	34.9172	28.0828	25.3089	25.0993	37.2195	29.4276	28.6186	33.2047	27.0895	22.0417	26.6598	27.52	23.7267	29.5497	41.4538	35.7175	19.5041	21.6866	21.1661	20.9285	31.593	28.5724	32.8072
TOP1MT	ENSG00000184428	116447	DNA topoisomerase I mitochondrial	8	143304384	143359979	-1	20.1245	20.4263	0.0477878	0.996429	Yes	No	no	no	no	25.5263	25.9335	31.2538	34.6305	29.6545	36.1142	22.607	23.2005	21.5951	15.2494	19.8716	31.5075	28.4884	18.7249	20.1245	24.4539	30.5265	27.9619	27.9925	25.3664	24.7359	18.8895	18.7583	18.853	12.7311	15.7642	18.5754	21.6866	25.7674	24.7336	20.0875	20.4263	31.7136
SH3BP2	ENSG00000087266	6452	SH3 domain binding protein 2	4	2793071	2841098	1	337.791	356.295	-0.0280925	0.996765	Yes	No	no	yes	no	331.357	317.058	290.901	283.424	421.86	321.745	323.666	329.778	389.123	418.309	290.693	341.788	337.791	325.495	265.947	285.779	418.785	371.369	317.335	349.958	331.598	356.295	398.588	360.747	312.379	306.355	395.655	423.792	373.628	417.618	393.545	369.01	293.078
GNG2	ENSG00000186469	54331	G protein subunit gamma 2	14	51826195	51979342	1	210.741	217.578	-0.0157683	0.996765	Yes	No	no	no	no	237.007	198.266	174.3	173.153	180.797	192.609	224.554	257.691	173.172	227.062	187.361	181.511	188.608	184.46	230.675	228.167	201.284	217.578	149.895	157.986	195.688	233.025	185.555	156.841	304.771	255.204	299.992	241.263	210.741	187.405	219.17	258.976	197.937
SHISA5	ENSG00000164054	51246	shisa family member 5	3	48467798	48504826	-1	159.782	161.387	0.00565742	0.998174	Yes	No	no	no	no	159.782	148.63	209.16	165.862	204.712	167.439	150.392	127.603	154.251	168.023	119.797	137.674	148.419	160.556	144.55	148.381	179.343	194.859	205.622	182.613	181.946	153.721	170.244	169.944	134.919	139.783	193.184	230.42	188.654	167.428	158.814	161.829	170.597
RBM17	ENSG00000134453	84991	RNA binding motif protein 17	10	6089034	6117457	1	93.867	92.4934	0.0192721	0.99823	Yes	No	no	no	no	96.2891	105.686	106.984	123.03	117.662	103.965	94.977	89.4876	87.4088	81.4233	105.887	103.084	96.5298	107.569	85.4751	89.3188	102.073	92.6237	81.7846	85.704	84.3768	92.4934	100.99	95.8694	95.9493	96.1286	102.164	105.722	93.867	95.1293	83.2735	85.7173	90.7666
ABHD4	ENSG00000100439	63874	abhydrolase domain containing 4, N-acyl phospholipase B	14	22598290	22612963	1	25.7567	23.7673	0.00997178	0.99882	Yes	No	no	no	no	25.8494	23.4238	31.2538	30.0739	25.8281	30.6424	20.815	23.2005	26.9425	21.9647	18.7361	21.5758	27.3437	25.4977	22.9376	22.3815	25.7567	29.7095	34.5714	29.0605	27.072	24.5889	19.6708	27.9452	19.0967	22.599	36.222	38.8552	28.5282	26.6362	21.5964	22.25	27.3393
BRIX1	ENSG00000113460	55299	biogenesis of ribosomes BRX1	5	34915677	34925996	1	29.0911	29.1252	0.00169134	0.999089	Yes	No	no	no	no	30.5346	25.097	28.8496	30.0739	21.0451	38.303	31.2914	38.9437	23.4461	31.618	34.6333	27.3978	24.9273	19.5217	29.6458	24.4539	10.4935	16.6024	23.4776	20.1946	23.9113	26.2173	28.3909	28.3463	36.3303	29.8748	27.863	17.1686	20.2458	23.7823	33.6677	35.5028	27.3393
TGFB1	ENSG00000105329	7040	transforming growth factor beta 1	19	41301587	41353922	-1	496.454	499.032	-0.0250265	0.999359	Yes	No	no	no	no	549.462	518.392	496.454	602.389	595.004	570.167	446.488	381.979	556.948	499.032	435.472	508.915	547.002	518.321	408.333	353.338	696.385	620.404	650.923	625.171	483.312	410.195	529.997	516.117	344.672	379.994	717.009	796.983	616.577	605.974	432.305	491.689	605.839
FAM53B	ENSG00000189319	9679	family with sequence similarity 53 member B	10	124619292	124744378	-1	171.439	163.125	-0.0167746	0.999705	Yes	No	no	no	no	157.682	142.774	180.31	202.315	183.667	212.308	142.534	172.346	150.137	186.63	110.429	136.989	171.439	154.978	141.088	143.822	192.698	180.005	154.023	152.568	161.745	153.721	170.954	163.125	192.209	177.595	290.704	299.094	158.286	144.597	197.385	227.121	182.627
MTA3	ENSG00000057935	57504	metastasis associated 1 family member 3	2	42494569	42756947	1	32.2936	32.0726	-0.0136985	0.999705	Yes	No	no	no	no	31.8271	38.2032	44.4765	40.0985	34.4375	31.7367	31.5671	33.9721	21.5951	24.2031	33.2139	33.9048	36.1192	34.661	42.1966	32.7433	34.3423	25.3405	29.0245	27.8292	27.072	31.4282	25.6532	28.6137	32.2936	32.0796	24.148	18.0722	39.5714	28.5388	28.2922	27.9645	42.6494
HIF1A	ENSG00000100644	3091	hypoxia inducible factor 1 subunit alpha	14	61695513	61748259	1	231.968	196.115	-0.233761	8.54572e-06	No	No	no	no	no	309.385	247.066	231.999	225.099	245.846	200.27	198.776	210.462	204.639	187.329	364.785	298.979	200.309	167.329	176.576	152.94	185.067	170.393	184.596	160.079	231.968	207.622	229.155	195.215	244.841	196.115	221.976	140.963	230.066	156.012	276.792	235.388	246.054
VCAN	ENSG00000038427	1462	versican	5	83471618	83582303	1	3350	2884.76	-0.215712	1.15435e-05	No	No	yes	yes	yes	3071.88	3018.61	2259.89	1887.36	3350	2884.76	2775.84	2395.45	4712.47	3699.86	4541.51	3485.35	2597.53	2517.1	1988.87	1833.83	3395.12	3477.76	4386.18	3466.45	4396.66	3842.06	4428.07	3829.43	1918.83	1707.27	3274.84	2891.55	2629.2	2461.95	3671.77	2746.12	2508.66
CYP1B1	ENSG00000138061	1545	cytochrome P450 family 1 subfamily B member 1	2	38066973	38109902	-1	125.257	99.5513	-0.364968	8.05923e-05	No	No	no	no	no	112.93	99.5513	84.1448	63.7931	325.243	174.005	108.486	124.288	272.51	168.023	231.078	166.442	83.303	81.6724	91.3177	72.1182	92.5333	84.7594	125.257	94.8162	192.528	178.147	218.914	186.791	126.38	84.5534	266.556	153.613	78.2225	75.1522	190.029	129.245	84.2051
VEGFA	ENSG00000112715	7422	vascular endothelial growth factor A	6	43770184	43786487	1	32.5585	25.8505	-0.260356	0.00010823	No	No	yes	yes	yes	84.98	75.5697	68.5179	68.3498	32.5243	27.3593	33.2213	28.172	37.0202	30.2189	43.1497	52.3983	37.391	23.1073	13.2	10.1546	21.9409	25.3405	39.0863	20.0715	30.3702	26.543	49.8869	35.9677	14.1285	11.7956	25.0767	30.7227	35.8903	30.4414	58.3763	38.1776	76.5501
NFKBIA	ENSG00000100906	4792	NFKB inhibitor alpha	14	35401079	35404749	-1	336.229	269.958	-0.243631	0.000141362	No	No	no	no	no	459.958	345.78	391.874	423.769	421.86	341.443	343.241	333.921	363.621	314.781	382.386	392.131	379.124	319.519	151.475	140.921	345.331	209.714	226.391	196.405	267.697	259.242	336.229	269.958	202.767	155.327	475.529	337.95	252.153	227.359	475.592	433.45	459.301
DAB2	ENSG00000153071	1601	DAB adaptor protein 2	5	39371675	39462300	-1	43.4125	51.841	0.310525	0.000207779	No	No	no	yes	no	45.5596	52.9825	34.86	47.3892	32.5243	47.0579	50.8658	48.0581	64.991	46.7274	47.6918	70.8919	43.75	50.9955	59.2916	70.6676	50.5595	83.0118	31.3465	51.841	47.273	60.4138	37.111	44.6588	50.9245	52.5841	41.7946	57.8309	37.7309	44.7108	36.5913	59.455	49.2108
GIMAP6	ENSG00000133561	474344	GTPase, IMAP family member 6	7	150625375	150632648	-1	177.443	206.447	0.19965	0.000207779	No	No	no	no	no	133.932	166.755	135.834	128.498	143.49	176.194	204.566	196.376	184.073	211.393	106.739	107.879	158.721	187.647	231.973	251.17	183.159	218.452	228.713	213.275	197.75	217.718	177.443	206.447	200.593	236.573	142.102	187.047	211.661	253.044	145.799	157.331	137.79
S1PR1	ENSG00000170989	1901	sphingosine-1-phosphate receptor 1	1	101236865	101243713	1	196.65	231.765	0.258763	0.000207779	No	No	no	no	no	143.949	217.786	260.849	396.429	301.328	350.198	185.819	314.035	161.244	217.548	153.579	206.511	197.256	203.185	238.898	259.667	204.146	217.578	194.013	196.774	196.65	181.404	183.121	232.253	225.434	271.85	281.417	287.347	233.747	265.411	206.816	311.014	183.72
DOK3	ENSG00000146094	79930	docking protein 3	5	177501904	177511274	-1	110.451	98.6322	-0.187531	0.000209084	No	No	no	yes	no	111.637	104.85	91.3572	93.867	138.707	118.192	90.5659	71.2586	168.442	127.032	116.107	98.6322	119.804	107.569	75.5211	66.3156	139.277	119.712	186.66	160.079	129.176	94.1218	131.713	125.686	58.9979	63.3875	118.882	115.662	125.156	113.204	102.606	87.2979	110.451
TIPARP	ENSG00000163659	25976	TCDD inducible poly(ADP-ribose) polymerase	3	156673235	156706770	1	166.797	123.027	-0.255345	0.000209084	No	No	no	no	no	212.288	178.467	238.01	185	254.455	193.704	145.705	141.689	166.797	139.763	291.261	234.594	129.851	109.162	86.1243	88.4899	111.612	111.848	96.4903	86.8122	96.0577	119.525	201.981	123.413	201.99	123.027	265.628	175.3	117.794	113.204	258.685	205.843	209.966
RAPGEF2	ENSG00000109756	9693	Rap guanine nucleotide exchange factor 2	4	159103013	159360174	1	110.932	99.806	-0.179296	0.000469486	No	Yes	no	no	no	116.161	106.523	104.58	102.069	137.75	114.909	105.867	103.574	115.174	107.865	110.713	101.029	101.235	82.4692	102.57	86.832	115.428	108.352	107.584	92.3534	122.03	99.6584	113.057	98.6773	97.9676	96.79	129.099	107.529	111.352	90.3729	122.788	115.992	98.4216
CD14	ENSG00000170458	929	CD14 molecule	5	140631728	140633700	-1	361.664	307.601	-0.200164	0.000663408	No	No	yes	no	no	383.703	347.732	324.558	282.512	518.476	362.236	283.553	255.205	577.309	404.318	387.496	373.98	333.339	296.81	196.052	154.184	520.858	407.195	687.816	476.667	430.817	322.261	457.803	454.878	236.458	229.518	472.743	390.359	361.664	365.297	379.682	275.39	301.826
PID1	ENSG00000153823	55022	phosphotyrosine interaction domain containing 1	2	228850526	229271287	-1	60.0738	50.052	-0.247432	0.000669357	No	No	yes	yes	no	72.3784	60.7904	55.2951	30.9852	62.1788	43.7748	52.3821	31.4864	88.2315	75.4075	66.4279	56.508	73.5101	52.9875	26.6163	31.2927	63.9148	42.8166	74.9477	69.5729	62.6642	58.6226	74.1205	60.5702	45.6458	35.1663	39.937	46.084	72.7009	61.8341	60.0738	47.1749	40.4622
NCF2	ENSG00000116701	4688	neutrophil cytosolic factor 2	1	183554461	183590905	-1	375.935	344.379	-0.128227	0.000891007	No	No	no	yes	no	393.881	379.522	318.548	256.995	400.814	370.991	339.657	305.749	541.112	450.206	388.347	368.843	349.491	327.885	258.373	244.332	446.45	429.914	562.172	474.081	473.417	433.156	435.8	434.019	246.705	233.046	439.307	359.636	453.691	407.154	367.516	306.272	326.978
SLCO3A1	ENSG00000176463	28232	solute carrier organic anion transporter family member 3A1	15	91853708	92172435	1	98.5312	83.1721	-0.175754	0.0010491	No	Yes	no	no	no	92.0886	86.4451	125.015	101.158	114.792	83.1721	97.3204	65.4585	115.585	85.3405	100.777	85.9607	83.5574	80.0788	76.603	74.6051	114.474	104.857	118.678	102.943	98.5312	89.2366	100.889	89.3176	72.0396	74.9626	101.236	108.433	99.3886	78.0061	94.2131	87.9059	92.9537
ZSWIM6	ENSG00000130449	57688	zinc finger SWIM-type containing 6	5	61332258	61546172	1	112.649	100.69	-0.151643	0.00117508	No	No	no	no	no	118.261	108.196	86.5489	82.0197	123.401	107.248	98.9746	93.6305	138.209	120.176	124.339	103.084	105.432	91.2341	97.3767	87.6609	100.165	109.226	141.382	125.724	123.13	110.08	126.542	111.781	92.9994	81.2463	99.3782	94.8789	116.874	106.545	108.925	98.3622	109.357
ANPEP	ENSG00000166825	290	alanyl aminopeptidase, membrane	15	89784895	89815401	-1	145.063	142.793	-0.228479	0.00134459	No	No	yes	yes	yes	193.709	177.073	167.087	174.064	189.406	143.362	120.892	94.4591	68.4874	44.489	145.063	157.88	222.82	177.289	35.9212	31.4999	209.869	179.131	209.492	164.143	132.749	118.059	289.384	255.652	73.1264	66.2537	190.397	191.565	190.495	188.356	54.1325	45.4727	219.808
ZNF737	ENSG00000237440	100129842	zinc finger protein 737	19	20535825	20565809	-1	43.57	51.0345	0.286444	0.00140683	No	No	no	no	no	39.0973	47.6842	39.6683	51.0345	38.2639	54.7185	44.2491	43.9152	38.8712	48.5462	42.582	33.5623	43.8772	63.3459	71.8424	73.3616	40.066	40.1952	43.7303	49.8708	50.2963	48.6893	47.9603	52.1465	58.2216	73.1988	26.9343	34.3371	32.2093	40.9056	43.57	46.0807	39.3686
VNN2	ENSG00000112303	8875	vanin 2	6	132743870	132763459	-1	74.9828	67.7706	-0.187189	0.00159728	No	No	no	no	no	74.9634	68.0407	70.922	61.9705	81.3108	65.6622	66.7183	62.9727	75.4801	57.4999	126.043	79.4537	66.2609	58.9635	82.4456	66.1084	74.4083	83.0118	102.166	78.0694	148.14	130.761	94.2983	77.9524	53.7192	47.1824	100.307	67.7706	59.8172	58.0289	117.13	92.8908	72.1758
ZFHX3	ENSG00000140836	463	zinc finger homeobox 3	16	72782885	73891871	-1	118.106	102.745	-0.259229	0.00163	No	No	yes	yes	no	113.576	102.061	93.7613	83.8424	147.316	120.381	114.689	102.745	143.762	117.798	150.74	121.235	124.382	102.389	70.7604	80.6149	140.231	114.469	146.541	137.545	113.098	114.314	134.857	106.7	64.5872	52.2534	122.597	131.023	126.997	134.132	109.114	85.4742	118.106
LYZ	ENSG00000090382	4069	lysozyme	12	69348381	69354234	1	2676.89	2474.91	-0.220259	0.00163	No	No	yes	no	no	3323.75	2695.69	2631.33	2042.29	1951.46	1622.95	1852.95	1541.18	3904.81	3221.82	3115.58	2631.56	2676.89	2758.93	1974.15	1846.68	2925.77	2888.81	4090.39	3063.92	3613.22	3076.87	3723.37	3542.49	1692	1664.72	2297.77	1887.64	2599.75	2753.99	2413.52	1895.87	2607.08
MXD1	ENSG00000059728	4084	MAX dimerization protein 1	2	69897688	69942945	1	174.972	148.317	-0.224782	0.00171713	No	No	yes	no	no	216.004	207.189	183.916	199.581	250.629	288.914	175.894	148.317	209.164	202.999	280.189	309.595	139.389	111.154	96.0784	92.0129	106.843	113.595	127.063	108.731	125.054	126.201	228.344	164.863	132.59	84.333	194.113	152.71	115.953	97.0319	233.882	202.682	174.972
DTX4	ENSG00000110042	23220	deltex E3 ubiquitin ligase 4	11	59171430	59208588	1	58.8478	56.0523	-0.203087	0.00187775	No	No	yes	no	no	50.4064	51.8671	50.4869	58.3251	95.6598	73.3228	54.7255	45.5724	109.827	68.4123	55.0727	56.1655	66.7696	49.8003	57.3441	49.9439	82.9938	61.1666	91.0724	75.7298	79.8419	67.9045	68.9493	67.7905	49.372	48.5052	51.0822	53.3129	68.0996	69.4444	58.8478	49.1203	62.3337
SLC7A7	ENSG00000155465	9056	solute carrier family 7 member 7	14	22773222	22829820	-1	168.778	145.187	-0.182475	0.0018831	No	No	no	no	no	202.272	166.198	114.196	114.828	154.012	142.268	146.118	114.345	241.66	204.677	215.465	203.429	171.185	145.417	116.203	125.171	206.054	174.762	122.935	122.03	216.027	190.361	210.701	189.332	119.238	121.153	190.397	147.288	209.82	226.408	166.547	137.512	165.13
PLPPR2	ENSG00000105520	64748	phospholipid phosphatase related 2	19	11355386	11365698	1	38.873	32.8774	-0.172243	0.00216644	No	No	no	no	no	38.7742	37.6454	36.062	38.2759	63.1354	39.3973	38.873	28.172	56.7643	50.7846	37.1882	32.8774	39.2987	27.0913	24.0196	24.6611	42.9278	47.1857	65.2729	49.2551	54.5564	42.3385	48.7715	43.7228	25.928	25.4652	50.1535	35.2407	46.0132	39.9543	35.6482	27.3566	44.8365
CYTIP	ENSG00000115165	9595	cytohesin 1 interacting protein	2	157414619	157488961	-1	522.802	438.104	-0.182232	0.00220591	No	No	no	no	no	625.879	598.423	664.744	618.793	602.657	633.64	568.07	541.897	446.299	476.788	653.207	575.697	539.753	447.804	377.389	373.44	310.988	291.852	317.851	278.415	346.44	376.161	514.991	418.242	499.775	378.782	433.735	372.287	396.634	357.686	566.599	560.02	553.348
SULF2	ENSG00000196562	55959	sulfatase 2	20	47656197	47786616	-1	222.425	197.819	-0.176295	0.00221587	No	Yes	yes	yes	no	159.943	134.129	181.512	169.507	261.151	223.251	116.481	118.488	316.523	228.181	168.057	179.113	242.024	203.583	130.052	129.937	306.219	299.716	345.456	302.55	278.141	238.236	249.739	242.147	124.827	118.617	228.477	250.3	242.03	195.966	231.242	197.819	254.803
F5	ENSG00000198734	2153	coagulation factor V	1	169511951	169586588	-1	75.2631	63.7367	-0.13492	0.00223699	No	No	no	no	no	79.487	82.5411	78.1344	47.3892	93.7466	84.2665	54.1741	52.2011	83.2955	59.3187	116.107	97.9472	70.0763	72.9076	65.567	65.2794	80.132	76.0214	93.7814	77.4537	86.5756	62.0422	125.528	114.321	51.7008	51.5919	93.8056	81.3248	69.0199	63.7367	74.1256	56.2938	67.8015
TNFAIP2	ENSG00000185215	7127	TNF alpha induced protein 2	14	103121476	103137439	1	569.335	506.693	-0.15583	0.00225673	No	No	yes	yes	no	515.373	506.401	436.351	319.877	624.658	506.693	433.944	374.522	795.317	613.752	497.925	513.024	707.249	541.03	281.527	313.963	665.859	597.685	777.083	720.972	637.636	526.3	662.826	667.743	442.795	409.098	569.335	540.358	581.607	603.12	573.766	432.599	426.494
DENND2D	ENSG00000162777	79961	DENN domain containing 2D	1	111185969	111204535	-1	234.579	250.312	0.133289	0.00228882	No	Yes	no	no	no	165.598	187.948	200.745	205.049	187.493	171.816	237.925	243.605	206.696	213.491	148.185	156.51	242.914	281.272	259.455	290.131	259.475	289.231	261.866	277.183	234.579	252.077	193.869	218.347	295.3	323.883	183.896	209.637	268.717	305.365	200.215	216.543	150.913
MCC	ENSG00000171444	4163	MCC regulator of WNT signaling pathway	5	113022106	113488823	-1	18.8699	22.5243	0.221967	0.00234071	No	No	no	no	no	19.2255	17.8467	16.829	16.4039	11.4792	12.0381	31.1536	40.6008	14.3967	22.5243	17.8844	19.521	23.5283	25.8961	27.4819	37.717	18.1251	21.8452	17.1567	24.5044	16.3532	15.7955	13.8913	18.0507	28.2569	28.0008	15.7891	16.265	22.0864	28.5388	12.0713	12.5232	44.8365
S100A8	ENSG00000143546	6279	S100 calcium binding protein A8	1	153390032	153391073	-1	434.358	428.166	-0.206007	0.00245731	No	No	yes	yes	yes	425.708	438.081	244.02	231.478	394.118	343.632	434.358	362.093	596.437	453.424	624.819	512.682	431.777	449.796	217.042	212.624	516.088	428.166	716.454	572.099	542.265	517.507	706.629	667.074	333.494	274.606	520.11	450.901	416.88	371.004	593.099	454.241	328.072
DAPK1	ENSG00000196730	1612	death associated protein kinase 1	9	87497228	87708634	1	111.759	93.9753	-0.20982	0.00261164	No	No	yes	yes	yes	151.865	129.389	79.3365	71.0838	112.879	86.4552	103.937	92.8019	174.406	134.586	107.59	126.03	104.542	85.2581	75.0883	89.5261	136.415	113.595	141.124	136.683	130.55	103.241	122.892	110.176	77.0078	66.5845	117.954	93.9753	188.654	156.012	106.567	83.772	87.4858
PELI1	ENSG00000197329	57162	pellino E3 ubiquitin protein ligase 1	2	64092652	64144420	-1	145.403	117.098	-0.183611	0.00273377	No	No	no	no	no	195.486	171.496	185.119	165.862	145.403	117.098	130.817	140.86	127.72	133.187	214.045	192.47	151.344	104.78	82.662	88.4899	75.3622	66.4095	117.646	111.932	104.715	115.454	181.803	138.389	107.594	79.262	96.5919	83.132	101.229	104.642	156.739	122.193	148.726
TNFAIP3	ENSG00000118503	rt	TNF alpha induced protein 3	6	137867214	137883314	1	893.299	601.496	-0.393758	0.00273377	No	No	no	no	no	1461.95	1033.16	1574.71	1861.85	1205.31	1280.41	941.086	903.162	635.719	632.08	1421.95	1346.26	1262.9	899.99	321.776	209.516	421.647	269.133	303.661	231.13	352.211	427.293	893.299	583.907	807.651	494.864	946.415	769.874	608.295	507.039	1197.61	1291.6	1415.08
FPR1	ENSG00000171051	2357	formyl peptide receptor 1	19	51745172	51804115	-1	173.274	142.122	-0.128582	0.00283424	No	No	yes	yes	yes	185.793	129.11	97.3675	106.626	210.451	232.006	173.274	173.175	134.918	110.943	262.873	251.375	200.69	160.556	75.3047	68.1807	165.988	108.352	203.43	150.721	192.253	160.235	179.978	179.705	54.6507	44.8673	114.238	102.108	184.053	159.817	205.684	176.055	179.346
SDCBP	ENSG00000137575	6386	syndecan binding protein	8	58552924	58582859	1	334.362	329.479	-0.203698	0.00283424	No	Yes	yes	yes	no	398.081	374.502	320.952	298.005	294.632	282.347	432.842	409.323	468.1	399.562	527.165	390.419	326.98	329.479	259.671	260.496	249.935	268.259	334.362	290.852	348.638	342.942	430.629	408.08	344.983	283.645	279.559	255.721	266.877	248.288	430.985	360.621	283.235
FRY	ENSG00000073910	10129	FRY microtubule binding protein	13	31846713	32299125	1	139.764	123.17	-0.142649	0.00287209	No	No	yes	no	no	147.18	132.177	127.419	135.788	143.49	130.23	134.677	116.831	150.343	135.705	177.425	140.071	126.926	100.796	118.8	94.2925	148.817	142.431	150.927	139.761	167.517	162.678	158.381	143.47	103.867	98.5538	150.46	160.842	131.598	114.155	139.764	129.002	115.919
GLUL	ENSG00000135821	2752	glutamate-ammonia ligase	1	182378098	182392206	-1	318.979	294.149	-0.115878	0.00287209	No	No	no	no	no	413.591	361.675	286.092	291.626	343.419	316.273	318.979	294.149	401.258	378.296	355.985	367.473	358.267	314.339	212.281	198.74	292.863	264.764	316.432	292.699	318.268	341.151	418.157	385.884	233.818	189.611	334.356	328.01	280.681	249.239	332.905	317.458	337.914
NUMB	ENSG00000133961	8650	NUMB endocytic adaptor protein	14	73275107	73458617	-1	198.162	172.36	-0.121381	0.00287209	No	No	no	no	no	220.043	203.843	174.3	167.685	202.799	177.288	193.814	169.861	241.454	172.36	217.452	192.127	184.411	174.5	143.036	136.361	207.008	182.626	219.683	199.73	198.162	187.429	217.393	185.053	145.321	146.618	185.754	181.625	215.342	222.603	180.976	153.197	220.902
KYNU	ENSG00000115919	8942	kynureninase	2	142877657	143055833	1	73.6983	68.1571	-0.178178	0.00300114	No	No	yes	yes	no	90.473	75.8486	63.7096	50.1232	72.7014	78.7946	74.5756	64.6299	86.1748	75.9671	91.977	74.6591	68.0414	61.7523	65.3506	61.5492	70.5925	68.1571	100.876	85.5808	91.1105	80.7689	74.5261	72.604	72.9711	62.8363	50.1535	53.3129	59.8172	70.3957	74.9744	66.2637	60.1465
S100A12	ENSG00000163221	6283	S100 calcium binding protein A12	1	153373711	153375621	-1	60.653	50.686	-0.265951	0.00302287	No	No	yes	yes	yes	42.9747	35.9723	32.4558	31.8966	78.441	61.2847	60.653	48.0581	69.31	50.0851	61.6019	50.686	51.8895	42.629	28.1311	29.2203	70.5925	61.1666	92.8784	75.6066	79.9793	71.6498	100.078	87.7131	34.7777	31.0874	96.5919	74.9995	68.0996	69.4444	87.5173	59.9413	48.1172
CXCR4	ENSG00000121966	7852	C-X-C motif chemokine receptor 4	2	136114349	136119177	-1	1195.36	956.921	-0.153071	0.00312193	No	No	no	no	yes	1439.33	1155.58	2077.17	2212.71	1814.67	2084.78	1298.66	1010.05	1136.52	950.078	1343.04	1531.88	1537.48	1087.64	619.749	455.713	642.964	410.69	672.594	450.069	614.412	624.819	1195.36	893.042	992.873	633.986	980.779	956.921	721.488	596.461	1412.06	1611.12	1527.72
ALDH2	ENSG00000111275	217	aldehyde dehydrogenase 2 family member	12	111766887	111817532	1	80.8984	74.9995	-0.31412	0.00312193	No	No	yes	no	no	63.8158	58.5596	69.72	39.1872	79.3976	89.7383	87.2575	65.4585	112.5	108.984	113.836	90.4128	80.2507	78.0868	63.6195	52.2235	124.968	103.983	116.485	98.264	98.119	85.1656	106.973	105.496	57.1348	52.3636	74.3014	74.9995	92.0265	82.7625	95.1562	73.4373	78.7373
DENND1A	ENSG00000119522	57706	DENN domain containing 1A	9	123379654	123930152	-1	111.281	100.849	-0.1121	0.00312193	No	No	no	no	no	131.832	117.398	138.238	123.03	132.01	131.324	97.4583	92.8019	135.329	108.844	111.281	103.769	120.694	99.9989	80.0653	74.6051	94.4413	98.7404	129.514	127.448	119.282	114.965	130.497	114.856	76.2315	71.6555	135.6	113.855	149.083	137.938	109.491	95.8089	108.264
APLP2	ENSG00000084234	334	amyloid beta precursor like protein 2	11	130068147	130144811	1	665.848	590.034	-0.170421	0.00343201	No	No	no	no	no	752.865	603.443	490.444	493.03	741.363	607.375	608.597	514.554	864.627	708.746	682.731	707.206	580.196	590.034	426.726	400.795	750.76	702.542	885.183	761.977	775.058	659.341	781.155	716.547	406.154	430.925	717.938	637.948	646.946	608.828	631.765	520.262	655.05
ZNF253	ENSG00000256771	56242	zinc finger protein 253	19	19865882	19894674	1	22.3509	26.3704	0.208965	0.00362121	No	No	no	no	no	20.3564	26.7701	16.829	29.1626	21.0451	26.2649	27.7074	29.0006	17.8931	23.7834	25.2653	26.3704	23.4012	27.4897	36.5704	36.2663	18.1251	28.8357	20.8976	21.426	19.6513	23.6119	20.3806	23.9339	33.5357	33.4025	17.6466	18.0722	20.2458	20.9285	22.3509	25.776	26.2458
ZNF445	ENSG00000185219	353274	zinc finger protein 445	3	44431705	44477670	-1	109.388	119.916	0.14942	0.00362121	No	No	no	no	no	88.2112	104.85	109.388	91.133	88.9636	101.776	106.97	111.031	108.181	112.062	99.9257	108.564	102.762	126.293	146.714	155.842	116.382	129.324	121.903	135.205	117.221	123.596	115.896	122.344	113.804	131.074	70.5864	114.758	111.352	126.522	92.9871	93.7419	106.077
CTLA4	ENSG00000163599	1493	cytotoxic T-lymphocyte associated protein 4	2	203853888	203873965	1	32.2031	28.2866	-0.252852	0.00378097	No	No	yes	no	no	30.2115	28.7221	68.5179	60.1478	44.0035	55.8129	55.9661	53.8583	29.2048	23.0839	32.6462	27.3978	38.9171	28.2866	33.1081	18.2368	24.8028	19.2238	23.4776	18.717	28.034	24.5889	39.9501	39.1767	41.4538	34.0639	31.5781	13.5541	19.3256	10.4642	45.4562	39.6367	19.6843
KIF13A	ENSG00000137177	63971	kinesin family member 13A	6	17759183	17987635	-1	81.332	72.5023	-0.213226	0.00378097	No	No	no	no	no	85.3031	72.5023	69.72	52.8572	76.5278	85.3609	69.0617	55.5154	100.16	79.1848	85.7317	82.8784	76.5625	73.306	46.9572	54.9176	90.6254	94.3713	86.8155	75.8529	93.1718	89.8879	91.7634	79.1557	57.4454	53.6865	80.8028	78.6139	58.8969	64.6879	84.3108	66.5069	88.5794
RIPK2	ENSG00000104312	8767	receptor interacting serine/threonine kinase 2	8	89757806	89791064	1	55.3292	48.3753	-0.15169	0.00378097	No	No	no	no	no	79.0023	72.5023	49.2848	69.2611	57.3959	59.096	48.9359	47.2296	55.736	56.3807	93.1126	87.673	48.2013	47.4099	32.6753	29.0131	55.3292	49.8071	42.9563	35.8331	60.1906	48.2008	60.4321	50.9431	49.0614	41.1192	65.0138	42.4696	54.2956	44.7108	68.1843	63.3457	74.363
ZNF385A	ENSG00000161642	25946	zinc finger protein 385A	12	54369133	54391298	-1	101.782	93.5579	-0.163692	0.00378097	No	No	no	no	no	101.782	109.311	103.378	103.892	138.707	123.664	115.654	85.3446	139.443	110.103	92.2609	79.4537	101.235	68.9236	64.2686	65.0722	171.711	136.314	163.698	129.418	150.614	111.546	135.668	127.024	49.5272	54.5684	136.529	131.927	188.654	180.746	99.9659	89.2433	110.451
HS3ST3B1	ENSG00000125430	9953	heparan sulfate-glucosamine 3-sulfotransferase 3B1	17	14301081	14349404	1	42.7928	48.3908	0.224699	0.00391391	No	No	no	no	no	42.8131	44.8957	33.6579	59.2365	39.2205	48.1523	41.9057	53.0297	32.9068	42.9501	49.679	52.0559	45.4033	47.0115	61.0227	55.5393	48.6516	43.6904	49.9221	59.5987	31.607	41.0358	40.964	47.8678	39.9012	46.8517	42.7233	31.6263	46.9335	51.3698	39.892	48.3908	42.6494
TMEM170B	ENSG00000205269	100113407	transmembrane protein 170B	6	11537749	11583524	1	229.444	211.29	-0.154377	0.00391933	No	No	no	no	no	341.213	270.211	167.087	167.685	237.236	224.346	198.501	211.29	323.31	345.979	466.131	386.652	168.641	159.759	147.58	141.75	161.218	149.421	243.032	208.349	242.961	216.415	297.293	241.612	257.417	177.375	151.389	112.047	148.163	146.499	335.734	263.231	154.194
MLEC	ENSG00000110917	9761	malectin	12	120687149	120701859	1	104.578	112.855	0.159551	0.00395943	No	No	no	no	no	82.072	88.6759	68.5179	73.8177	85.1372	96.3046	98.1475	101.916	107.976	132.628	82.8929	97.6048	96.021	111.553	114.472	147.138	106.843	130.198	107.971	134.959	104.578	114.477	112.651	115.658	108.37	121.043	106.808	103.915	107.671	120.814	93.1757	93.0124	119.199
CD55	ENSG00000196352	1604	CD55 molecule (Cromer blood group)	1	207321519	207386804	1	355.266	302.903	-0.136918	0.00406505	No	No	no	no	no	453.334	479.073	513.283	477.537	408.467	460.73	421.125	385.294	374.11	339.264	662.291	580.491	334.993	309.558	255.56	228.582	209.869	205.345	259.028	222.756	300.678	292.299	389.26	338.284	332.562	232.825	256.34	233.131	229.146	230.213	364.97	414.848	313.855
KLF11	ENSG00000172059	8462	KLF transcription factor 11	2	10042849	10054836	1	81.8878	66.733	-0.24423	0.00423629	No	Yes	yes	yes	yes	99.3588	81.1468	58.9013	60.1478	87.0504	61.2847	81.3301	82.8589	92.3448	85.3405	95.9514	78.4263	82.6671	63.3459	43.9277	47.2499	76.3162	55.9238	67.2078	71.6662	64.4507	75.558	101.599	74.4759	54.3402	45.1981	90.0905	64.1562	77.3022	59.9315	113.923	103.469	97.328
MS4A6A	ENSG00000110077	64231	membrane spanning 4-domains A6A	11	60172015	60184666	-1	163.982	148.192	-0.21011	0.00423629	No	No	no	no	no	163.982	131.062	156.269	103.892	210.451	164.156	205.117	177.318	261.198	203.418	217.452	164.387	151.98	129.879	133.514	137.398	230.856	269.133	283.021	233.346	248.733	209.25	231.284	217.812	136.472	130.854	154.175	148.192	160.126	163.622	156.173	109.791	136.697
RUFY1	ENSG00000176783	80230	RUN and FYVE domain containing 1	5	179550554	179610012	1	47.5654	56.0237	0.182142	0.00425446	No	No	no	no	no	64.6236	67.7618	26.4455	51.0345	47.8299	49.2467	67.6832	63.8013	49.7716	43.2299	47.4079	70.8919	47.5654	53.3859	58.8588	58.2334	72.5004	77.769	55.727	70.3117	48.9221	63.1821	47.8589	58.5645	42.3854	49.1667	40.8658	56.0237	37.7309	42.8082	42.8156	58.9687	44.8365
MEGF9	ENSG00000106780	1955	multiple EGF like domains 9	9	120600811	120714470	-1	306.608	304.881	-0.112873	0.00436815	No	No	no	no	no	337.658	341.04	236.807	168.596	239.149	227.629	301.197	307.406	441.157	381.374	491.68	351.035	275.472	266.929	230.458	221.121	341.515	347.776	383.51	315.233	397.286	365.414	419.577	400.057	247.481	228.857	348.288	312.649	272.398	275.875	346.391	265.177	283.235
NHSL2	ENSG00000204131	340527	NHS like 2	X	71910845	72161750	1	194.159	172.949	-0.152225	0.00436815	No	No	no	no	no	161.074	155.601	132.228	95.6897	193.233	154.306	183.337	159.918	219.653	203.558	195.025	172.949	184.284	182.867	153.422	129.73	270.922	243.793	270.766	256.127	239.388	213.81	237.977	231.985	168.765	150.146	244.266	273.793	236.508	208.333	172.583	149.185	135.603
SLFN5	ENSG00000166750	162394	schlafen family member 5	17	35243071	35273655	1	561.913	637.463	0.117462	0.00445543	No	No	no	no	no	508.911	637.463	496.454	477.537	545.261	641.301	846.247	929.677	487.638	548.558	470.956	425.351	481.504	601.189	845.663	885.728	488.423	501.566	612.61	664.575	690.268	723.337	475.446	525.075	756.26	831.314	500.606	620.779	580.687	590.753	501.904	580.689	552.254
SPI1	ENSG00000066336	6688	Spi-1 proto-oncogene	11	47354860	47378547	-1	238.233	217.062	-0.170186	0.00461633	No	No	no	yes	yes	309.062	274.672	191.129	197.759	317.59	277.97	211.872	183.947	329.068	262.877	237.891	258.909	247.238	204.38	135.462	130.559	334.837	290.978	359.259	318.558	253.13	202.248	301.653	291.352	107.749	114.098	247.052	260.239	320.252	252.093	238.032	209.491	241.68
TPM4	ENSG00000167460	7171	tropomyosin 4	19	16067021	16103002	1	252.367	290.67	0.134147	0.00462407	No	No	no	no	no	270.611	296.981	248.828	318.966	202.799	238.573	293.615	297.463	338.735	305.827	244.988	343.843	217.605	231.87	289.101	316.45	250.889	297.095	222.392	265.978	253.818	290.67	288.573	321.704	258.815	249.802	304.636	258.432	215.342	210.236	252.367	337.155	261.364
GPR183	ENSG00000169508	1880	G protein-coupled receptor 183	13	99294539	99307399	-1	198.264	156.813	-0.177951	0.00478097	No	No	no	no	no	269.803	215.555	307.729	257.906	298.458	291.102	210.08	242.777	177.903	163.266	351.443	313.02	161.392	148.604	132	115.016	85.8557	85.6333	102.037	89.275	113.922	130.11	198.736	163.794	198.264	156.65	202.471	153.613	88.3454	89.4216	264.532	259.584	273.393
DMXL2	ENSG00000104093	23312	Dmx like 2	15	51447711	51622833	-1	376.388	345.544	0.174922	0.00529983	No	No	no	yes	no	400.182	379.801	269.263	204.138	283.153	265.932	371.224	367.065	501.624	469.653	536.817	407.885	316.679	297.208	283.691	282.256	326.252	393.214	443.881	425.934	483.037	393.26	465.307	429.741	327.439	289.709	327.855	307.227	376.388	316.781	457.014	345.544	246.054
ANXA1	ENSG00000135046	301	annexin A1	9	73151865	73170393	1	407.18	368.151	-0.0735051	0.00529983	No	No	no	no	no	294.037	288.057	351.004	261.552	361.594	343.632	506.866	488.867	409.279	364.026	486.286	383.227	313.245	303.981	303.166	300.907	454.081	482.342	386.09	335.181	407.18	414.103	453.545	435.758	397.46	389.255	426.305	349.696	379.149	368.151	464.747	434.423	399.154
RSU1	ENSG00000148484	6251	Ras suppressor protein 1	10	16590611	16817463	-1	98.1514	122.139	-0.0956654	0.00529983	No	Yes	no	no	no	128.762	122.139	84.1448	137.611	89.9202	107.248	134.953	119.317	88.4371	80.7238	148.469	155.825	84.5748	96.0149	166.839	160.401	117.336	152.043	130.675	147.519	76.6812	89.7251	98.1514	139.993	94.3967	96.0183	151.389	180.722	95.7075	135.084	140.235	169.854	108.264
ZMIZ1	ENSG00000108175	57178	zinc finger MIZ-type containing 1	10	79068966	79316519	1	234.022	205.892	-0.134283	0.00529983	No	No	no	no	no	311.486	243.162	284.89	258.818	357.768	293.291	205.255	191.404	245.979	215.87	239.878	263.704	223.583	182.867	137.626	139.677	255.659	201.85	259.931	260.19	216.851	200.619	234.022	217.812	156.5	149.043	311.137	275.601	269.638	273.972	264.249	244.75	236.212
NOTCH2	ENSG00000134250	4853	notch receptor 2	1	119911553	120100779	-1	949.201	836.046	-0.113938	0.00557265	No	No	no	no	no	1120.9	914.366	688.785	738.177	947.988	883.157	888.014	836.046	1069.27	1016.67	964.056	977.417	994.295	827.083	681.637	723.047	993.064	972.549	1132.08	1097.28	991.084	836.837	1006.66	920.587	741.2	708.838	949.201	864.753	1035.3	936.073	947.129	836.018	772.063
TBXAS1	ENSG00000059377	6916	thromboxane A synthase 1	7	139777051	140020325	1	129.578	112.722	-0.14441	0.00602979	No	No	no	yes	no	161.397	123.533	100.974	78.3744	135.837	99.5877	115.654	103.574	151.577	147.457	129.165	144.524	134.175	115.138	88.9374	85.7958	123.06	115.343	170.277	159.34	137.284	116.431	141.752	141.999	84.926	76.8367	91.948	106.626	139.88	140.791	129.578	114.168	90.7666
ZDHHC7	ENSG00000153786	55625	zinc finger DHHC-type palmitoyltransferase 7	16	84974175	85011535	-1	169.753	155.162	-0.093537	0.0065185	No	No	no	no	no	182.4	144.726	152.663	143.079	171.231	145.551	157.146	157.432	228.908	193.905	177.993	167.812	167.623	162.548	125.941	130.352	195.56	177.383	204.59	180.89	199.261	166.586	204.617	193.343	108.525	109.468	175.537	137.348	175.771	170.282	169.753	151.859	160.755
SCPEP1	ENSG00000121064	59342	serine carboxypeptidase 1	17	56978129	57006768	1	98.5296	90.8534	-0.187374	0.00657328	No	No	no	yes	no	112.445	85.6085	70.922	64.7044	98.5296	74.4172	97.0447	82.8589	148.286	115.14	128.314	97.9472	97.8016	96.0149	74.0063	72.7399	141.185	102.236	131.965	113.533	132.749	132.878	129.787	138.523	72.8159	68.4585	104.951	92.1681	95.7075	93.2268	111.66	87.4195	78.7373
SPIB	ENSG00000269404	6689	Spi-B transcription factor	19	50418938	50431314	1	17.1711	22.3105	0.299594	0.00673352	No	No	no	no	no	22.2951	25.3758	16.829	13.67	16.2622	30.6424	14.0605	17.4004	17.6874	18.607	10.2197	22.2607	12.8452	22.3105	34.8392	43.7269	17.1711	16.6024	11.8678	26.3515	21.4378	23.449	12.8773	17.6496	21.4256	18.1895	14.8603	23.4938	11.9634	14.2694	13.486	14.8334	34.9943
RNF130	ENSG00000113269	55819	ring finger protein 130	5	179911651	180072113	-1	142.126	133.743	0.329529	0.006784	No	No	no	yes	no	161.721	155.322	115.399	94.7783	127.227	122.569	125.579	132.574	185.924	175.438	186.793	151.373	141.552	140.636	98.8915	102.996	144.047	156.412	190.659	176.21	189.092	172.937	178.457	161.788	120.635	105.168	136.529	110.24	124.236	130.327	161.266	133.743	137.79
PLEKHF1	ENSG00000166289	79156	pleckstrin homology and FYVE domain containing 1	19	29665459	29675477	1	21.8623	27.5608	-0.121571	0.006784	No	No	no	no	no	14.3787	20.3564	15.6269	30.0739	24.8715	17.5099	19.5744	29.0006	21.8008	27.5608	10.2197	17.4661	29.1243	24.7009	20.7737	24.4539	36.2502	55.0499	32.5074	29.3068	23.9113	24.5889	20.3806	18.1844	28.2569	37.1506	70.5864	84.0356	28.5282	41.8569	22.3509	36.9618	22.965
ZNF628	ENSG00000197483	89887	zinc finger protein 628	19	55476617	55484487	1	28.5282	24.7101	-0.252344	0.006784	No	No	no	no	no	37.9664	30.9529	45.6786	35.5419	51.6563	48.1523	27.156	19.8861	32.4955	27.281	39.7432	31.165	34.7202	29.8802	21.6393	16.1644	29.5725	20.9714	34.3134	30.9076	25.423	19.0523	32.0412	24.8699	20.9598	22.8195	43.6521	42.4696	28.5282	19.9772	40.6465	42.5547	40.4622
ODC1	ENSG00000115758	4953	ornithine decarboxylase 1	2	10439968	10448327	-1	77.3321	89.4216	0.22643	0.00700935	No	No	no	no	no	91.6039	97.8782	82.9427	118.473	57.3959	78.7946	82.9843	89.4876	104.479	72.0498	82.8929	100.002	70.585	82.4692	123.127	116.052	75.3622	77.769	80.6236	101.342	90.9731	85.1656	62.6628	93.5963	65.5188	78.7108	101.236	100.301	60.7375	89.4216	77.3321	102.01	74.363
SIRPB1	ENSG00000101307	10326	signal regulatory protein beta 1	20	1561385	1620061	-1	111.759	103.186	-0.151958	0.00705352	No	No	no	yes	yes	90.6346	76.964	93.7613	67.4384	190.363	181.665	84.9141	72.9158	175.64	135.985	142.508	118.153	105.687	103.186	71.1932	70.0459	116.382	146.8	144.349	132.866	119.282	105.358	123.399	108.839	68.4687	61.6237	104.022	96.6861	119.634	131.278	167.301	135.932	96.2344
CD163	ENSG00000177575	9332	CD163 molecule	12	7470811	7503893	-1	140.231	130.783	-0.181399	0.00716774	No	No	yes	yes	yes	148.957	130.783	119.005	102.98	133.924	89.7383	141.983	106.888	255.645	198.941	148.469	146.236	170.294	139.042	83.9604	84.5524	140.231	124.955	234.131	168.329	256.566	228.628	201.778	208.319	73.9027	72.4271	117.954	121.987	139.88	152.207	125.24	94.1067	135.603
CDKN1A	ENSG00000124762	1026	cyclin dependent kinase inhibitor 1A	6	36676460	36687337	1	100.97	74.3328	-0.308838	0.00716774	No	No	yes	yes	yes	174.968	155.043	216.372	191.379	253.498	204.647	102.421	111.859	161.449	97.652	158.973	208.223	94.4949	72.9076	54.7474	46.8354	103.027	73.3999	69.5298	48.8857	74.0702	84.0257	158.989	109.374	90.2047	53.6865	174.608	135.541	83.7441	58.0289	184.465	166.328	150.913
PRAM1	ENSG00000133246	84106	PML-RARA regulated adaptor molecule 1	19	8490056	8502640	-1	106.662	92.8277	-0.181242	0.00756194	No	No	no	yes	yes	115.676	124.091	81.7406	63.7931	146.359	119.286	90.2902	82.8589	144.173	115.979	116.391	123.975	107.849	92.8277	53.0162	56.7827	133.553	147.674	175.437	150.844	102.654	78.3263	137.189	134.912	49.8377	50.0486	123.526	121.987	159.206	134.132	106.662	96.1736	118.106
ZNF845	ENSG00000213799	91664	zinc finger protein 845	19	53333749	53356906	1	32.5361	37.9136	0.177419	0.00784366	No	No	no	no	no	30.05	36.53	25.2434	26.4286	30.6111	32.8311	35.5647	33.9721	25.5028	37.9136	35.7688	27.3978	22.3837	38.2466	42.6294	49.5295	35.2962	33.2047	30.7015	38.9116	36.829	38.9189	30.3174	35.4329	41.6091	49.9383	26.0055	28.0119	23.9269	29.4901	32.5361	41.8252	38.2751
ATP2B1	ENSG00000070961	490	ATPase plasma membrane Ca2+ transporting 1	12	89588049	89709366	-1	313.924	282.691	-0.130286	0.00806203	No	No	no	no	no	326.672	303.394	324.558	276.133	285.066	300.952	357.715	321.492	309.941	311.003	374.437	365.761	211.882	188.843	321.343	303.808	232.764	249.035	250.256	241.473	310.435	282.691	298.104	283.463	328.06	266.117	251.696	253.914	215.342	194.064	350.541	365.363	298.545
MAP1A	ENSG00000166963	4130	microtubule associated protein 1A	15	43510958	43531620	1	28.3612	38.9437	0.325778	0.00806203	No	No	no	no	no	53.3145	47.9631	25.2434	58.3251	14.349	39.3973	36.2539	38.9437	46.0696	34.9756	28.6719	54.1107	28.3612	28.685	47.1736	46.0065	30.5265	39.3214	33.0234	57.136	25.1481	28.8228	22.5099	28.2126	20.1835	26.6779	25.0767	26.2046	45.093	41.8569	19.7103	22.6148	40.4622
FCGRT	ENSG00000104870	2217	Fc gamma receptor and transporter	19	49506816	49526428	1	141.861	127.215	-0.204679	0.0083792	No	No	no	yes	yes	141.849	128.273	122.611	100.246	155.925	113.814	141.432	119.317	213.483	171.8	151.876	152.743	148.546	124.7	87.4227	101.753	186.975	148.547	233.615	187.416	177.136	163.492	186.67	174.624	86.3233	84.333	117.954	133.734	156.445	157.915	162.209	125.111	123.574
CSTA	ENSG00000121552	1475	cystatin A	3	122325248	122341969	1	41.1337	35.0198	-0.115642	0.0083792	No	No	yes	no	no	43.6209	38.7609	31.2538	34.6305	41.1337	35.0198	47.6953	33.9721	69.927	54.0024	54.5049	35.9596	28.4884	23.9041	25.9671	26.5262	48.6516	44.5642	49.2772	44.5759	64.863	49.5035	63.1698	57.896	31.0515	22.1581	37.1507	39.7588	43.2524	42.8082	47.9082	51.7952	37.1815
ZNF75A	ENSG00000162086	7627	zinc finger protein 75a	16	3305406	3318852	1	33.3804	38.4318	0.183074	0.00843506	No	No	no	no	no	30.5346	38.482	27.6476	43.7439	35.3941	44.8692	37.7702	43.9152	26.9425	29.6593	36.9044	36.6446	34.7202	46.2146	37.8687	42.069	29.5725	31.4571	33.0234	29.1837	34.218	39.0817	34.0691	38.9093	33.3804	35.7175	32.5069	34.3371	29.4485	31.3927	31.593	35.8675	32.8072
THBS1	ENSG00000137801	7057	thrombospondin 1	15	39581079	39599466	1	511.15	380.998	-0.505686	0.00864395	No	No	yes	yes	yes	3765.94	2547.06	1013.34	1449.93	2840.14	2154.81	299.267	288.349	432.931	269.592	1705.27	2088.06	949.527	438.641	223.966	175.736	478.884	337.29	837.067	502.402	292.845	352.387	2158.93	890.368	145.011	99.8767	1734.94	686.742	317.491	202.625	1997.62	1691.97	374.002
ZNF264	ENSG00000083844	9422	zinc finger protein 264	19	57191500	57222846	1	137.386	151.09	0.110368	0.00868877	No	No	no	no	no	118.261	117.956	109.388	121.207	119.575	131.324	147.911	180.632	137.386	153.333	117.526	121.92	112.3	141.034	156.668	157.914	107.797	131.071	139.963	151.09	146.079	139.229	142.664	152.027	176.683	183.879	110.523	145.481	129.757	140.791	128.918	126.691	117.012
GRINA	ENSG00000178719	2907	glutamate ionotropic receptor NMDA type subunit associated protein 1	8	143990056	143993415	1	132.322	109.032	-0.167524	0.00877098	No	No	no	yes	no	142.495	109.032	139.44	127.586	163.578	142.268	103.799	81.2017	147.258	118.637	146.482	142.811	146.766	130.676	68.1637	69.2169	149.77	150.295	183.822	159.464	141.544	105.358	129.787	122.745	64.432	72.9783	154.175	136.445	146.322	151.256	126.843	104.806	132.322
CD300E	ENSG00000186407	342510	CD300e molecule	17	74609885	74623738	-1	186.014	179.56	-0.136273	0.00897862	No	No	yes	yes	yes	280.143	242.046	164.683	177.709	320.46	267.026	237.787	177.318	501.212	404.039	145.063	178.771	181.868	161.353	131.567	136.776	181.251	159.907	455.878	434.923	305.351	280.411	273.06	250.704	134.608	122.476	233.121	214.155	279.761	262.557	222.471	197.575	165.13
S100A9	ENSG00000163220	6280	S100 calcium binding protein A9	1	153357854	153361023	1	1099.47	1063.34	-0.081868	0.00897862	No	No	yes	yes	yes	1072.11	1090.32	1025.36	871.232	1413.85	1120.63	1016.9	894.047	1475.87	1074.73	1099.47	1144.89	1056.1	1063.34	461.998	491.357	1733.33	1408.58	1781.33	1467.56	1335.19	1333.17	1814.89	1547.68	583.924	596.173	1575.19	1439.45	1592.98	1356.54	1343.31	1070.55	1136.22
DDX3X	ENSG00000215301	1654	DEAD-box helicase 3 X-linked	X	41333348	41364472	1	1039.79	925.196	-0.190324	0.00897862	No	No	no	no	no	1049.97	1012.24	1039.79	947.783	701.186	704.774	1370.62	1241.23	1004.07	948.679	1391.86	1135.3	739.171	749.394	1074.82	953.08	713.556	693.804	680.463	658.541	1206.84	1210.72	932.134	899.193	1020.66	892.717	782.023	660.538	968.119	927.511	916.008	851.58	1102.32
DUSP28	ENSG00000188542	285193	dual specificity phosphatase 28	2	240560054	240565256	1	22.0721	25.0229	0.239125	0.00898224	No	No	no	no	no	19.7102	25.097	19.2331	27.3399	25.8281	22.9818	26.4667	21.5433	22.6235	23.3637	18.1683	28.7677	20.2216	23.9041	22.0721	22.3815	28.6186	27.0881	17.2857	22.6574	19.7887	25.8916	19.468	23.5328	27.0148	27.4496	20.4329	29.8191	19.3256	19.9772	24.7085	30.3962	24.0586
NFKBIZ	ENSG00000144802	64332	NFKB inhibitor zeta	3	101827991	101861022	1	554.827	523.044	-0.101725	0.0092277	No	No	no	no	no	665.946	704.667	556.558	524.015	554.827	524.203	712.948	628.07	693.306	663.278	618.574	586.313	576.762	547.006	406.818	324.118	407.338	406.321	369.708	353.036	494.855	523.044	474.635	518.657	552.252	439.524	485.746	431.021	392.033	347.222	692.688	600.264	410.09
MCUR1	ENSG00000050393	63933	mitochondrial calcium uniporter regulator 1	6	13786557	13814568	-1	28.5674	32.5933	0.204607	0.00957213	No	Yes	no	no	no	33.4427	33.4626	16.829	23.6946	27.7413	19.6987	27.156	26.5148	30.4388	32.3175	26.6847	32.5349	28.6155	25.0993	39.1671	39.5821	29.5725	34.0785	28.5085	37.6802	29.2708	28.0086	25.856	30.2182	28.5674	31.0874	31.5781	33.4335	23.0066	37.1004	30.367	36.597	33.9008
DUSP6	ENSG00000139318	1848	dual specificity phosphatase 6	12	89347235	89352501	-1	120.97	142.993	0.25434	0.00986022	No	No	yes	yes	yes	61.2308	68.8772	49.2848	38.2759	110.009	158.684	172.31	145.832	298.835	329.051	50.2467	50.001	90.5523	125.895	112.957	142.993	141.185	225.443	207.686	236.671	214.103	191.5	147.633	176.095	108.37	116.633	67.8001	126.505	148.163	179.794	110.434	142.984	44.8365
CLEC7A	ENSG00000172243	64581	C-type lectin domain containing 7A	12	10116777	10130258	-1	234.099	206.219	-0.182555	0.0101722	No	No	yes	yes	no	234.099	219.738	139.44	106.626	224.8	198.081	252.399	188.918	346.756	314.501	340.088	286.992	141.679	166.532	162.944	154.806	234.672	206.219	226.391	220.54	281.989	278.62	339.575	321.303	268.441	211.99	216.403	197.89	191.415	164.574	303.01	232.592	153.1
DPYD	ENSG00000188641	1806	dihydropyrimidine dehydrogenase	1	97077743	97995000	-1	320.928	295.869	-0.124972	0.0101722	No	No	no	no	no	317.786	296.702	219.979	245.148	267.847	286.725	379.632	295.806	399.407	366.265	425.82	336.651	312.227	275.694	277.632	281.22	296.679	312.824	405.698	338.999	384.231	333.823	402.137	380.803	314.242	288.275	278.63	233.131	327.614	311.073	320.928	281.226	267.925
LAPTM4A	ENSG00000068697	9741	lysosomal protein transmembrane 4 alpha	2	20032650	20051628	-1	87.5549	77.592	-0.146708	0.0101937	No	No	no	no	no	102.105	76.4063	79.3365	62.8818	80.3542	68.9453	98.6989	90.3162	115.791	109.264	106.171	96.5773	74.4004	65.7364	67.7309	61.9636	86.8096	74.2737	97.2643	81.7635	99.4932	87.771	112.347	96.5379	76.3868	77.0572	77.0877	60.5418	74.5415	68.4931	99.1171	90.0944	77.6437
MICAL2	ENSG00000133816	9645	microtubule associated monooxygenase, calponin and LIM domain containing 2	11	12094008	12359144	1	112.759	108.445	-0.107676	0.0101937	No	No	no	no	no	95.6429	92.8588	110.59	99.335	111.922	110.531	112.759	96.9449	149.52	127.311	143.927	116.783	134.938	95.6165	80.0653	81.2366	157.402	166.024	188.466	157.986	132.474	123.759	149.255	138.924	89.1179	84.5534	105.88	109.337	126.076	117.009	110.717	88.2706	91.8601
TET2	ENSG00000168769	54790	tet methylcytosine dioxygenase 2	4	105145875	105279816	1	381.91	349.19	-0.116205	0.0102249	No	No	no	no	no	397.435	408.244	313.74	304.384	360.637	340.349	396.312	309.064	474.064	411.174	474.363	413.022	348.982	327.487	315.501	328.055	418.785	405.447	441.559	407.34	416.387	390.003	438.437	399.79	352.746	321.016	379.866	377.708	381.91	338.66	368.365	366.7	370.721
PLXDC2	ENSG00000120594	84898	plexin domain containing 2	10	19816239	20289856	1	283.386	237.82	-0.181861	0.0113913	No	No	no	no	no	292.906	274.393	169.492	178.621	249.672	203.553	313.052	251.891	356.422	288.059	382.102	258.567	232.358	238.643	190.209	194.802	265.199	279.619	315.4	278.045	316.894	329.915	332.376	294.427	236.923	184.21	202.471	216.866	226.385	233.067	291.127	237.82	219.808
PDK4	ENSG00000004799	5166	pyruvate dehydrogenase kinase 4	7	95583499	95596516	-1	70.4013	55.9538	-0.399473	0.0115381	No	No	no	no	yes	150.735	74.1755	18.031	13.67	36.3507	39.3973	42.4571	37.2865	120.11	92.1958	65.2923	30.1376	133.666	62.1507	58.2096	55.9538	53.4213	62.9142	48.6322	72.7745	74.6199	81.5831	132.322	66.3197	48.5957	36.4892	63.1562	43.3732	75.4617	45.6621	75.4459	51.7952	87.4858
PLA2G12A	ENSG00000123739	81579	phospholipase A2 group XIIA	4	109709989	109730070	-1	24.0444	26.4286	0.256583	0.0115381	No	No	no	no	no	26.9803	34.0203	27.6476	26.4286	22.0017	26.2649	28.1209	28.172	31.6728	24.7627	26.4008	36.6446	19.7129	25.4977	46.308	39.9966	16.2172	33.2047	21.5426	25.7358	20.7507	22.7977	22.0029	28.48	24.3755	30.7567	13.0028	21.6866	15.6445	21.8797	23.3882	25.8976	21.8715
PLIN2	ENSG00000147872	123	perilipin 2	9	19108375	19149290	-1	55.7261	53.2217	-0.101793	0.0115381	No	No	no	no	no	76.2558	61.9058	57.6993	53.7685	48.7865	62.3791	53.7606	50.5439	99.5432	70.2311	54.7888	57.5354	78.4702	50.5971	40.249	44.9703	43.8818	41.069	43.2143	42.852	49.4718	51.2947	52.4218	48.9375	43.1616	36.8199	55.7261	48.7949	56.1362	58.9802	67.5241	66.9933	84.2051
TET3	ENSG00000187605	200424	tet methylcytosine dioxygenase 3	2	73984910	74108176	1	293.846	274.897	-0.109112	0.0119025	No	No	no	no	no	332.165	290.567	304.123	294.36	319.504	296.574	273.214	255.205	323.31	303.449	327.881	315.76	346.566	274.897	214.445	219.878	312.896	290.104	333.717	295.777	287.074	258.754	293.846	284.533	268.13	225.329	270.271	281.022	300.006	313.927	300.181	266.149	262.458
GRAP2	ENSG00000100351	9402	GRB2 related adaptor protein 2	22	39901084	39973721	1	182.885	208.396	0.19993	0.012296	No	No	no	no	no	184.823	223.084	210.362	262.463	177.927	187.137	205.531	176.489	226.852	154.313	160.108	204.456	182.885	195.217	259.888	233.141	239.442	256.026	188.982	213.644	184.007	183.847	137.594	201.499	195.78	225.549	195.041	224.095	174.85	200.723	154.098	208.396	170.597
CLK1	ENSG00000013441	1195	CDC like kinase 1	2	200853009	200864691	-1	323.709	300.327	-0.109791	0.0124837	No	No	no	no	no	330.388	300.327	412.309	378.202	305.155	355.67	332.351	313.207	303.771	321.356	412.477	351.72	274.709	261.352	272.222	214.697	244.212	226.316	208.073	196.405	275.393	274.712	321.527	306.06	372.308	291.693	314.852	249.396	253.073	264.46	366.573	364.025	325.885
RBM7	ENSG00000076053	10179	RNA binding motif protein 7	11	114400030	114414203	1	48.1172	41.4294	-0.189665	0.0124837	No	No	no	no	no	45.0749	38.7609	40.8703	38.2759	32.5243	30.6424	57.896	41.4294	53.4736	50.5048	59.6147	38.0145	38.2812	35.0594	39.1671	28.3914	26.7107	36.7	31.0885	27.9523	43.1504	43.3156	49.3799	42.5195	62.1031	53.3558	39.0083	28.9155	28.5282	23.7823	50.0772	44.3785	48.1172
RCOR1	ENSG00000089902	23186	REST corepressor 1	14	102592649	102730561	1	134.608	121.727	-0.160022	0.0124837	No	No	no	no	no	136.517	140.822	94.9634	84.7537	98.5296	100.682	143.362	127.603	162.889	148.716	157.837	138.701	123.238	113.545	105.167	109.835	124.968	111.848	149.637	132.989	140.995	141.346	154.629	135.848	134.608	115.09	125.384	112.047	111.352	112.253	139.575	119.032	119.199
PIM3	ENSG00000198355	415116	Pim-3 proto-oncogene, serine/threonine kinase	22	49960768	49964072	1	80.7561	70.6728	-0.140856	0.0126533	No	No	no	no	no	90.7961	90.9068	99.7717	117.562	142.533	118.192	82.7086	81.2017	92.5505	83.9415	77.2153	94.18	98.819	66.1348	46.0916	35.4374	103.981	70.7785	80.3656	66.987	68.5734	70.6728	94.0956	94.3986	58.3769	58.6472	118.882	95.7825	78.2225	54.2237	127.881	106.387	73.2694
LPAR5	ENSG00000184574	57121	lysophosphatidic acid receptor 5	12	6618835	6635960	-1	23.426	27.5608	0.161298	0.0129322	No	No	no	no	no	23.426	23.9815	33.6579	25.5172	22.9583	33.9255	18.058	14.9146	20.1554	27.5608	21.8587	22.9457	26.3263	28.685	33.5409	31.2927	31.4804	40.1952	31.4755	33.2472	23.6365	21.9835	20.6848	23.1317	24.2202	26.1267	21.3617	46.9876	30.3687	39.9543	12.0713	15.806	26.2458
MEFV	ENSG00000103313	4210	MEFV innate immunity regulator, pyrin	16	3242027	3256633	-1	166.479	148.236	-0.11177	0.0132019	No	No	yes	yes	yes	196.456	186.275	141.844	100.246	217.148	167.439	168.312	154.118	231.376	207.755	174.302	168.154	166.479	141.034	103.869	101.339	222.271	216.705	268.444	244.429	228.532	211.204	233.515	233.991	127.001	121.704	152.318	140.963	182.212	192.161	157.493	122.801	156.381
DPYSL2	ENSG00000092964	1808	dihydropyrimidinase like 2	8	26514031	26658178	1	255.755	249.252	-0.0843395	0.0133305	No	No	yes	yes	yes	271.419	268.259	207.958	174.975	273.587	259.366	321.047	283.377	361.153	307.226	272.808	238.361	249.527	250.197	198.432	207.858	288.094	283.988	336.168	312.401	261.238	264.941	294.251	278.382	197.177	171.642	237.765	238.553	313.81	283.485	255.196	211.193	223.089
IL21R	ENSG00000103522	50615	interleukin 21 receptor	16	27402174	27452042	1	46.9464	51.6561	0.176283	0.0133305	No	No	no	no	no	51.3757	64.6944	73.3262	98.4237	54.5261	60.1904	38.1838	32.315	51.4169	64.4951	24.4137	42.4666	47.9469	45.4178	46.9572	52.2235	50.5595	46.3119	49.9221	49.8708	55.106	56.3428	46.9464	48.9375	38.1934	44.0957	52.9398	59.6382	66.2591	68.4931	42.2497	54.8348	56.8658
QSOX1	ENSG00000116260	5768	quiescin sulfhydryl oxidase 1	1	180154869	180204030	1	97.5206	84.4613	-0.132765	0.0133305	No	No	no	no	no	96.7738	85.3297	82.9427	76.5517	123.401	95.2102	78.9867	60.487	122.784	109.124	107.023	125.003	98.9462	84.4613	68.1637	62.1709	137.369	110.1	146.283	117.966	113.648	108.452	112.448	110.043	67.5371	66.6947	97.5206	81.3248	84.6644	82.7625	103.55	89.3649	102.796
ZEB2	ENSG00000169554	9839	zinc finger E-box binding homeobox 2	2	144364364	144521057	-1	744.603	656.622	-0.109413	0.0133305	No	No	no	no	no	692.603	651.406	554.154	446.552	688.75	656.622	778.426	672.814	977.128	872.712	737.803	683.918	632.976	538.64	477.795	491.357	779.379	716.523	664.855	635.638	781.104	736.527	853.552	690.741	774.581	651.844	933.412	1087.94	659.83	626.902	765.022	745.68	606.933
PRDM1	ENSG00000057657	639	PR/SET domain 1	6	105993463	106109939	1	156.134	136.696	-0.168282	0.0135669	No	No	yes	no	no	193.871	162.851	185.119	180.443	210.451	186.043	146.394	118.488	126.074	151.235	156.134	172.264	191.533	144.62	106.898	101.96	118.29	96.9928	74.1737	74.129	102.516	119.199	206.544	134.244	195.78	124.129	229.406	248.492	115.953	115.106	201.252	179.095	250.428
KLF10	ENSG00000155090	7071	KLF transcription factor 10	8	102648784	102655725	-1	135.574	112.048	-0.324627	0.01382	No	No	no	no	no	163.498	125.764	80.5386	68.3498	72.7014	63.4735	127.096	101.088	123.195	95.8332	164.082	105.824	135.574	121.911	98.6751	119.783	186.021	157.286	115.195	119.813	134.398	159.421	164.059	112.048	120.791	103.184	152.318	100.301	147.242	111.301	145.045	115.019	192.469
RGS10	ENSG00000148908	6001	regulator of G protein signaling 10	10	119499817	119542719	-1	62.3381	67.1157	0.220304	0.0144206	No	No	no	no	no	78.033	90.9068	67.3158	82.0197	66.9618	53.6241	67.821	67.1157	76.9198	53.4428	77.2153	79.7962	64.8619	69.7204	72.0588	71.911	63.9148	66.4095	62.0479	73.0208	55.7931	61.3909	53.8413	62.9769	52.3219	54.5684	42.7233	61.4454	70.8604	83.7138	58.3763	81.705	69.9887
ETV6	ENSG00000139083	2120	ETS variant transcription factor 6	12	11649674	11895377	1	151.026	137.196	-0.133777	0.0145865	No	No	no	no	no	174.645	169.823	147.854	118.473	215.234	166.344	149.978	111.859	161.655	162.567	164.082	146.921	149.055	135.855	107.331	113.98	135.461	122.333	170.664	163.896	151.026	153.559	157.671	152.829	146.253	123.247	168.107	139.156	166.568	120.814	167.113	145.78	143.258
NFE2L2	ENSG00000116044	4780	NFE2 like bZIP transcription factor 2	2	177218667	177392756	-1	236.706	196.987	-0.114553	0.0145865	No	No	no	no	no	283.051	253.758	277.678	277.956	263.064	279.064	228.965	264.32	250.503	253.643	375.005	313.363	206.668	181.671	179.606	154.184	174.573	168.645	174.921	164.143	180.847	194.106	221.348	193.21	254.778	197.879	208.973	196.987	172.09	166.476	289.052	284.995	247.148
[truncated: 6,668 more rows]
[truncated: 42 more columns]
