# Supplementary material for: Circadian Regulation of Vitamin D Target Genes Reveals a Network Shaped by Individual Responsiveness
Source: Nutrients. 2025 Mar 29;17(7):1204. doi: 10.3390/nu17071204 (PMC11990303; doi:10.3390/nu17071204)
Supplement: Supplementary file 1 [file nutrients-17-01204-s001.zip › Supplements/Table S2.xlsx]

## Sheet: Circadian Subset
Gene	logFC	logCPM	F	p-value	FDR
NDEL1	-0.464909	6.48797	22.1625	5.9818e-05	0.0182199
PFKFB3	-1.10163	7.09059	22.0822	6.1237e-05	0.0182199
CSRNP1	-0.932775	7.21967	21.6625	6.92684e-05	0.0182199
FOSL2	-0.762426	8.87615	20.1889	0.000107751	0.0209213
SLC2A3	-0.710906	8.12257	14.3228	0.000734076	0.0524909
GIMAP7	0.492827	7.31336	13.6032	0.000948057	0.0633993
CCDC85C	-0.326254	6.27892	13.4612	0.000997769	0.064351
THEM4	-0.455881	5.97399	12.7466	0.00129425	0.0740069
ACSL1	-0.563597	7.52322	9.57272	0.00440507	0.152458
BCL3	-0.588055	5.46286	8.77101	0.0061262	0.183809
NAMPT	-0.826886	9.08526	8.38586	0.00720124	0.200989
C5AR1	-0.587899	7.8563	7.44101	0.0108149	0.23814
IRS2	-0.404585	8.27172	6.21149	0.018791	0.312945
PER1	-0.569356	8.20465	5.93091	0.0214038	0.33328
TREM1	-0.523788	7.25141	5.4202	0.0272457	0.373905
RNF19B	-0.207935	6.09906	5.32876	0.0284669	0.37963
STX11	-0.291929	7.32933	5.13492	0.0312589	0.395929
AQP9	-0.371858	5.45503	3.66535	0.0656828	0.551386
GADD45B	-0.305297	5.44173	3.54061	0.0701738	0.563318
FANCF	0.165269	4.86774	3.35782	0.0773973	0.580202
SIRPB2	0.409613	6.05588	3.35344	0.0775786	0.580202
BCL6	-0.273268	6.2907	3.34772	0.0778185	0.580202
CHSY1	-0.156592	6.1487	3.25563	0.0817983	0.588725
TRA2B	-0.113038	7.86438	3.16298	0.0860371	0.598166
MYC	0.291446	6.69061	2.93199	0.0977439	0.623035
MINDY1	0.222414	5.6763	2.60402	0.117655	0.656044
PADI2	-0.366183	5.43539	2.41626	0.13116	0.676995
MAP3K7CL	0.280077	6.46947	2.20796	0.148321	0.703168
TOM1	-0.187583	6.09571	2.08119	0.160067	0.719721
PPP4R1	-0.102115	6.22162	1.55672	0.22234	0.785386
AMIGO2	0.146628	4.66665	1.49269	0.231851	0.797052
SLC6A6	0.101408	7.68522	1.35753	0.253662	0.812731
NLRP12	0.212387	5.94377	1.31537	0.261	0.814954
PRKAG2	-0.0739695	6.19732	1.19274	0.28396	0.829555
SIPA1L2	0.151862	4.32485	1.18902	0.2847	0.829603
NINJ1	-0.19977	5.96143	1.05469	0.313102	0.850538
JDP2	-0.224713	5.25571	0.972626	0.332358	0.858739
ADAMTSL4	0.142136	5.65921	0.967855	0.333526	0.859065
CREB5	0.161908	6.24822	0.961746	0.335031	0.860399
RIC1	-0.0689687	7.37392	0.909037	0.348418	0.862112
AOAH	0.102554	8.09861	0.818618	0.373199	0.873702
ZNF557	-0.0875145	5.71563	0.752179	0.393059	0.880554
FGR	0.113771	8.96841	0.74612	0.394946	0.882118
TIMP2	0.113947	7.01886	0.732512	0.399236	0.885931
RELT	-0.08974	6.29221	0.691525	0.412586	0.889843
CD93	-0.126315	8.60076	0.665766	0.421325	0.89397
PELI2	-0.0844818	6.32014	0.657072	0.424339	0.895276
GAB2	-0.103383	6.85251	0.649561	0.426969	0.896322
TSC22D3	-0.0950518	9.32334	0.59207	0.447974	0.906169
CSF3R	0.125088	8.34564	0.483581	0.492458	0.921187
ITPK1	0.0948676	4.69743	0.415717	0.524259	0.925994
PLSCR1	0.0932972	5.69163	0.396876	0.533745	0.926975
ZNF101	-0.0614253	6.97826	0.394405	0.535012	0.927121
KICS2	0.0656113	4.58149	0.378909	0.543092	0.930663
FCGR2A	0.096026	6.23503	0.361465	0.552465	0.932314
PILRA	0.112439	5.7672	0.3548	0.556128	0.934002
GLT1D1	0.0955858	5.34999	0.350734	0.558386	0.934116
ASAH1	-0.0695077	8.17367	0.349947	0.558825	0.934255
SLC8A1	0.0798669	6.94029	0.328384	0.571124	0.936742
TUBA4A	0.0702313	6.57163	0.256509	0.616439	0.946563
TPCN2	0.0583069	4.97311	0.213218	0.647776	0.952718
PPM1K	0.0540194	6.91587	0.20902	0.651016	0.952718
SIK3	0.0332009	7.38824	0.18767	0.668136	0.957476
CD3G	-0.0440044	7.282	0.160412	0.691775	0.959866
SLC15A3	-0.0571404	6.12518	0.159736	0.692391	0.959866
CRISPLD2	-0.0823268	5.96188	0.15935	0.692743	0.959866
DOCK5	0.0496031	7.43977	0.150986	0.700494	0.960941
RARA	-0.0514135	6.8207	0.136679	0.714349	0.965318
DYSF	0.0843172	6.7124	0.135628	0.715398	0.965318
CSF2RB	0.0437087	7.14569	0.133713	0.717323	0.965318
NMT2	0.0494045	5.7406	0.121958	0.729497	0.965318
ZNF766	0.0258361	5.5691	0.120505	0.731048	0.965318
ARHGAP26	0.0291767	8.03721	0.105773	0.747393	0.967733
ZNF516	-0.0273704	7.08088	0.102065	0.751704	0.967733
SLC43A2	0.0430047	5.44765	0.0883044	0.768507	0.969993
PLAGL1	0.0312898	4.65307	0.0807819	0.778304	0.970362
SLC11A1	-0.0471362	7.63431	0.077825	0.782289	0.970617
PAICS	-0.0263221	5.74669	0.0659259	0.799215	0.971327
ZFAND3	-0.0180964	6.76346	0.058741	0.810239	0.973299
GAS7	-0.0272532	8.04372	0.0584856	0.810644	0.973394
QKI	-0.0233083	8.52503	0.0446566	0.834146	0.976502
IRAK3	-0.0319296	8.07311	0.043314	0.836621	0.977113
PICALM	0.0177189	8.61136	0.0367002	0.84944	0.977188
CCR7	0.0343535	8.29641	0.0233605	0.879604	0.982814
ATP6V0B	-0.0113465	6.36595	0.011281	0.916161	0.988031
WDFY3	0.00575903	7.08842	0.00179049	0.966544	0.997781
CPPED1	-0.00156371	7.50932	0.000188781	0.989134	0.999173

## Sheet: All
Gene	logFC	logCPM	F	p-value	FDR	Targets?
DNTTIP2	-0.446886	6.67658	46.1953	2.05325e-07	0.00162022
NFE2L2	-0.479137	7.80725	38.1302	1.07902e-06	0.00170292	Vitamin D
ZBTB21	-0.672688	6.12461	40.8297	6.05754e-07	0.00170292
SERTAD1	-0.620216	4.21299	39.4144	8.19365e-07	0.00170292
PDE4B	-1.3246	7.59076	38.769	9.39172e-07	0.00170292
PPIF	-1.13041	6.4397	34.3325	2.53787e-06	0.00333773
OSER1	-0.426501	6.21842	30.4359	6.46808e-06	0.00661396
PDE4D	-0.863712	7.19853	30.2906	6.70532e-06	0.00661396
CCNT1	-0.509668	7.14987	28.831	9.6907e-06	0.00801726
ETF1	-0.492539	7.12436	28.0743	1.17756e-05	0.00801726
ARL5B	-0.82507	6.6109	27.9589	1.21341e-05	0.00801726
IBA57	-0.660295	5.55891	27.9415	1.2192e-05	0.00801726
PIK3R1	-0.504811	9.14833	25.4873	2.34227e-05	0.0132021	Vitamin D
ETV3	-0.35482	6.71557	25.7514	2.18013e-05	0.0132021
PLAUR	-1.44018	6.93219	22.0366	6.20607e-05	0.0182199	Circadian
NDEL1	-0.464909	6.48797	22.1625	5.9818e-05	0.0182199	Vitamin D/Circadian
PFKFB3	-1.10163	7.09059	22.0822	6.1237e-05	0.0182199	Vitamin D/Circadian
CSRNP1	-0.932775	7.21967	21.6625	6.92684e-05	0.0182199	Vitamin D/Circadian
TP53BP2	-0.354789	6.61968	23.5234	4.04378e-05	0.0182199	Vitamin D
GPR183	-0.694249	7.47703	23.2679	4.34836e-05	0.0182199	Vitamin D
SAMSN1	-1.01256	6.47446	23.1464	4.50228e-05	0.0182199	Vitamin D
TIPARP	-0.547598	7.15562	21.6964	6.85801e-05	0.0182199	Vitamin D
ZPR1	-0.396555	6.50131	23.7313	3.81284e-05	0.0182199
GZF1	-0.508418	5.79762	22.9372	4.78072e-05	0.0182199
ZBTB10	-0.539498	6.48778	22.7864	4.9921e-05	0.0182199
RSRC2	-0.419598	6.84186	22.6891	5.13397e-05	0.0182199
KLHL15	-0.470333	5.84743	22.2273	5.87042e-05	0.0182199
TENT5C	-0.990071	7.55536	22.1425	6.01658e-05	0.0182199
CREM	-0.979738	5.55033	21.8428	6.57025e-05	0.0182199
IVNS1ABP	-0.541614	8.74687	21.6831	6.88478e-05	0.0182199
IL1B	-1.98011	7.66371	21.4678	7.33751e-05	0.0186775	Circadian
MYLIP	-0.387505	6.94221	21.2126	7.91548e-05	0.0189276	Circadian
DUSP2	-0.976058	7.90185	21.2254	7.88506e-05	0.0189276
SPTY2D1	-0.367174	6.27144	21.0811	8.23264e-05	0.019107
HSPA5	-0.27485	8.38923	20.6885	9.26098e-05	0.0208795
HSPA9	-0.263705	7.88921	20.3726	0.000101898	0.0209213	Circadian
FOSL2	-0.762426	8.87615	20.1889	0.000107751	0.0209213	Vitamin D/Circadian
JMJD6	-0.480531	6.12737	20.4005	0.000101049	0.0209213
DUSP5	-0.636859	5.79897	20.3996	0.000101079	0.0209213
INSIG1	-0.446928	6.7333	20.2961	0.000104297	0.0209213
FASTKD5	-0.362638	5.88856	20.129	0.00010975	0.0209213
KLF3	-0.33908	8.49904	20.0811	0.000111354	0.0209213
TRIB1	-0.837782	6.80224	19.8372	0.000119998	0.0210573	Circadian
AP3M2	-0.814337	5.77956	19.7364	0.000123792	0.0210573	Circadian
MXD1	-0.719913	7.28987	19.3668	0.000138763	0.0210573	Vitamin D
SFPQ	-0.236543	9.05318	19.9029	0.000117596	0.0210573
CHD1	-0.342887	8.37332	19.7339	0.000123869	0.0210573
GPR132	-0.710023	6.53784	19.5932	0.00012937	0.0210573
DDX21	-0.375333	8.08154	19.5865	0.000129627	0.0210573
JOSD1	-0.625498	6.98903	19.5352	0.000131708	0.0210573
RBM39	-0.223268	9.09134	19.46	0.000134803	0.0210573
ZBTB1	-0.41623	7.66214	19.3683	0.000138695	0.0210573
LONRF3	-0.421424	4.13263	19.2815	0.000142639	0.021237
H3C10	0.500256	5.58697	19.0805	0.000151734	0.0221728	Circadian
CLK1	-0.38061	8.29087	18.8812	0.000161478	0.0231677	Vitamin D
CD83	-1.14764	6.96117	18.5942	0.00017677	0.0234576	Circadian
FAM53C	-0.481341	6.1756	18.566	0.000178362	0.0234576	Circadian
CD55	-0.552787	8.383	18.7028	0.000170803	0.0234576	Vitamin D
OTUD1	-0.437502	6.83834	18.7291	0.000169403	0.0234576
RASGEF1B	-1.05257	7.5407	18.6157	0.000175565	0.0234576
PHACTR1	-0.618675	5.46019	18.4855	0.000182989	0.0236715
NR1D2	-0.478675	7.2785	18.3456	0.000191266	0.0241375	Circadian
SDE2	-0.364628	6.25107	18.3221	0.000192708	0.0241375
PDZD8	-0.330851	6.70576	18.1941	0.000200726	0.0243681	Vitamin D
DNAJC2	-0.267276	5.43688	18.2307	0.000198424	0.0243681
NOP58	-0.339482	6.42751	18.0839	0.000207926	0.0248598	Circadian
EIF1	-0.298036	9.62	17.5707	0.000245266	0.0288865
CYTIP	-0.411984	8.86946	17.4612	0.00025414	0.0292777	Vitamin D
DNAJB1	-0.47102	7.87742	17.4387	0.000256008	0.0292777
BCLAF1	-0.344955	8.63116	17.3021	0.000267643	0.0297952
DHX9	-0.212081	8.23407	17.2971	0.000268085	0.0297952
GABARAPL1	-0.788057	6.53147	17.1582	0.000280542	0.0303254	Circadian
CXCR4	-0.854515	10.0248	17.1777	0.000278737	0.0303254	Vitamin D
ITPRIP	-0.560714	7.38575	17.0718	0.000288585	0.0307733
RBM38	-0.596312	7.22526	16.951	0.000300267	0.0309341
FBXO33	-0.416074	6.42991	16.9305	0.000302304	0.0309341
NFIL3	-0.987355	6.26038	16.8469	0.000310752	0.0309341
ARL4C	-0.405441	9.3828	16.8185	0.000313653	0.0309341
POLE3	-0.208772	6.10598	16.8058	0.000314997	0.0309341
CISH	0.766371	5.48956	16.7943	0.000316235	0.0309341
ARRDC2	-0.516895	7.08292	16.7814	0.000317534	0.0309341
ZNF331	-1.08217	6.84163	16.7418	0.000321716	0.0309593
SRD5A1	0.462569	4.50873	16.3572	0.000365764	0.0341161
ATXN7	-0.321368	8.17937	16.3455	0.000366978	0.0341161
MYH10	-0.545727	5.21958	16.342	0.000367491	0.0341161
CEMIP2	-0.455312	8.23504	16.2815	0.00037491	0.0344002
SC5D	-0.787308	5.65884	15.8492	0.000433645	0.0393321
ZNF250	-0.506187	4.50085	15.7771	0.000444524	0.039616
PI4K2A	-0.419391	4.93606	15.7613	0.000446816	0.039616
ING3	-0.34678	5.70887	15.4903	0.000489851	0.0429491
TMEM69	0.291045	4.41989	15.2921	0.000524467	0.0453591
TGIF1	-0.564359	6.03386	15.2665	0.000528835	0.0453591
H2BC21	0.531766	6.14174	15.1729	0.000546119	0.0463379	Circadian
CASP2	0.230643	6.74599	15.1309	0.000554059	0.046458
ELF1	-0.257326	8.57916	15.1034	0.00055931	0.046458
PPP1R15B	-0.243373	8.05919	14.9567	0.000588392	0.047797
SRSF5	-0.225548	9.27882	14.9481	0.000590139	0.047797
YPEL5	-0.40466	8.3324	14.9312	0.000593601	0.047797
SRGN	-0.47944	9.17355	14.8434	0.000611951	0.0487768
RCE1	-0.366351	4.09851	14.776	0.00062694	0.0494718
PXMP4	0.349327	4.13873	14.7138	0.000640678	0.0500553
SLU7	-0.264749	6.53859	14.6427	0.000656263	0.0503072
IRF2	0.204337	6.91037	14.625	0.000660311	0.0503072
HECA	-0.321573	8.6189	14.6132	0.000663027	0.0503072
BCL2L11	-0.304649	6.4456	14.5682	0.000673563	0.0505409
AKAP8	-0.327882	6.51374	14.5455	0.000678918	0.0505409
THBD	-1.17859	5.10752	14.5031	0.000689239	0.0508298
DDX20	-0.340061	5.29074	14.4213	0.000709226	0.0518195
JMY	-0.360139	7.00609	14.3909	0.000716724	0.0518869
SLC2A3	-0.710906	8.12257	14.3228	0.000734076	0.0524909
SYAP1	-0.41412	6.31587	14.3064	0.000738371	0.0524909
ZNF317	-0.348445	6.27649	14.2235	0.000760268	0.0533498
CTNNB1	-0.231725	8.53728	14.2086	0.000764249	0.0533498
CDKN1A	-0.809665	6.64188	14.1758	0.000773181	0.0533498
ICOS	-0.539666	5.57929	14.1602	0.000777497	0.0533498
TNFAIP3	-0.952213	9.57071	13.9577	0.000835272	0.0568201
TRMT6	-0.392678	4.87862	13.6536	0.000931305	0.0628114
GIMAP7	0.492827	7.31336	13.6032	0.000948057	0.0633993
H2AZ2	-0.27606	7.68109	13.5332	0.000972208	0.0642411
PTGER4	-0.558697	7.93877	13.5197	0.000976927	0.0642411
ARID5A	-0.483575	7.07149	13.4719	0.000993922	0.064351
CCDC85C	-0.326254	6.27892	13.4612	0.000997769	0.064351
ZNF622	-0.290302	5.31229	13.4468	0.00100306	0.064351
CCNL1	-0.242691	8.69672	13.4139	0.00101489	0.0645848
MAFG	-0.478721	5.40282	13.3555	0.00103665	0.0651925
PLK3	-0.562869	6.1734	13.3438	0.00104097	0.0651925
NR4A2	-1.02156	7.93574	13.2603	0.00107287	0.0660804
GTF2B	-0.314851	5.27859	13.251	0.00107665	0.0660804
NFKBID	-0.578671	5.46545	13.2417	0.00108026	0.0660804
ZNF169	0.384961	4.43463	13.2189	0.00108959	0.0661378
ZNF445	0.241287	6.95937	13.1113	0.00113254	0.0676981
NIT1	0.317085	4.78505	13.1061	0.00113502	0.0676981
NFKBIA	-0.500474	8.15706	13.0739	0.00114803	0.0676981
HMGXB4	-0.272087	5.32266	13.0706	0.00114961	0.0676981
EAF1	-0.354567	5.91245	13.0217	0.00117018	0.0683994
RLF	-0.265791	6.70446	12.9396	0.00120578	0.069962
COQ10B	-0.388511	5.74134	12.7784	0.00127923	0.0736818
THEM4	-0.455881	5.97399	12.7466	0.00129425	0.0740069
RNF138	-0.414794	6.66668	12.6836	0.00132455	0.0749227
G3BP2	-0.257344	8.05771	12.6685	0.00133193	0.0749227
MYLK	0.465089	5.08953	12.6366	0.00134795	0.0749227
RGS1	-1.14667	6.41174	12.6318	0.00135015	0.0749227
ATXN1L	-0.239863	7.28616	12.611	0.00136051	0.0749227
PNPLA8	-0.385802	6.64236	12.5977	0.00136724	0.0749227
H1-4	0.574149	7.65498	12.5481	0.00139248	0.0754132
SLC7A5	-0.652532	5.42237	12.5429	0.0013953	0.0754132
EDRF1	-0.242003	6.12812	12.5152	0.00140961	0.0756685
TCEANC2	0.328202	5.48517	12.4214	0.00145957	0.0778207
USP36	-0.525383	7.61666	12.3329	0.00150823	0.0797783
CXCL16	-0.609991	5.67693	12.3184	0.00151651	0.0797783
ACO1	0.335845	5.27335	12.1001	0.00164544	0.0859881
ELL2	-0.50746	5.10875	12.0486	0.00167754	0.0870886
PIM3	-0.459735	6.27262	11.8389	0.00181517	0.0936179
ZFP3	0.377114	4.65338	11.7605	0.00187024	0.0951581
PACC1	0.332176	4.56186	11.7434	0.00188245	0.0951581
DBP	0.364977	5.05614	11.7378	0.00188618	0.0951581
MTHFD1	0.209973	5.52343	11.7114	0.00190495	0.0951581
MRPL27	-0.314669	4.71694	11.7113	0.00190533	0.0951581
PGRMC2	-0.286982	5.80765	11.6558	0.00194554	0.096555
REL	-0.27594	7.52287	11.5738	0.00200702	0.0989836
MAPK6	-0.32967	5.71956	11.5467	0.00202794	0.099394
C14orf119	0.316929	4.7574	11.4378	0.00211443	0.102377
OXSR1	-0.188593	6.79728	11.4291	0.00212094	0.102377
DEXI	0.443593	5.13545	11.4149	0.00213277	0.102377
EZR	-0.31576	8.41937	11.4048	0.00214068	0.102377
RNASEH1	-0.357366	5.46065	11.2874	0.0022395	0.106207
AKIRIN1	-0.211337	6.84306	11.269	0.00225515	0.106207
GNG5	-0.359299	4.98851	11.2577	0.00226535	0.106207
KDM6B	-0.560777	7.87805	11.2466	0.00227461	0.106207
PHF23	0.445046	5.04388	11.196	0.00231974	0.107319
FUBP1	-0.227154	8.18461	11.1607	0.0023511	0.107319
ZC3H15	-0.236802	6.56132	11.1417	0.00236844	0.107319
TMEM18	-0.338055	5.17812	11.1409	0.00236948	0.107319
YTHDC1	-0.23435	5.813	11.1339	0.0023757	0.107319
ZNF134	-0.271772	5.46327	11.1106	0.00239725	0.107319
FAM78A	0.23589	7.98355	11.0979	0.0024088	0.107319
ZBTB43	-0.264279	5.8274	11.0889	0.0024173	0.107319
ZNF350	-0.355905	4.99065	11.0767	0.00242898	0.107319
NECAP1	-0.310391	5.88299	11.0706	0.00243443	0.107319
KPNA2	-0.283602	4.98298	11.0356	0.00246798	0.108193
ATP1B3	-0.312212	6.12265	10.9703	0.00253086	0.109866
ZNF92	-0.375531	5.78591	10.9382	0.00256258	0.109866
DBF4	-0.432273	4.76277	10.9095	0.00259178	0.109866
CDKN2AIP	-0.280775	5.78852	10.8996	0.00260136	0.109866
RRM1	-0.267256	5.22251	10.8873	0.00261397	0.109866
ADNP2	-0.331346	6.05511	10.8812	0.00261994	0.109866
RNF139	-0.318448	6.60668	10.8695	0.00263188	0.109866
SERPINB8	-0.353931	5.89787	10.8587	0.002643	0.109866
DCTN6	-0.429032	4.53136	10.8495	0.00265309	0.109866
B4GALT1	-0.230578	7.86366	10.8456	0.00265641	0.109866
GIMAP6	0.309359	7.67532	10.8428	0.00265929	0.109866
ABHD17B	-0.272051	5.51697	10.8071	0.00269675	0.110101
H1-3	0.50484	6.86862	10.7988	0.00270531	0.110101
PGK1	-0.215088	8.60572	10.7973	0.00270683	0.110101
ZNF14	-0.503411	5.41275	10.7761	0.00272958	0.110457
DUSP7	0.26304	6.15264	10.7109	0.00279981	0.112721
CDKN1B	-0.271003	8.47631	10.5905	0.00293492	0.117178
PIGA	-0.416659	4.78375	10.5855	0.00294132	0.117178
SARAF	-0.335841	9.14842	10.5731	0.00295506	0.117178
CCDC93	-0.174955	6.88583	10.4959	0.00304615	0.120186
MAFB	-0.637805	7.32882	10.44	0.00311393	0.122249
ECD	-0.229479	6.00309	10.4272	0.00312985	0.122266
GRPEL1	-0.284798	5.19411	10.3999	0.00316396	0.122989
ENC1	-0.602355	6.6135	10.3563	0.00321859	0.124499
ZDHHC16	0.296714	4.92758	10.3415	0.00323804	0.124641
FBXO34	-0.201039	6.08467	10.3005	0.00329059	0.126049
MAFK	-0.368771	5.56679	10.2698	0.00333097	0.126979
UNG	0.328436	4.10751	10.2225	0.00339543	0.128814
C2orf68	0.240667	6.47168	10.1966	0.00342891	0.129462
HIF1A	-0.298443	7.67241	10.1733	0.00346087	0.130046
ANK1	0.679515	4.44451	10.1478	0.00349737	0.130795
TMEM106A	0.298409	5.15292	10.1289	0.0035229	0.131128
MAP3K8	-0.432577	6.44762	10.1124	0.00354583	0.131362
NUP62	0.314746	6.42548	10.0659	0.00361216	0.132846
IDI1	-0.40066	6.14835	10.0608	0.00361954	0.132846
SLC5A6	-0.520277	5.54694	10.044	0.00364416	0.13313
MOB3C	0.283678	5.70195	10.0318	0.0036619	0.133161
UBL4A	0.274642	5.01867	9.97598	0.00374485	0.134859
SELENOK	-0.446568	5.31562	9.97087	0.00375233	0.134859
ATP2B1	-0.272066	8.17716	9.95921	0.00376952	0.134859
TOPORS	-0.295677	5.91476	9.95442	0.00377694	0.134859
FEM1C	-0.272276	6.46083	9.82784	0.00397372	0.140894
HIC2	-0.355957	5.3265	9.82304	0.00398167	0.140894
SOCS3	-0.859584	7.37031	9.80535	0.0040098	0.141256
EIF5	-0.208333	8.83233	9.72654	0.00413919	0.145166
NUAK2	0.37425	6.06212	9.68925	0.00420216	0.146722
CXCR6	0.373104	4.37479	9.60105	0.0043561	0.151427
ACSL1	-0.563597	7.52322	9.57272	0.00440507	0.152458
TAF9B	-0.387233	5.3492	9.53654	0.00447058	0.153551
NFKBIE	-0.385728	5.27814	9.52856	0.00448513	0.153551
HOMEZ	0.318338	4.42948	9.52361	0.00449504	0.153551
BTG2	-0.518393	9.62277	9.48974	0.00455606	0.154965
MED6	-0.244517	5.07135	9.44475	0.00464086	0.157172
CALHM2	0.406934	5.77427	9.41248	0.00470201	0.158562
APOL2	0.257285	5.69246	9.40118	0.00472373	0.158617
STN1	0.324662	5.68999	9.3182	0.00488666	0.163392
LHFPL2	0.272202	5.08458	9.28953	0.00494468	0.164635
ZC3H12A	-0.581312	5.44096	9.25589	0.0050131	0.166212
OGG1	0.312248	4.6143	9.21043	0.00510822	0.168657
STT3A	0.220176	6.42744	9.17368	0.00518497	0.170478
ETS2	-0.431069	7.12223	9.14177	0.00525343	0.171691
SFMBT2	-0.248714	6.98152	9.13625	0.00526539	0.171691
MRFAP1	-0.18291	7.21793	9.11414	0.00531356	0.172549
ENSA	-0.222112	6.82283	9.06653	0.00541896	0.17525
ZFAND2A	-0.263673	4.39979	9.03128	0.00549975	0.175657
BUD31	-0.333465	4.0688	9.0302	0.00550296	0.175657
VPS37B	-0.440036	5.79097	9.02511	0.00551265	0.175657
EPC2	-0.190888	7.18	9.02154	0.00552059	0.175657
FBXO46	0.317072	5.39986	9.00425	0.00556058	0.176219
KANSL2	-0.248655	6.06005	8.97209	0.00563486	0.176644
ZNF551	-0.336816	5.40237	8.9633	0.00565561	0.176644
ZNF394	-0.290534	7.01049	8.96228	0.00565765	0.176644
FYTTD1	-0.248277	6.88181	8.95907	0.0056652	0.176644
ZNF805	-0.279778	6.11428	8.95032	0.00568591	0.176644
MAPRE1	-0.204108	7.50269	8.91788	0.00576276	0.178329
TRAF6	-0.190929	6.36323	8.88964	0.00583082	0.179399
MYH7B	0.345191	3.96175	8.88585	0.0058428	0.179399
SKIL	-0.382859	6.67559	8.87433	0.00586799	0.179474
MPHOSPH10	-0.209625	5.65408	8.85317	0.00592004	0.180018
DNAJB9	-0.390973	5.77156	8.84854	0.00593142	0.180018
BCL10	-0.351003	5.51008	8.8284	0.00598141	0.18084
UBOX5	0.275478	4.60914	8.78529	0.00609063	0.183439
BCL3	-0.588055	5.46286	8.77101	0.0061262	0.183809
BASP1	-0.714551	5.15314	8.70763	0.0062907	0.18803
PTPRM	-0.437032	4.26174	8.66727	0.00639903	0.190546
HTATSF1	-0.219817	6.01276	8.65415	0.00643263	0.190827
SH3BGRL2	0.561293	6.43908	8.63738	0.00647792	0.191451
GNL3	-0.234875	6.1238	8.60822	0.00655764	0.192814
NFKBIZ	-0.323004	8.99347	8.57871	0.00663918	0.192814
MRPL44	-0.22928	4.7481	8.57889	0.00663969	0.192814
ACSL3	-0.272658	6.02387	8.57395	0.00665269	0.192814
DCP1A	-0.207501	6.51507	8.5648	0.0066782	0.192814
SAMD8	-0.234984	6.55396	8.5603	0.00669083	0.192814
RAB4A	0.310742	5.39063	8.55892	0.00669508	0.192814
LIMD1	0.264215	6.45619	8.51863	0.00680913	0.195385
ZNF267	-0.245234	6.41263	8.50858	0.00683799	0.195502
SRSF3	-0.24486	8.24934	8.49669	0.00687218	0.19577
HNRNPH1	-0.172781	7.88915	8.45385	0.00699742	0.198621
CTLA4	-0.569624	4.95075	8.43502	0.00705407	0.199511
MAPK1IP1L	-0.223986	7.50384	8.39563	0.00717162	0.200989
H1-2	0.348256	6.99582	8.39137	0.00718456	0.200989
NAMPT	-0.826886	9.08526	8.38586	0.00720124	0.200989
USF3	-0.183678	7.92292	8.38359	0.00720819	0.200989
KHNYN	-0.180374	7.44001	8.35962	0.0072817	0.202129
YTHDF3	-0.238166	7.50498	8.35358	0.00730033	0.202129
RNF170	0.328226	4.6504	8.3389	0.00734712	0.202714
ANKRD27	0.213335	6.13637	8.31163	0.00743142	0.203905
PPP4R3A	-0.181807	8.18236	8.30822	0.00744197	0.203905
H2AC6	0.351057	7.31046	8.26703	0.00757326	0.206784
GIMAP4	0.309112	8.30121	8.25157	0.00762311	0.207427
PDCD4	-0.272746	8.06864	8.21751	0.0077343	0.208727
YWHAH	0.274682	6.20512	8.21422	0.00774534	0.208727
ARHGEF2	0.249102	8.19159	8.20607	0.00777204	0.208727
RNMT	-0.207715	6.91161	8.2047	0.00777666	0.208727
WHAMM	-0.227066	6.30674	8.18219	0.00785168	0.209007
HEXD	0.250988	5.66634	8.17698	0.0078693	0.209007
IRGQ	-0.261602	5.56588	8.17406	0.00787913	0.209007
CCDC174	-0.238896	5.47824	8.16993	0.00789306	0.209007
ATF4	-0.278249	7.76623	8.12439	0.00804747	0.212373
FUNDC2	-0.227657	5.17074	8.11688	0.008074	0.212373
KLHL11	-0.205984	5.5124	8.10712	0.00810745	0.212545
CD69	-0.511858	7.23114	8.09883	0.00813585	0.212583
PTPRE	-0.311372	8.46441	8.08726	0.00817614	0.21293
ARF4	-0.2378	6.29501	8.06605	0.00825082	0.214169
CENPC	-0.259267	6.99364	8.04064	0.00834093	0.215798
TMEM229B	0.216585	5.7083	8.01508	0.00843306	0.216792
GANC	0.205428	6.04168	8.01384	0.00843749	0.216792
CCDC127	0.288114	4.4076	7.99504	0.0085074	0.216792
RNF125	-0.294375	7.37913	7.99218	0.00851603	0.216792
POLH	0.270404	5.68642	7.99207	0.00851672	0.216792
LYL1	0.39027	5.04198	7.9703	0.0085972	0.217741
TAMALIN	-0.660022	5.61775	7.96693	0.0086092	0.217741
PTRH2	0.273023	4.99653	7.95585	0.00865076	0.218093
TNFAIP1	0.262856	4.6301	7.93512	0.00872869	0.218799
SRSF2	-0.232636	7.52346	7.93328	0.00873421	0.218799
TSPYL1	-0.178059	7.59664	7.91203	0.00881442	0.219226
EPC1	-0.19379	7.40082	7.89968	0.00886141	0.219226
CCDC59	-0.236104	5.34868	7.89004	0.00889875	0.219226
DYNLT1	-0.276818	5.76898	7.87932	0.00893972	0.219226
SYS1	-0.206244	5.96599	7.87256	0.00896576	0.219226
H4C2	0.423385	4.69017	7.87099	0.00897299	0.219226
SEPTIN11	0.228641	6.20169	7.8706	0.00897328	0.219226
RPUSD3	0.342029	4.53302	7.8695	0.008979	0.219226
FLCN	0.235006	5.08735	7.86353	0.0090013	0.219226
GIMAP8	0.436466	7.50872	7.84112	0.00908793	0.219665
MAP1S	0.362411	5.51763	7.84077	0.00908974	0.219665
RLIM	-0.242025	7.6566	7.83026	0.00913059	0.219665
UAP1	-0.314719	4.84542	7.83051	0.00913066	0.219665
SERINC3	-0.149919	7.89988	7.8169	0.00918338	0.220262
CTPS1	-0.288111	5.62043	7.80246	0.00924126	0.220978
PPP1R15A	-0.506028	7.9198	7.78823	0.00929791	0.221661
TIMM10B	-0.22759	5.9727	7.76194	0.00940449	0.223527
TOE1	-0.374386	4.78467	7.75238	0.00944439	0.223801
KDM3A	-0.196569	7.64228	7.74291	0.00948208	0.224021
IKZF5	-0.281527	6.36383	7.72209	0.0095681	0.225379
FBXO22	0.359419	5.35804	7.71403	0.00960208	0.225506
RBM48	-0.308433	5.56232	7.64375	0.00989939	0.23139
KBTBD2	-0.218576	6.93347	7.64091	0.00991126	0.23139
H4C8	0.30609	4.75787	7.60741	0.010058	0.233499
EDC3	0.201559	5.6579	7.60656	0.0100608	0.233499
BRIX1	-0.311762	4.9258	7.59707	0.0101031	0.233794
H2BC5	0.356723	5.79574	7.56354	0.0102512	0.235653
SNRK	-0.208724	8.10497	7.55693	0.0102804	0.235653
CCDC142	0.244171	4.74449	7.55028	0.0103116	0.235653
PDE5A	0.463644	6.03725	7.54364	0.0103404	0.235653
CHKB	0.193516	5.93088	7.54357	0.0103408	0.235653
CREBRF	-0.241422	7.74818	7.53867	0.0103626	0.235653
C2orf42	0.261148	4.44559	7.5279	0.0104135	0.236079
COA7	0.296552	4.34155	7.505	0.0105185	0.236079
PELI1	-0.347561	6.98849	7.50367	0.0105224	0.236079
APOL3	0.211529	6.71881	7.50314	0.0105248	0.236079
CRBN	-0.200885	6.25846	7.48893	0.0105905	0.236079
ICAM1	-0.483048	5.38656	7.48902	0.0105905	0.236079
PAIP1	-0.203376	4.91693	7.48905	0.0105908	0.236079
USP7	-0.125106	8.2953	7.47484	0.0106558	0.236859
IL27RA	0.202405	5.35613	7.45602	0.0107446	0.23814
DAGLB	0.272397	5.6717	7.44367	0.0108026	0.23814
C5AR1	-0.587899	7.8563	7.44101	0.0108149	0.23814
GIT2	0.160606	7.76917	7.43694	0.0108342	0.23814
TAF1D	-0.32778	6.10992	7.42469	0.0108928	0.238763
CWF19L1	-0.204325	5.66285	7.40673	0.010979	0.239987
SGK1	-0.515785	7.61791	7.35416	0.0112351	0.244907
LRRC8D	0.239638	6.31068	7.32152	0.0113978	0.247769
KIAA1328	-0.225523	4.72851	7.31383	0.0114377	0.247952
MAPK7	-0.416918	5.71523	7.28601	0.0115777	0.249782
PHF10	-0.269267	6.71232	7.27894	0.0116136	0.249782
TNFAIP8L2	0.436908	4.86756	7.27613	0.0116292	0.249782
MAVS	0.146968	8.13453	7.27207	0.0116487	0.249782
RASSF5	-0.164925	8.8615	7.25214	0.0117516	0.251305
H2BC12	0.361032	5.63575	7.23407	0.0118463	0.252117
MRPS22	-0.211223	5.23508	7.22774	0.0118797	0.252117
ZHX1	-0.217523	5.93991	7.22658	0.0118854	0.252117
PTGS2	-0.968271	8.20403	7.21587	0.0119415	0.252627
TFRC	-0.330785	7.06506	7.18485	0.0121065	0.254919
SLC35E3	0.275997	5.15822	7.18353	0.0121144	0.254919
INTS12	-0.201651	4.20528	7.1768	0.0121524	0.255038
CHRAC1	-0.205057	5.31004	7.14999	0.0122955	0.256832
METTL13	0.276886	5.18977	7.14866	0.0123029	0.256832
POMP	-0.340933	5.51944	7.11252	0.0125014	0.260287
TRAF3IP3	0.257316	7.79281	7.10366	0.0125502	0.260615
UQCC1	0.212196	5.22707	7.09716	0.0125873	0.260699
C11orf58	-0.161597	7.00027	7.07625	0.0127041	0.26177
SLC38A9	0.249781	4.68555	7.07226	0.0127282	0.26177
SEC14L2	-0.482064	4.77489	7.06968	0.0127426	0.26177
TNFRSF1A	0.281331	7.13873	7.06431	0.0127717	0.26177
CIR1	-0.260512	5.48961	7.04659	0.0128733	0.263168
USP38	-0.221699	6.79837	7.01282	0.0130679	0.266458
DDX6	-0.207238	9.33724	7.00426	0.0131178	0.266593
BCL2A1	-0.489327	5.49805	7	0.0131433	0.266593
RBM25	-0.126461	8.30166	6.98835	0.0132112	0.266593
COIL	-0.205628	5.06162	6.98335	0.0132417	0.266593
C22orf39	0.178095	5.47009	6.98298	0.0132435	0.266593
STARD4	-0.379091	6.13291	6.97143	0.0133116	0.26702
PUS1	0.218505	4.84212	6.96305	0.0133627	0.26702
SUPT7L	-0.161401	6.3731	6.96225	0.0133662	0.26702
RBBP6	-0.14831	7.7164	6.94489	0.0134701	0.268416
GTF2E1	0.261254	4.78653	6.93233	0.0135475	0.26894
C9orf78	-0.205617	6.46745	6.92425	0.0135952	0.26894
SMARCAL1	0.231348	5.2525	6.92379	0.0135987	0.26894
SLC35C1	0.241221	5.02982	6.90418	0.0137188	0.270637
S1PR1	-0.301615	7.99093	6.88143	0.0138582	0.271107
SNAPC3	0.359262	5.80981	6.87383	0.0139059	0.271107
ABCA7	0.305492	7.71602	6.87353	0.0139073	0.271107
ZNF407	-0.171619	6.99008	6.87263	0.013913	0.271107
ACP2	0.248077	4.52222	6.87273	0.0139144	0.271107
RUNDC1	0.192563	5.29705	6.82894	0.0141892	0.275781
CD28	-0.337537	7.4003	6.82095	0.0142395	0.276078
INKA2	0.354373	4.55635	6.80783	0.0143257	0.277048
LARP4B	0.120681	7.63856	6.80224	0.0143597	0.277048
CNOT9	-0.163086	6.28618	6.7766	0.0145265	0.279581
DDX5	-0.151916	10.7861	6.77088	0.0145637	0.279615
PPP1R10	0.304683	5.07108	6.74972	0.0147042	0.281629
ORMDL3	0.383148	6.44866	6.7421	0.014754	0.281897
MCM3	0.183604	6.0598	6.73322	0.0148133	0.282347
NFE2	0.410501	5.3743	6.72462	0.0148712	0.282768
PPCDC	-0.31776	4.32475	6.70372	0.015014	0.284797
LITAF	-0.217075	8.19917	6.68671	0.0151271	0.286254
MAP3K7	0.168697	6.41759	6.67982	0.0151746	0.286465
H4C3	0.29998	5.0592	6.66818	0.0152555	0.287307
GOLPH3L	0.258402	4.75839	6.65943	0.0153165	0.287769
TBC1D15	-0.251162	6.52231	6.65392	0.0153532	0.287773
NBPF8	-0.489686	5.27928	6.64686	0.015403	0.288022
GTPBP4	-0.167395	5.77792	6.63612	0.0154777	0.288116
CYP27A1	0.48329	5.02375	6.63198	0.0155076	0.288116
PSME4	-0.169076	7.62853	6.63038	0.0155176	0.288116
DCAKD	0.253505	4.83927	6.61556	0.0156236	0.289249
DUSP11	-0.265671	5.60561	6.61142	0.0156519	0.289249
UHRF1	0.314619	4.29754	6.59839	0.0157472	0.289573
ABCG1	-0.459995	4.84749	6.59128	0.0157964	0.289573
DENND2D	0.260596	7.98617	6.58857	0.0158144	0.289573
VAMP1	0.339193	6.15722	6.58835	0.0158162	0.289573
ZNF217	0.243234	8.29478	6.57483	0.0159133	0.290676
RBM22	-0.168553	6.35747	6.56105	0.0160134	0.291303
RIPK2	-0.332685	5.73776	6.55997	0.0160215	0.291303
ZNF195	-0.235337	5.22079	6.54932	0.0160997	0.291396
RMND1	0.271441	4.9581	6.54848	0.0161062	0.291396
RPP38	0.230358	4.063	6.54399	0.0161419	0.291396
SUB1	-0.217381	7.09398	6.53903	0.0161743	0.291396
GLI4	0.364166	4.25601	6.5274	0.0162633	0.291903
ZCCHC7	-0.155781	6.3442	6.52521	0.0162764	0.291903
ANXA5	-0.235292	7.52231	6.51087	0.0163828	0.292152
PRDM4	-0.19979	6.17775	6.50824	0.0164027	0.292152
RSL1D1	-0.177757	7.50918	6.50619	0.0164177	0.292152
AFG3L2	-0.178863	5.70784	6.49901	0.0164719	0.292152
SRSF6	-0.224374	8.24338	6.49847	0.0164755	0.292152
COX19	-0.19263	6.03248	6.49322	0.0165153	0.292203
FKBP15	0.232037	7.81801	6.47307	0.0166673	0.293311
ZFP14	0.310653	4.94858	6.47297	0.0166694	0.293311
TRMO	-0.211607	5.24759	6.47027	0.0166895	0.293311
ELOB	0.261343	5.71033	6.45317	0.0168198	0.294944
RRP1	0.271782	5.50827	6.42732	0.0170196	0.297786
MAPKAPK2	-0.209452	7.38359	6.41645	0.0171037	0.298313
TMEM62	-0.223155	4.68489	6.41391	0.0171253	0.298313
TSR2	-0.273831	5.29203	6.39932	0.0172389	0.299631
ANKMY1	0.297359	5.42934	6.38577	0.0173461	0.30083
BHLHE40	-0.337548	6.79086	6.36946	0.0174755	0.300953
MED13L	-0.132322	8.81831	6.36827	0.0174848	0.300953
TTL	0.218702	5.75736	6.36581	0.017505	0.300953
MRTO4	-0.239407	4.42188	6.36598	0.0175057	0.300953
PAQR8	0.326715	5.66926	6.34705	0.0176562	0.302623
NR4A1	-0.709465	6.82138	6.33964	0.0177158	0.302623
SP3	-0.171117	8.61114	6.3348	0.0177551	0.302623
CDV3	-0.156785	8.59868	6.3311	0.0177852	0.302623
CORO1B	0.231011	6.70901	6.32997	0.0177946	0.302623
GIPC1	-0.251375	4.38803	6.28143	0.0181982	0.308412
SH2D3C	0.295681	7.14788	6.27933	0.0182132	0.308412
TRIT1	0.225724	4.7236	6.26005	0.0183772	0.310524
PRNP	-0.219865	6.75522	6.25485	0.0184195	0.310573
RARG	0.225706	4.80576	6.24907	0.0184702	0.310736
PURB	-0.252077	7.33888	6.24444	0.0185079	0.310736
TAF5L	-0.180238	5.51498	6.21968	0.0187208	0.312945
IRS2	-0.404585	8.27172	6.21149	0.018791	0.312945
LRRC59	-0.198771	6.09418	6.2083	0.018819	0.312945
BRI3BP	0.213571	5.20304	6.20453	0.0188524	0.312945
BRD8	0.21666	5.67431	6.20371	0.0188591	0.312945
NET1	-0.422212	4.73152	6.19928	0.0188989	0.312945
GSPT1	-0.175107	7.64115	6.19214	0.0189595	0.312945
DIS3	-0.181919	6.95857	6.18746	0.0190006	0.312945
PHC1	0.313851	4.17575	6.18393	0.0190354	0.312945
MEF2D	-0.322981	7.64679	6.17983	0.0190676	0.312945
DDX47	-0.192407	5.88393	6.17895	0.0190757	0.312945
DEDD2	0.220489	6.15066	6.1598	0.0192451	0.314655
C17orf80	0.219894	4.66193	6.15835	0.0192597	0.314655
USPL1	-0.211149	6.21017	6.15208	0.0193139	0.314888
APPL2	0.172874	6.2043	6.1436	0.0193897	0.315473
HINFP	0.234521	4.55447	6.1344	0.0194745	0.315572
ZNF7	-0.172651	5.64951	6.13406	0.0194758	0.315572
PSMD7	-0.186942	5.48808	6.12087	0.0195951	0.316854
PCNA	0.185732	4.98515	6.10317	0.0197571	0.318821
TMEM250	0.184047	5.69922	6.09336	0.0198463	0.319606
DGLUCY	0.158665	6.47577	6.08311	0.0199406	0.320471
RHOBTB2	0.26867	4.994	6.07546	0.0200126	0.320975
DCTN4	-0.202369	6.63114	6.06061	0.0201498	0.322519
PDAP1	0.238155	6.037	6.05447	0.0202075	0.322788
CSDE1	-0.153699	9.54487	6.03896	0.0203531	0.324457
ARHGAP25	0.191243	7.79558	6.00276	0.0206987	0.329302
LRIG2	0.207982	6.26746	5.97788	0.0209402	0.331782
ING1	0.236997	5.36144	5.97736	0.0209458	0.331782
NABP1	-0.386851	7.86467	5.97371	0.0209807	0.331782
KANSL1L	0.275785	5.28406	5.969	0.0210278	0.33186
MRPL49	-0.289364	5.29465	5.95911	0.0211248	0.332234
MTG2	0.255019	4.72973	5.95812	0.0211357	0.332234
LDLR	-0.357863	5.77718	5.95203	0.0211943	0.332494
MAGOH	-0.254272	4.52956	5.93328	0.0213825	0.33328
STK38	0.136005	8.59628	5.93266	0.0213862	0.33328
PER1	-0.569356	8.20465	5.93091	0.0214038	0.33328
RSRP1	0.211786	8.00088	5.92525	0.0214604	0.33328
BCL7B	-0.261886	5.53816	5.92389	0.0214747	0.33328
USP16	-0.223093	6.87718	5.92153	0.0214978	0.33328
SNAPIN	0.244406	4.13198	5.89194	0.0218015	0.336296
NLRX1	0.284134	4.65917	5.89171	0.0218017	0.336296
NR2C2	0.135267	6.86392	5.88969	0.0218202	0.336296
CTDSPL	0.537799	4.60806	5.86466	0.0220799	0.339634
PYM1	0.248421	4.42562	5.85742	0.0221553	0.340131
TAOK2	0.20794	6.48852	5.84058	0.0223281	0.342107
TRAFD1	0.202939	6.27567	5.83651	0.0223707	0.342107
HIF1AN	0.145252	7.29018	5.83187	0.0224192	0.342186
GNAI3	-0.196155	7.42077	5.82326	0.02251	0.342908
RNF181	0.277118	4.45394	5.81268	0.0226249	0.343995
RABGGTB	-0.29421	6.01991	5.80248	0.022731	0.344549
STX7	0.348875	7.89819	5.80079	0.0227487	0.344549
CASP10	0.178007	7.07977	5.79663	0.0227933	0.344563
SON	-0.0979202	10.1486	5.78364	0.0229327	0.345691
MNT	-0.300566	6.10327	5.78157	0.0229555	0.345691
PALS1	-0.226627	5.23226	5.77362	0.0230421	0.346334
DHODH	0.24216	4.18207	5.76799	0.0231063	0.346639
B3GNT2	-0.236296	5.42779	5.76183	0.02317	0.346935
RBM3	-0.194529	8.28879	5.75223	0.0232741	0.347833
HGH1	0.268596	4.2516	5.74387	0.0233698	0.348551
CIITA	0.246764	8.82995	5.73982	0.0234105	0.348551
ZNF786	0.265514	4.59897	5.72923	0.0235301	0.349672
VAPA	-0.247732	7.37356	5.70468	0.0238017	0.352563
PPP3CC	-0.159864	6.35313	5.7036	0.023814	0.352563
SPATA13	-0.172194	7.81653	5.69894	0.0238663	0.352565
EIF2AK3	-0.198403	5.76794	5.69568	0.0239034	0.352565
NRIP1	-0.187714	7.0637	5.68438	0.0240309	0.353783
RANBP2	-0.19382	8.47431	5.67213	0.0241703	0.355173
FGD2	0.242432	7.40733	5.66363	0.0242676	0.35594
TRIM5	0.187432	5.26401	5.65977	0.024313	0.355944
ANAPC5	0.11776	7.2555	5.64482	0.0244846	0.357792
SNW1	-0.137021	6.2957	5.63741	0.0245708	0.358388
VGLL4	0.194302	5.34919	5.62664	0.024697	0.359565
LPAR5	0.348057	4.89402	5.60196	0.0249884	0.362425
SYTL3	-0.304704	6.43358	5.59918	0.0250197	0.362425
JUNB	-0.524391	10.5253	5.59819	0.0250312	0.362425
SREK1	-0.172039	7.39597	5.58905	0.0251401	0.362729
BECN1	-0.1741	5.90944	5.5837	0.0252044	0.362729
XRCC3	0.250744	4.937	5.58068	0.0252418	0.362729
CAPN1	0.182895	7.38142	5.57748	0.0252785	0.362729
ZNF619	0.19783	4.81058	5.57734	0.0252821	0.362729
ZNF326	-0.231648	6.5423	5.56248	0.0254594	0.363944
P2RY10	-0.257672	6.30033	5.55915	0.0254997	0.363944
RSF1	-0.124549	7.65835	5.55286	0.0255758	0.363944
P2RY13	0.516132	6.09065	5.55168	0.0255905	0.363944
DAPP1	0.237143	6.77544	5.5511	0.0255974	0.363944
IDH3B	-0.204471	6.15961	5.54363	0.0256887	0.36437
ZNF764	0.179012	4.25917	5.54077	0.025727	0.36437
RRAGA	0.164445	5.4822	5.53566	0.0257866	0.36437
CYP1B1	-0.461683	6.87095	5.53353	0.0258121	0.36437
C16orf54	0.202044	7.51058	5.51945	0.0259855	0.366164
WASL	-0.219365	5.43773	5.51331	0.0260624	0.366592
CSGALNACT2	-0.20976	7.44894	5.5051	0.0261637	0.366942
SLC17A9	-0.257213	4.13706	5.50411	0.0261803	0.366942
TOMM20	-0.199356	7.0677	5.49927	0.0262364	0.367077
KRR1	-0.264705	6.84828	5.49521	0.0262874	0.367139
RBMXL1	-0.218925	5.69058	5.47391	0.0265561	0.370238
H1-5	0.454253	4.40849	5.46062	0.026728	0.371976
TEP1	0.161167	7.86576	5.44883	0.0268753	0.373368
GALNT3	-0.325626	4.70009	5.43678	0.0270327	0.373905
COPS2	-0.267076	6.76607	5.43604	0.0270402	0.373905
CRCP	-0.184164	5.53899	5.42928	0.0271284	0.373905
MRPS31	0.18693	4.5604	5.42574	0.0271761	0.373905
SMARCA5	-0.162483	7.79206	5.42228	0.0272185	0.373905
TRMT1L	0.329492	5.41159	5.42186	0.027225	0.373905
TREM1	-0.523788	7.25141	5.4202	0.0272457	0.373905
GCNT4	-0.414814	5.57839	5.41068	0.0273707	0.374969
CSNK1D	-0.181567	7.35588	5.39945	0.0275175	0.376327
CCNH	-0.367978	6.67602	5.39025	0.0276391	0.377044
TRIM21	0.232993	5.50129	5.38831	0.0276655	0.377044
NDFIP1	-0.28481	7.55674	5.38111	0.0277604	0.37747
GORASP2	-0.124028	6.14742	5.37333	0.0278644	0.37747
PFDN1	-0.258387	5.01021	5.36978	0.0279129	0.37747
FOCAD	0.191866	5.77905	5.36921	0.0279196	0.37747
ZHX3	0.271588	5.88562	5.36665	0.0279539	0.37747
CYTH1	-0.157388	8.96553	5.35918	0.0280536	0.37747
WBP11	-0.173833	7.08584	5.35917	0.028054	0.37747
SIK2	0.138351	6.32361	5.35729	0.0280794	0.37747
ACOT13	0.317187	4.50858	5.35319	0.0281374	0.377559
GPN1	-0.200233	4.86167	5.34983	0.0281817	0.377559
MRPL47	-0.222033	4.37632	5.33475	0.0283878	0.37963
RNF19B	-0.207935	6.09906	5.32876	0.0284669	0.37963
SLC25A1	0.214589	4.92656	5.32584	0.0285082	0.37963
POLR1F	-0.255857	5.25789	5.32096	0.0285744	0.37963
SNIP1	-0.199764	5.24465	5.32078	0.0285769	0.37963
SMYD4	0.170102	5.52835	5.31155	0.0287036	0.380323
AFF4	-0.153917	8.15092	5.30703	0.0287653	0.380323
HAUS2	-0.241832	4.70651	5.30659	0.0287736	0.380323
TPP2	-0.183314	8.20476	5.29977	0.0288659	0.380896
C11orf68	0.266946	4.793	5.2965	0.0289135	0.380896
TMEM140	0.207111	5.48375	5.29183	0.0289774	0.38103
BCAS2	-0.229471	5.01255	5.2888	0.0290203	0.38103
TBC1D2B	0.132262	6.91463	5.27534	0.0292076	0.381893
TCTA	0.215993	4.92572	5.27237	0.0292511	0.381893
METTL3	0.143761	6.07889	5.26876	0.0293006	0.381893
HERPUD1	-0.237546	7.50655	5.26857	0.029303	0.381893
KCNN4	0.398391	4.88892	5.26693	0.029328	0.381893
H2BC7	0.302614	4.27969	5.25681	0.0294736	0.382362
ARMCX5	-0.180919	4.1685	5.25603	0.0294848	0.382362
SSU72	-0.170397	7.12304	5.254	0.0295094	0.382362
RGS14	0.22786	6.80178	5.24921	0.0295777	0.38262
BORCS7	-0.325149	4.49335	5.24079	0.0297009	0.383584
PRPF4B	-0.151422	8.28834	5.225	0.0299252	0.385849
CCNK	-0.187739	4.74747	5.2207	0.0299896	0.386049
LSG1	-0.145117	6.09086	5.20598	0.0302019	0.388149
DNASE1	0.243355	5.87157	5.20072	0.030279	0.388507
TWF1	-0.282588	5.15505	5.19372	0.0303824	0.389201
RAE1	-0.146895	5.17376	5.18881	0.0304546	0.389493
DOK6	0.399651	4.92335	5.17301	0.030689	0.391509
MCL1	-0.207436	10.6884	5.16807	0.0307605	0.391509
DOK1	0.333125	5.10684	5.16813	0.0307611	0.391509
MCC	0.42201	4.68348	5.15787	0.0309154	0.39284
MRPL43	0.232725	4.57396	5.14471	0.0311135	0.394721
STX11	-0.291929	7.32933	5.13492	0.0312589	0.395929
TCP11L1	0.167813	4.91851	5.12785	0.0313681	0.396676
ZFP36	-0.474997	9.51988	5.12235	0.03145	0.397075
THOC6	-0.271709	4.36413	5.11122	0.031624	0.398083
RGS2	-0.388909	8.92128	5.11055	0.0316307	0.398083
SSBP1	-0.162672	4.76951	5.08582	0.0320154	0.402283
RIPOR3	0.259051	4.81038	5.08202	0.0320746	0.402386
MFSD4B	0.27116	5.99324	5.07498	0.032183	0.402952
RHBDF2	0.23247	6.78127	5.07048	0.0322533	0.402952
ZNF830	-0.184581	5.29609	5.06788	0.032295	0.402952
MRPS27	0.134446	6.2044	5.06287	0.0323731	0.402952
ABT1	-0.182621	5.83982	5.06276	0.032375	0.402952
ILKAP	-0.148621	5.47103	5.03582	0.0328031	0.407389
SLC16A6	-0.305403	5.3924	5.03384	0.0328348	0.407389
PRUNE1	0.201873	5.43052	5.02154	0.0330325	0.409198
COG4	0.16019	5.94276	5.01492	0.0331389	0.409873
NGDN	-0.219028	5.39773	5.00195	0.0333498	0.410924
ZNF136	-0.246593	5.37699	4.99239	0.033506	0.410924
MED10	-0.160641	5.07409	4.98947	0.0335544	0.410924
MORF4L1	-0.174919	7.66536	4.98925	0.0335564	0.410924
SMU1	-0.149572	7.05048	4.98888	0.0335627	0.410924
DDX27	-0.285854	6.25567	4.98736	0.0335879	0.410924
SERINC1	-0.206782	8.27058	4.9873	0.0335884	0.410924
ZNF160	0.162905	6.20463	4.97678	0.033762	0.41198
H2AC17	0.262412	4.24377	4.97452	0.0338035	0.41198
CEP85	0.205029	5.32515	4.97263	0.0338313	0.41198
UTP15	-0.263004	5.01875	4.9628	0.033995	0.412877
GNA13	-0.199759	8.47158	4.96182	0.0340096	0.412877
ENDOD1	0.267699	5.98531	4.95638	0.0341009	0.413244
GFOD2	0.205287	4.59614	4.9527	0.0341645	0.413244
SMG9	0.213759	5.30248	4.94922	0.0342213	0.413244
BTN2A2	0.206229	4.85657	4.94565	0.034282	0.413244
ATXN7L3	-0.149592	6.94456	4.94436	0.0343017	0.413244
CAMKK2	0.223747	7.03306	4.93937	0.0343858	0.413625
MARCHF2	0.272309	5.70899	4.9281	0.0345767	0.415288
KLHDC2	-0.172687	5.83748	4.91985	0.0347168	0.416337
IKBKE	0.223451	6.38661	4.89793	0.0350921	0.419763
CARF	0.296665	5.2444	4.89701	0.0351088	0.419763
FAM133B	-0.223683	4.6724	4.8745	0.0355005	0.423805
PITHD1	-0.170047	5.47197	4.86482	0.0356684	0.425012
NDUFB10	0.265419	5.1149	4.85267	0.0358828	0.425012
ZNF671	0.25548	4.76189	4.85031	0.0359254	0.425012
PDIA3	-0.12502	7.75154	4.84954	0.0359367	0.425012
RB1CC1	-0.18368	7.46987	4.84811	0.035962	0.425012
SH3PXD2A	0.247165	5.83855	4.84748	0.0359737	0.425012
RAD52	0.250236	5.21025	4.84724	0.0359787	0.425012
RNASEL	0.190999	5.52173	4.83915	0.0361218	0.425815
DCLRE1C	0.188336	6.33288	4.83477	0.0361993	0.425815
LRFN1	0.228927	3.98358	4.8346	0.0362086	0.425815
YES1	-0.35624	4.78822	4.82741	0.0363327	0.426254
MED4	-0.271957	5.22214	4.82375	0.0363974	0.426254
PMPCB	-0.199467	6.50347	4.81919	0.0364783	0.426254
RFWD3	0.145518	5.81114	4.81485	0.0365568	0.426254
FBXO38	0.133514	6.50694	4.81431	0.0365663	0.426254
TNFSF10	0.357112	6.69622	4.8141	0.03657	0.426254
MAP3K10	0.22935	4.88953	4.80337	0.0367659	0.42742
TAPBPL	0.266749	5.64168	4.80261	0.0367784	0.42742
NUP43	0.311877	5.83765	4.79113	0.0369873	0.429216
SNRPA1	-0.202191	5.54106	4.78118	0.0371698	0.4307
DCXR	-0.326432	4.65075	4.77749	0.0372395	0.430875
MEI1	-0.229277	4.81323	4.76632	0.0374451	0.431999
EXOC8	-0.167173	6.40904	4.76439	0.037479	0.431999
RAB1A	-0.20058	6.66197	4.76321	0.0375008	0.431999
C8orf33	-0.190623	5.25368	4.74422	0.0378558	0.435452
SOD2	-0.253777	8.86404	4.73062	0.0381104	0.437742
GRAP2	0.169303	7.73258	4.71907	0.0383294	0.439618
PDLIM2	0.179407	5.66457	4.70768	0.0385471	0.440529
NDUFV2	-0.249513	4.75254	4.70729	0.0385562	0.440529
METTL22	0.221377	4.97423	4.70575	0.0385851	0.440529
ZNF714	-0.204629	4.7153	4.70333	0.0386321	0.440529
DNAJB12	-0.227612	6.41957	4.69949	0.0387036	0.440707
ACTG1	0.135406	10.8072	4.69642	0.0387622	0.440739
AKTIP	0.273243	5.15174	4.69264	0.0388367	0.44095
P3H1	0.200872	5.1124	4.68033	0.0390748	0.442509
SRSF7	-0.116003	7.5204	4.67955	0.0390886	0.442509
APOBEC3F	0.208072	5.2024	4.67508	0.0391767	0.442509
VIPAS39	0.159333	4.94863	4.674	0.0391983	0.442509
RWDD1	-0.197445	5.40545	4.66589	0.0393557	0.443652
RHBDD2	-0.347083	5.39748	4.64474	0.0397721	0.447422
DHX15	-0.119562	7.62736	4.63962	0.0398726	0.447422
CPNE5	0.413115	4.76042	4.63718	0.0399235	0.447422
GIMAP2	0.205246	6.8725	4.63594	0.0399457	0.447422
WRNIP1	0.169999	5.72678	4.63456	0.0399737	0.447422
SMARCC1	-0.108256	7.71495	4.62773	0.0401094	0.448172
TLNRD1	-0.161625	6.02487	4.6255	0.0401543	0.448172
MXI1	-0.274012	5.57665	4.61484	0.0403687	0.449929
BTF3	-0.106285	8.12525	4.60586	0.0405491	0.451301
ADI1	-0.169911	4.21654	4.58831	0.0409104	0.454681
UBA7	0.182959	7.43255	4.58299	0.0410147	0.455199
ELMO2	0.152986	6.44757	4.57952	0.0410861	0.455351
ZNF432	-0.239277	4.76426	4.5626	0.041437	0.456556
BICD2	0.159263	7.63665	4.56124	0.0414628	0.456556
NAE1	-0.245168	5.53314	4.56079	0.0414731	0.456556
PTPN6	0.192794	8.65591	4.55898	0.0415097	0.456556
EIF4H	-0.135142	7.3821	4.55885	0.0415125	0.456556
KIAA0040	0.15976	6.9147	4.55744	0.0415419	0.456556
TTLL4	0.235771	5.66087	4.55434	0.0416069	0.456635
PTK2	0.239677	5.19534	4.54886	0.0417219	0.457261
IFITM3	-0.580108	5.51984	4.53832	0.041942	0.459035
ADPRS	-0.228971	4.67392	4.53183	0.0420803	0.45928
CCR5	0.355123	5.22839	4.52972	0.0421236	0.45928
MMS19	0.15368	6.72879	4.52879	0.042142	0.45928
KRBA2	0.224162	4.63569	4.5263	0.0421972	0.45928
MAP3K5	0.19081	7.15827	4.51771	0.0423765	0.460162
TRAF3	0.140039	6.58407	4.51685	0.0423948	0.460162
B4GALT3	0.209514	5.43851	4.51142	0.0425113	0.460792
GPR155	0.206814	6.3094	4.50844	0.0425742	0.46084
ZNF121	-0.169809	7.24534	4.50544	0.042638	0.460899
ZGRF1	-0.253206	4.82773	4.49809	0.0427976	0.461377
APBB1IP	0.113659	7.80845	4.49735	0.0428113	0.461377
TLN1	0.201424	10.9526	4.49489	0.0428641	0.461377
IMMT	0.124312	6.60585	4.49249	0.0429161	0.461377
PGP	0.180908	4.60485	4.48828	0.0430096	0.461754
GCC1	-0.159107	5.93982	4.47957	0.0431958	0.463122
DAAM1	0.194185	5.3969	4.46952	0.043415	0.464841
SETD7	-0.202591	6.21858	4.46331	0.0435502	0.465333
C1orf174	0.156385	4.97535	4.4613	0.0435956	0.465333
PRDM2	-0.157033	8.41847	4.45929	0.0436379	0.465333
CCDC9	-0.300373	5.03	4.44959	0.0438531	0.466997
TMEM8B	0.261882	4.44442	4.43853	0.0440999	0.468992
MPI	0.249855	5.43794	4.43066	0.0442723	0.470075
FAM177A1	-0.282192	4.76726	4.42854	0.0443209	0.470075
H3-3B	-0.115258	9.0661	4.41915	0.0445286	0.471644
PPP1R37	0.301943	4.77779	4.40892	0.0447615	0.472701
PNRC1	-0.132106	9.5055	4.40542	0.044838	0.472701
ANKS6	-0.330989	4.45012	4.4051	0.0448488	0.472701
OAT	-0.194966	5.366	4.40415	0.0448679	0.472701
SEMA4B	0.228557	6.20663	4.39662	0.0450381	0.473725
SZRD1	-0.165366	7.25327	4.39453	0.0450853	0.473725
INPP5K	-0.148988	6.10286	4.3891	0.0452093	0.474397
PTGDR	0.462931	5.42298	4.38481	0.0453081	0.474803
GID4	0.19169	4.74793	4.37014	0.0456467	0.477025
PRPF38A	-0.120299	6.7608	4.36757	0.0457036	0.477025
THBS1	-0.950395	9.49536	4.36524	0.0457572	0.477025
ZNF395	-0.204498	6.49471	4.36505	0.045762	0.477025
SMARCD1	-0.175382	6.39726	4.34635	0.0461969	0.480923
NUDT5	0.152898	5.59692	4.34326	0.0462699	0.481026
NSUN4	-0.260912	5.64507	4.34	0.0463463	0.481026
TENT4B	-0.174368	6.34656	4.33663	0.0464249	0.481026
GSDMB	0.373501	4.68425	4.33534	0.0464579	0.481026
ODF3B	0.403026	5.51608	4.33297	0.0465116	0.481026
ZNF319	0.236838	5.47299	4.3259	0.0466786	0.482122
NDUFS2	0.180128	5.98231	4.32205	0.0467694	0.482372
TFEB	0.231242	6.05818	4.31814	0.0468622	0.482372
LCLAT1	-0.335322	5.23757	4.31222	0.0470039	0.482372
ARCN1	-0.106121	7.61332	4.309	0.0470794	0.482372
RBM34	-0.154634	5.72806	4.30819	0.0470993	0.482372
POLD3	0.214084	5.13449	4.30767	0.0471127	0.482372
AMPD3	0.19394	5.87051	4.30577	0.0471572	0.482372
YOD1	-0.255208	5.9982	4.30432	0.0471919	0.482372
LMO4	0.219838	5.38726	4.2939	0.0474426	0.483102
RAB5B	0.107911	7.18452	4.2926	0.0474728	0.483102
KDM2A	-0.11793	8.59075	4.29226	0.0474809	0.483102
CEBPZOS	-0.219038	5.46129	4.29118	0.0475082	0.483102
PTGR3	0.205291	6.07519	4.28832	0.0475767	0.483176
ELOVL7	0.438224	4.95082	4.28528	0.0476518	0.483185
ZFP36L2	-0.271496	10.2849	4.2832	0.0477	0.483185
IRF2BP2	-0.152235	7.98409	4.26697	0.0480952	0.485342
EIF1AD	-0.142244	5.58209	4.26396	0.0481696	0.485342
PML	0.258299	6.65082	4.26368	0.048176	0.485342
EIF2AK1	0.144069	7.16303	4.25933	0.0482825	0.485342
DCTN3	-0.161538	4.93272	4.25878	0.048298	0.485342
SLC39A3	-0.2335	4.26175	4.25868	0.0483028	0.485342
ITGA2B	0.471833	6.69871	4.25316	0.0484344	0.485342
FAM169A	-0.289793	4.59069	4.25232	0.0484581	0.485342
APOBEC3G	0.207122	6.09072	4.25187	0.0484665	0.485342
CEP295	-0.119483	6.16343	4.24241	0.0487005	0.487067
DHX29	-0.140694	5.90039	4.23811	0.0488073	0.487517
CARM1	0.226211	4.97377	4.21227	0.0494559	0.493371
RGS19	0.225254	6.84205	4.20714	0.0495838	0.494023
CAPS	0.230192	4.32104	4.19822	0.0498143	0.495693
HNRNPD	-0.107533	8.04729	4.18723	0.0500902	0.497811
GNAZ	0.45017	5.0638	4.18021	0.0502721	0.49899
COG7	0.188982	4.47333	4.17106	0.0505096	0.500718
ZNF548	-0.197036	5.58538	4.16395	0.0506909	0.500761
KLF16	-0.214028	4.99171	4.16292	0.0507186	0.500761
ZFYVE1	0.155179	5.3357	4.16126	0.0507612	0.500761
TLR6	0.310091	5.98171	4.16051	0.05078	0.500761
MCUR1	0.19122	5.09177	4.15858	0.0508312	0.500761
KPNA4	-0.145693	7.61499	4.1464	0.0511476	0.503249
TMEM183A	-0.156913	5.24896	4.14176	0.0512706	0.503831
ARMC5	-0.250978	4.43619	4.13576	0.0514307	0.504776
NCAPD2	0.135212	6.72224	4.13162	0.0515366	0.505186
ZBTB37	0.205983	7.48467	4.12482	0.0517165	0.506321
TIMM44	-0.175048	4.5691	4.11563	0.0519639	0.508113
RASA1	-0.194133	7.462	4.10684	0.0521956	0.508275
ATG2A	-0.276614	6.78569	4.10581	0.0522235	0.508275
ATP13A2	0.231246	5.71154	4.10305	0.052298	0.508275
AARS1	0.13762	5.94338	4.10091	0.0523554	0.508275
SLC4A8	0.22508	4.26083	4.1009	0.0523601	0.508275
SMARCA2	-0.10656	8.91334	4.10046	0.0523669	0.508275
PPBP	0.559364	7.2274	4.09515	0.05251	0.508995
ITGB7	0.184035	6.35767	4.09293	0.0525702	0.508995
ZNF235	0.194377	4.02693	4.08828	0.0527025	0.509651
SEPHS2	0.156672	6.00017	4.07966	0.0529302	0.51071
SLC39A8	-0.198884	5.13277	4.07929	0.0529414	0.51071
MKI67	0.387906	5.00596	4.07618	0.0530266	0.510908
ANPEP	0.608767	7.09631	4.066	0.053303	0.512944
ATP6V1G1	-0.117706	6.63327	4.06273	0.053393	0.513184
ZNF778	0.154252	4.71752	4.05491	0.053611	0.514624
ERLIN1	0.222281	5.06643	4.05262	0.0536733	0.514624
SENP2	-0.124398	5.91443	4.03857	0.0540621	0.515293
IL17RA	0.174391	9.04466	4.03693	0.0541071	0.515293
SF3B3	0.111673	7.97157	4.03468	0.0541699	0.515293
PLCL1	-0.337157	5.46117	4.03459	0.0541735	0.515293
UFM1	-0.218945	6.50262	4.03432	0.0541804	0.515293
GOLM1	-0.217206	4.91277	4.03431	0.0541826	0.515293
ZNF570	-0.239254	4.53941	4.03372	0.0542001	0.515293
CAVIN2	0.412645	7.92248	4.02816	0.0543525	0.516119
TSPYL2	-0.430558	6.46558	4.01647	0.0546816	0.518496
TYMP	0.276093	7.6445	4.01402	0.0547506	0.518496
SRSF11	-0.120161	8.31026	4.01027	0.0548567	0.518496
USP35	0.205451	4.78394	4.01005	0.0548656	0.518496
MSI2	-0.163333	6.77592	4.00092	0.0551224	0.5203
NIF3L1	0.174662	4.32888	3.99756	0.0552227	0.520624
ZNF281	-0.178099	6.51923	3.99349	0.0553348	0.520626
UQCRFS1	-0.142431	5.61964	3.9928	0.0553548	0.520626
BTN3A1	0.17795	8.0007	3.98904	0.0554618	0.521011
ZNF248	0.276582	4.58338	3.98489	0.0555846	0.52112
SNAPC5	-0.184279	4.39169	3.98316	0.0556349	0.52112
CARNS1	0.265716	5.05334	3.98181	0.0556716	0.52112
MLEC	0.169946	6.84409	3.97294	0.055926	0.522881
ISY1	-0.154524	4.34461	3.9686	0.0560558	0.523248
ASPHD2	0.21114	4.06402	3.96724	0.0560978	0.523248
NPM1	-0.139344	8.42991	3.95277	0.0565132	0.5265
PSMB9	0.183326	5.04569	3.94992	0.0565987	0.526675
NHSL2	0.267582	7.56069	3.94247	0.0568157	0.528071
PRKAR2B	0.385437	5.94134	3.94018	0.0568839	0.528084
RNF10	-0.114953	7.50921	3.93357	0.0570787	0.529046
CSNK1G1	-0.109115	6.30094	3.93213	0.0571217	0.529046
ARHGEF10L	0.317903	5.73186	3.92951	0.0571997	0.529148
ZFP62	0.215004	5.4567	3.92169	0.0574328	0.5302
EMD	-0.264112	5.58987	3.92118	0.0574479	0.5302
SERPINF1	0.312414	4.47511	3.91431	0.0576562	0.531501
SNRNP27	-0.15684	5.10095	3.90868	0.057823	0.532417
PANK4	0.198377	4.41113	3.90602	0.0579053	0.532434
ZNF791	-0.15877	6.18773	3.90174	0.0580308	0.532434
TMEM170B	-0.366667	7.80583	3.90042	0.0580701	0.532434
DNAJA2	-0.128798	6.44047	3.89858	0.0581259	0.532434
MAIP1	-0.219511	4.1086	3.89398	0.0582708	0.532434
HHEX	0.285297	5.34335	3.88985	0.0583917	0.532434
TERF1	-0.20073	5.15727	3.88938	0.0584061	0.532434
PPOX	0.232243	4.39388	3.88504	0.058541	0.532434
PHF13	0.185991	4.12641	3.8833	0.0585958	0.532434
ZNF28	0.294249	5.04553	3.88206	0.0586294	0.532434
ZRANB1	-0.159425	5.15182	3.88137	0.0586503	0.532434
TTLL12	0.197717	5.2323	3.87955	0.0587055	0.532434
KANSL1	-0.211951	5.59154	3.87837	0.058741	0.532434
NFKB2	-0.19755	7.0417	3.87742	0.0587694	0.532434
DPP4	-0.289081	5.85593	3.86484	0.0591562	0.534362
NEURL4	0.22786	3.93867	3.86422	0.059183	0.534362
MTCH1	-0.132191	7.5054	3.86388	0.0591855	0.534362
SEC23IP	0.145306	6.44232	3.85459	0.0594731	0.536087
DDX18	-0.184494	7.20218	3.85157	0.0595665	0.536087
SCIMP	0.238097	6.35409	3.85113	0.0595804	0.536087
PRR14L	0.122353	8.01745	3.84891	0.0596492	0.536095
MIDEAS	-0.177519	8.05823	3.84102	0.0598952	0.536659
ZNF500	0.243431	4.78535	3.83846	0.0599779	0.536659
JPT2	0.193002	5.00094	3.83758	0.0600049	0.536659
C2orf88	0.349543	6.24156	3.83595	0.0600544	0.536659
DDIT4	-0.413254	7.69855	3.83389	0.0601185	0.536659
SMURF1	-0.166208	6.07369	3.83387	0.0601199	0.536659
KLF9	-0.31733	7.2462	3.82931	0.0602627	0.536669
ARID4A	-0.108813	7.1542	3.82902	0.0602718	0.536669
RAVER2	-0.359627	4.89616	3.82136	0.0605156	0.536669
SLC22A5	0.203688	4.32331	3.82022	0.0605542	0.536669
TRIM35	0.162349	5.79165	3.81553	0.0606987	0.536669
TLK2	-0.105769	6.08174	3.81489	0.060719	0.536669
METTL21A	0.153109	4.62445	3.81391	0.0607528	0.536669
FBXW5	0.201046	7.02896	3.81333	0.0607682	0.536669
ZNF141	0.249129	6.50625	3.81276	0.0607864	0.536669
HSP90AA1	-0.105742	9.10157	3.81058	0.0608555	0.536669
TM2D3	-0.204931	5.67466	3.81017	0.0608692	0.536669
ANKRD49	-0.204763	5.84429	3.80487	0.0610382	0.537395
TRADD	0.210955	5.37399	3.80333	0.0610878	0.537395
CASP8	0.167909	7.37752	3.79589	0.0613251	0.538272
GUCY1B1	0.35281	4.45223	3.79577	0.061333	0.538272
TOX4	-0.117442	6.73981	3.79381	0.0613921	0.538272
CUL3	0.153911	7.00241	3.79077	0.0614898	0.538531
WDR5	-0.165537	5.41791	3.78308	0.0617388	0.540112
DBR1	-0.209755	4.69067	3.78032	0.0618301	0.540311
FBH1	0.141502	6.3365	3.77669	0.0619451	0.540718
TRAF5	0.201022	6.72132	3.76668	0.0622711	0.542545
CPT1A	0.25623	7.41126	3.76604	0.062292	0.542545
TSHZ2	-0.373485	5.16171	3.75969	0.0625012	0.543607
EAPP	-0.130687	5.47763	3.75686	0.0625936	0.543607
ZBTB7B	0.211115	7.19949	3.75422	0.0626793	0.543607
STMN3	0.305193	5.89352	3.75393	0.0626894	0.543607
STING1	0.229612	4.64334	3.74997	0.0628225	0.544019
HNRNPA3	-0.124678	7.5525	3.74829	0.0628748	0.544019
MTHFSD	0.202818	4.42514	3.74371	0.0630305	0.544209
WDR48	-0.119076	6.15948	3.74166	0.0630947	0.544209
ZNF614	-0.210925	4.34686	3.7415	0.0631037	0.544209
STK17B	-0.22236	9.97807	3.73628	0.0632727	0.545071
ACAT1	0.240193	4.82738	3.733	0.0633846	0.545345
TRPV2	0.154501	6.57487	3.72905	0.0635137	0.545345
RBM12	-0.150335	7.41293	3.72782	0.0635547	0.545345
CD180	0.348647	5.49318	3.72707	0.063581	0.545345
PER2	-0.159651	5.50401	3.7199	0.063821	0.546533
PCYOX1L	0.202855	5.44978	3.71743	0.0639041	0.546533
CLU	0.414095	6.75191	3.71575	0.0639597	0.546533
SARS1	0.141254	6.62231	3.71459	0.0639989	0.546533
TADA2B	-0.140452	6.57192	3.71192	0.0640889	0.546533
WRAP73	0.213551	4.71464	3.71063	0.064135	0.546533
FAXDC2	0.317091	4.98661	3.70842	0.0642089	0.546573
CEBPZ	-0.156216	6.39128	3.70606	0.0642868	0.546623
CCM2	0.159001	6.75826	3.70409	0.0643534	0.546623
AIMP1	-0.136961	6.78988	3.69622	0.0646209	0.547951
POLG2	0.132641	4.72691	3.69367	0.0647103	0.547951
RPL26	-0.205033	7.62485	3.69215	0.0647594	0.547951
DNAJB6	-0.118032	6.12427	3.69125	0.0647906	0.547951
MTOR	0.138626	7.47371	3.68803	0.0649003	0.547951
PGPEP1	-0.11518	6.40855	3.68728	0.0649264	0.547951
HSP90AB1	-0.119959	9.05182	3.68481	0.0650106	0.548076
GRHPR	0.29755	5.32453	3.67633	0.0653032	0.549955
PDCL	-0.171534	4.82073	3.67005	0.0655211	0.550663
KDELR2	0.166974	5.87255	3.66984	0.0655268	0.550663
AQP9	-0.371858	5.45503	3.66535	0.0656828	0.551386
ITGB3	0.488129	7.44456	3.66009	0.0658643	0.552322
PLIN2	-0.200201	5.78637	3.65342	0.0660975	0.552626
NAA40	0.184983	5.28568	3.65195	0.0661497	0.552626
TOMM40	-0.185445	5.02555	3.65141	0.0661689	0.552626
RNF146	0.194019	5.68063	3.64557	0.0663725	0.552626
GLCE	0.204039	4.44195	3.64538	0.0663825	0.552626
NBEAL2	0.1877	9.20455	3.64441	0.0664122	0.552626
SUPV3L1	-0.207979	5.19054	3.64367	0.0664397	0.552626
AEN	-0.242037	5.4765	3.64175	0.0665068	0.552626
ZNF181	0.21568	4.21716	3.6412	0.0665309	0.552626
NICN1	0.195966	4.55243	3.63373	0.0667919	0.553946
KAT6B	-0.198072	4.45817	3.6318	0.0668606	0.553946
SUCO	-0.149509	6.89088	3.63057	0.0669003	0.553946
RAPGEF2	-0.122187	6.67921	3.62407	0.067131	0.555273
GPR171	0.293105	4.66446	3.62068	0.0672546	0.555713
BYSL	0.288121	4.8038	3.61015	0.0676305	0.557422
ITGA4	0.127156	9.05843	3.60841	0.0676901	0.557422
CCT4	-0.124273	6.24499	3.60783	0.0677113	0.557422
WDR43	-0.131161	6.47402	3.60692	0.067744	0.557422
GRN	0.280277	8.92782	3.60452	0.0678298	0.557547
ZFYVE26	0.128957	7.08789	3.60035	0.0679801	0.558191
TOB1	-0.251067	6.80964	3.59842	0.0680496	0.558191
TCERG1	-0.100587	7.01806	3.59631	0.0681261	0.558238
PABIR2	0.161519	6.31768	3.59381	0.0682168	0.558401
YKT6	-0.118678	6.01638	3.58994	0.0683571	0.558476
MAP3K13	-0.158018	4.79414	3.58971	0.0683675	0.558476
MSL2	-0.118637	7.84655	3.58289	0.0686127	0.5599
HNRNPK	-0.102927	9.31739	3.57925	0.0687453	0.560402
TMCC3	-0.274907	5.10973	3.57623	0.0688577	0.560449
VTA1	0.199718	5.80011	3.57523	0.0688931	0.560449
TSPAN3	0.223114	6.55985	3.56828	0.0691478	0.561059
GPATCH4	-0.332064	4.29749	3.56783	0.0691688	0.561059
NOL7	-0.175047	5.38767	3.56739	0.0691814	0.561059
PSMG4	0.237139	4.96134	3.56492	0.069273	0.561225
CPQ	-0.15848	5.42705	3.56294	0.0693449	0.561231
ATP5F1D	0.201968	5.29323	3.55227	0.0697399	0.562184
FOXN3	-0.0995892	8.03647	3.55222	0.0697405	0.562184
DPM1	-0.182922	4.96463	3.55099	0.0697883	0.562184
BCCIP	-0.141799	5.19086	3.54828	0.0698882	0.562184
RPUSD4	-0.171941	5.01323	3.54827	0.0698891	0.562184
ZCCHC17	0.151083	4.21717	3.54754	0.0699199	0.562184
ATP10A	0.213934	6.54507	3.54628	0.0699614	0.562184
GADD45B	-0.305297	5.44173	3.54061	0.0701738	0.563318
MED7	0.19627	4.16977	3.53084	0.0705448	0.565721
YWHAE	0.183831	5.7331	3.52712	0.0706796	0.566226
TNFRSF10D	0.229267	4.61969	3.51669	0.0710762	0.56853
MCPH1	-0.161612	5.62506	3.51427	0.0711656	0.56853
SAMD9L	0.219224	7.80251	3.51267	0.0712254	0.56853
HMG20A	0.146431	5.49231	3.51094	0.0712925	0.56853
PSMC1	-0.180419	3.88622	3.50823	0.0714032	0.56853
UTP23	-0.236024	5.50233	3.5069	0.0714464	0.56853
SNX9	-0.247661	6.15948	3.50622	0.0714715	0.56853
TENT4A	-0.129317	6.32632	3.50093	0.0716738	0.569285
HSDL2	0.216605	5.04174	3.5	0.0717107	0.569285
PISD	0.175479	6.13976	3.49697	0.0718253	0.56959
SYF2	-0.137201	5.94183	3.4952	0.0718935	0.56959
TOMM40L	-0.211837	3.99476	3.4761	0.0726381	0.574308
ANXA2R	0.190174	4.74068	3.47487	0.0726816	0.574308
FAM168B	-0.116646	7.31174	3.47286	0.0727566	0.574308
MAT2A	-0.1681	7.99038	3.47226	0.0727802	0.574308
DHDDS	0.15086	5.50976	3.46062	0.0732361	0.576809
SERTAD3	-0.224356	4.69944	3.45524	0.0734492	0.576809
ZNF446	0.247263	4.08268	3.45516	0.0734565	0.576809
INTS5	0.165508	5.11036	3.45229	0.0735642	0.576809
ELF2	-0.122129	6.61852	3.45187	0.0735794	0.576809
DNAJB11	-0.178664	4.59475	3.45006	0.0736537	0.576809
MTMR6	-0.21904	6.5602	3.44802	0.0737313	0.576809
ZNF175	0.236921	4.50265	3.44598	0.0738156	0.576809
KIAA2013	0.191492	5.87188	3.44532	0.0738383	0.576809
MCM9	-0.122947	5.92414	3.44378	0.0738991	0.576809
SLC26A6	0.199012	4.66043	3.44247	0.0739537	0.576809
DHX58	0.21783	4.95715	3.44055	0.0740292	0.576809
CLK2	0.214967	4.81809	3.4401	0.0740474	0.576809
TRMT10C	-0.232	4.78702	3.43654	0.0741888	0.576869
URB1	0.144058	6.40793	3.43457	0.0742649	0.576869
SNU13	-0.140953	6.36177	3.43434	0.0742743	0.576869
BTG1	-0.212289	9.97627	3.42919	0.0744791	0.57789
NCBP2	-0.155017	6.17443	3.4263	0.0745956	0.57791
PIP4P1	-0.170967	5.559	3.4255	0.074628	0.57791
RBMX	-0.123938	8.1966	3.42202	0.0747666	0.578219
CLINT1	-0.107626	7.39044	3.42082	0.0748146	0.578219
HEATR6	0.191766	5.21299	3.41872	0.0749006	0.578317
MRPL34	0.146019	4.22672	3.41597	0.0750155	0.578639
GPATCH3	-0.191556	4.69912	3.41103	0.0752123	0.57959
ERP44	0.126144	6.69476	3.40899	0.0752918	0.579636
PRKCD	0.233883	7.5161	3.4044	0.0754777	0.580202
CHTOP	-0.117632	6.78318	3.40203	0.0755741	0.580202
NHLRC2	0.225471	6.30278	3.40134	0.0756025	0.580202
MYL12A	0.113525	8.07363	3.3987	0.0757092	0.580202
RILPL2	-0.291244	6.12677	3.39713	0.0757738	0.580202
RSL24D1	-0.229884	6.67987	3.39245	0.0759648	0.580202
R3HCC1L	-0.131778	5.83469	3.39063	0.0760394	0.580202
E4F1	0.202951	5.31932	3.38595	0.0762321	0.580202
TRAPPC12	0.235119	5.72119	3.37751	0.0765785	0.580202
R3HDM2	-0.116516	6.32422	3.37469	0.0766947	0.580202
TTPAL	-0.15784	5.97752	3.37289	0.0767694	0.580202
PANK2	0.128592	6.42549	3.37272	0.0767758	0.580202
TRIM44	-0.0846401	8.00331	3.37203	0.0768043	0.580202
PRMT6	0.177809	4.37595	3.37024	0.0768828	0.580202
SGTB	-0.199061	6.57303	3.36705	0.0770107	0.580202
DCTN2	0.148803	5.88109	3.36676	0.0770232	0.580202
ZNF628	-0.299802	4.78226	3.36597	0.0770584	0.580202
IFFO1	0.161612	6.3569	3.36565	0.0770693	0.580202
DGKE	-0.215079	6.08239	3.36449	0.0771174	0.580202
GPATCH1	0.170381	4.67908	3.36445	0.0771218	0.580202
ATRIP	0.187624	4.15333	3.36396	0.0771451	0.580202
TXNIP	0.216994	11.8005	3.36147	0.0772427	0.580202
PARP10	0.139087	7.18333	3.35849	0.0773672	0.580202
FANCF	0.165269	4.86774	3.35782	0.0773973	0.580202
SLC25A44	0.139797	5.48728	3.35763	0.0774039	0.580202
CLCC1	0.162622	5.49667	3.35695	0.0774321	0.580202
PRKRA	-0.134442	3.98673	3.35653	0.0774562	0.580202
PCBD2	0.172044	4.65292	3.35551	0.0774946	0.580202
RPE	0.18177	5.73093	3.35355	0.0775741	0.580202
SIRPB2	0.409613	6.05588	3.35344	0.0775786	0.580202
PRPF38B	-0.12672	7.80823	3.35162	0.0776541	0.580202
MBD3	0.180455	5.19422	3.34793	0.0778108	0.580202
BCL6	-0.273268	6.2907	3.34772	0.0778185	0.580202
UBE2L6	0.161577	6.32146	3.3466	0.0778651	0.580202
MLYCD	0.201604	5.16363	3.33767	0.0782431	0.582468
KLHL6	0.192715	7.08027	3.33344	0.0784206	0.582628
RNF135	0.199953	5.00873	3.33224	0.0784734	0.582628
PFKM	0.184496	4.22519	3.33202	0.078486	0.582628
IQCB1	-0.179276	5.27466	3.32738	0.078679	0.583511
SLC25A28	-0.139956	5.69298	3.32254	0.0788846	0.58427
SWT1	-0.210089	5.10712	3.31995	0.0789963	0.58427
GGNBP2	-0.132646	5.48843	3.31729	0.0791091	0.58427
FBXL12	-0.173377	4.81779	3.31494	0.0792112	0.58427
GART	0.139623	5.80389	3.31439	0.0792332	0.58427
PSMB10	0.231335	5.65156	3.31289	0.0792975	0.58427
PHYKPL	0.148227	6.74508	3.31127	0.0793665	0.58427
CEP85L	-0.162785	7.63602	3.31095	0.0793803	0.58427
RPL5	-0.109534	9.56842	3.30898	0.0794647	0.58427
SBDS	-0.166021	6.14374	3.30696	0.0795521	0.58427
EIF4G2	-0.0994189	9.9486	3.30583	0.0796001	0.58427
ICE1	-0.0979993	7.64899	3.30307	0.0797194	0.58427
RETREG3	0.103658	7.24484	3.3025	0.0797439	0.58427
DBNL	0.134187	8.54125	3.29327	0.0801437	0.585901
NOTCH1	0.178064	8.30839	3.29229	0.0801863	0.585901
HAPSTR1	-0.115274	7.23039	3.29223	0.0801892	0.585901
HBP1	-0.211779	4.84919	3.28688	0.0804242	0.586452
ZNF185	0.254828	6.13403	3.28359	0.0805658	0.586452
SMAD7	-0.328611	5.41646	3.28092	0.0806835	0.586452
ZBED4	-0.130679	6.67249	3.28053	0.0806996	0.586452
SLC27A4	0.195078	4.50224	3.28046	0.0807063	0.586452
NEMF	-0.120219	6.95318	3.27972	0.080735	0.586452
ZNF397	0.170162	5.92546	3.27859	0.0807848	0.586452
MUS81	0.172872	5.69711	3.27447	0.0809658	0.587225
MIER3	-0.193951	5.45309	3.2689	0.0812112	0.587999
SF1	-0.171593	8.95153	3.26864	0.0812216	0.587999
NCF1	0.321897	5.46204	3.26598	0.0813403	0.588319
SPARC	0.354458	7.08357	3.26327	0.0814591	0.588639
KLC1	0.139801	6.56528	3.26034	0.0815891	0.588725
PSMB3	0.210443	4.97463	3.25933	0.0816357	0.588725
ST6GAL1	0.113525	8.44879	3.25712	0.0817314	0.588725
CHSY1	-0.156592	6.1487	3.25563	0.0817983	0.588725
HDAC1	0.10722	6.98893	3.25394	0.0818732	0.588725
PWP1	-0.117618	5.74668	3.25293	0.0819187	0.588725
PIGV	0.211633	4.68693	3.24925	0.0820849	0.589383
ATOX1	0.178629	5.15929	3.2464	0.0822108	0.589561
CHD2	-0.11135	9.33434	3.24528	0.0822591	0.589561
RUNX1	-0.125574	7.77531	3.23941	0.0825223	0.590807
COLGALT1	0.161372	7.27691	3.23656	0.0826508	0.590807
C5orf58	-0.239535	4.18041	3.23583	0.0826892	0.590807
CWC15	-0.160189	5.20364	3.23478	0.0827325	0.590807
CROCC	0.270956	6.1802	3.23007	0.0829437	0.59178
PRDM1	-0.251987	7.20099	3.228	0.0830366	0.591908
CSRNP2	0.143959	4.95078	3.22218	0.0833027	0.593268
IPO9	0.110631	7.08296	3.2156	0.0835999	0.594212
EIF1B	-0.144082	5.19326	3.21457	0.0836482	0.594212
FAAP20	0.215597	4.3293	3.21333	0.0837079	0.594212
HSPD1	-0.102642	6.87081	3.21089	0.0838146	0.594212
PXYLP1	0.233276	5.0088	3.20931	0.0838887	0.594212
GTF2I	0.118217	5.94339	3.20686	0.0839993	0.594212
NPRL2	0.174904	4.96205	3.20624	0.0840294	0.594212
PIM1	0.163762	7.54164	3.20395	0.0841324	0.594212
PRMT9	-0.162729	4.85499	3.20324	0.0841677	0.594212
ULK4	-0.231003	5.01032	3.20278	0.0841881	0.594212
EME2	-0.149068	5.7017	3.20014	0.0843083	0.594528
PTER	0.2014	5.05449	3.19702	0.0844532	0.595018
DDX50	-0.133483	5.84384	3.19105	0.0847277	0.59642
LIMK1	0.230973	5.89489	3.18583	0.0849697	0.596955
USP53	-0.534821	6.06878	3.18488	0.0850133	0.596955
UBE4B	0.107575	6.72063	3.1845	0.0850307	0.596955
EIF4B	-0.0918456	9.3271	3.18283	0.0851079	0.596966
LMNB1	0.162383	6.19555	3.1749	0.0854785	0.598166
NUP50	0.124204	7.4076	3.17309	0.0855628	0.598166
PLPP6	0.241252	4.54866	3.17201	0.0856168	0.598166
SF3B1	-0.123869	10.0822	3.16995	0.0857098	0.598166
ZBTB45	0.223897	4.3255	3.16965	0.0857289	0.598166
C11orf21	0.268246	7.21191	3.16896	0.085756	0.598166
MIDN	-0.234537	7.49373	3.1665	0.0858714	0.598166
LCOR	-0.106006	8.2748	3.16447	0.085967	0.598166
ZSCAN29	0.114587	5.95607	3.16319	0.0860277	0.598166
TRA2B	-0.113038	7.86438	3.16298	0.0860371	0.598166
DMAC1	0.184642	4.3187	3.15875	0.0862416	0.59906
HNRNPA0	-0.120057	7.46111	3.15481	0.086423	0.599332
TRIM65	0.143936	5.1779	3.15464	0.0864326	0.599332
SUMO1	-0.141494	5.53554	3.15019	0.0866428	0.600079
RHOH	-0.206174	7.35044	3.1473	0.086779	0.600079
PPM1M	0.144179	6.58164	3.14624	0.08683	0.600079
SRA1	-0.21687	5.29172	3.14595	0.0868446	0.600079
ING4	0.141322	5.07298	3.13626	0.0873078	0.602739
STX6	0.160907	6.11567	3.13468	0.0873823	0.602739
SNRPB	-0.106559	6.17378	3.13128	0.0875451	0.603063
MFSD6	-0.124827	6.716	3.13051	0.087582	0.603063
ZNF430	-0.171622	5.63856	3.12815	0.0876959	0.60332
DCAF7	0.148087	7.315	3.12622	0.0877884	0.60343
ABHD5	-0.222814	5.57775	3.12377	0.087907	0.60372
DOP1B	0.126948	6.73742	3.11618	0.0882737	0.605711
BCKDK	0.220158	5.28566	3.1125	0.0884533	0.606416
CNR2	0.247828	4.7454	3.10498	0.0888213	0.60753
HSPA13	-0.191828	5.67725	3.10448	0.0888436	0.60753
UNC13D	0.147325	7.90757	3.1044	0.0888467	0.60753
C2CD2	0.158453	4.61604	3.10013	0.0890591	0.608455
PWWP2A	0.126626	6.13141	3.09709	0.0892052	0.608926
ISCA1	-0.189544	5.38457	3.09019	0.0895449	0.610716
PNP	-0.198754	5.24774	3.08564	0.08977	0.610951
HMGCL	0.188532	4.25591	3.08316	0.0898966	0.610951
CX3CR1	0.331271	8.4208	3.08297	0.0899004	0.610951
ITGB1	0.167361	8.51229	3.08099	0.0899987	0.610951
TRMT11	-0.197354	4.48636	3.08034	0.0900348	0.610951
NFKB1	-0.0992639	7.66625	3.07974	0.0900604	0.610951
PTPRJ	0.127633	8.88952	3.07827	0.0901335	0.610951
AZIN1	-0.190077	7.58415	3.07696	0.0901988	0.610951
YME1L1	-0.141727	7.86296	3.07186	0.0904524	0.612144
SMNDC1	-0.166122	6.16402	3.07015	0.0905384	0.612201
PCNX4	0.176933	7.00599	3.06705	0.0906929	0.612721
ENY2	-0.125142	5.45778	3.0647	0.0908113	0.612783
ABHD10	0.137075	4.97961	3.0634	0.0908774	0.612783
ERI3	0.171163	4.77758	3.06125	0.0909862	0.612783
SLC3A2	-0.131029	6.46473	3.06067	0.0910128	0.612783
PRMT1	0.182749	5.67833	3.05627	0.0912345	0.613562
CEP95	-0.16213	6.21599	3.05375	0.0913611	0.613562
SRP54	0.151868	5.90858	3.05374	0.0913617	0.613562
PDLIM1	0.267949	5.33326	3.05024	0.0915391	0.614231
SNX20	0.122469	6.8571	3.04637	0.0917338	0.614611
LDHA	-0.145926	5.27932	3.04576	0.0917659	0.614611
DARS2	0.181883	4.95423	3.04415	0.0918483	0.614611
LIMS1	0.223323	7.65665	3.04294	0.0919074	0.614611
TYW5	-0.193983	4.70344	3.03643	0.0922415	0.616323
PDP1	-0.156864	6.71785	3.0323	0.0924497	0.61683
RNF26	-0.166146	4.59933	3.03189	0.0924737	0.61683
LHX4	0.210263	4.42434	3.02993	0.0925751	0.616985
MRPL9	-0.16007	4.13527	3.02116	0.0930273	0.619356
NSMCE4A	0.132043	5.19764	3.01989	0.0930878	0.619356
SLC30A4	-0.259203	4.21893	3.01539	0.093324	0.620404
TRIM58	0.4113	5.95435	3.01127	0.0935325	0.621267
ADGRG5	0.362896	5.84485	3.0046	0.0938786	0.622968
OAS2	0.173055	7.74151	3.00328	0.0939466	0.622968
KRCC1	0.196304	5.06185	2.99919	0.094162	0.623035
TRUB2	0.190903	4.83675	2.9988	0.094183	0.623035
STX10	0.188628	5.66691	2.99727	0.0942608	0.623035
NHLRC3	0.195489	5.58012	2.9947	0.0943957	0.623035
PTGS1	0.314461	6.97143	2.99258	0.0945055	0.623035
H4C6	0.262808	4.91343	2.99067	0.0946081	0.623035
MEMO1	0.196221	5.09306	2.98888	0.0947019	0.623035
GALNS	0.198967	5.17283	2.98832	0.0947307	0.623035
VAMP2	-0.173807	6.87294	2.98822	0.0947347	0.623035
UBE2D3	-0.130234	8.6793	2.98746	0.0947741	0.623035
CSNK1E	-0.237039	4.48033	2.98301	0.0950127	0.623035
MRPS10	-0.193497	5.05026	2.98172	0.0950787	0.623035
TMEM167B	-0.18132	6.3414	2.98134	0.0950975	0.623035
HTT	0.102103	8.27795	2.97635	0.0953605	0.623035
BMPR2	-0.141518	6.86355	2.97307	0.0955349	0.623035
INF2	0.286015	6.70214	2.97102	0.0956438	0.623035
SEC22C	-0.131186	5.9167	2.96572	0.0959262	0.623035
CRNKL1	-0.145301	6.1627	2.96217	0.0961157	0.623035
DDX10	-0.11444	5.57277	2.96174	0.0961391	0.623035
FAS	0.21097	5.58456	2.95695	0.0963958	0.623035
THOP1	0.229066	4.57439	2.95645	0.0964254	0.623035
BAG5	-0.111284	6.71125	2.95304	0.0966047	0.623035
CHMP2B	-0.170935	5.55016	2.94982	0.0967788	0.623035
DHX40	-0.135922	5.64829	2.94966	0.0967872	0.623035
ZNF544	0.194345	5.03313	2.9458	0.0969965	0.623035
DNAJB2	-0.19331	5.43503	2.94571	0.0970008	0.623035
YJU2	-0.306239	4.90654	2.94427	0.0970794	0.623035
NMD3	-0.167717	5.90681	2.94417	0.0970835	0.623035
TBCC	-0.12726	5.64507	2.94374	0.0971067	0.623035
EGR1	-0.511844	9.51598	2.94336	0.0971265	0.623035
TSC22D1	0.185029	6.83165	2.94336	0.0971267	0.623035
FERMT3	0.161513	8.13314	2.94242	0.0971771	0.623035
FAM43A	0.248055	4.84802	2.94183	0.0972122	0.623035
WDR12	0.182081	4.87153	2.94068	0.0972742	0.623035
CD2	0.174125	7.19325	2.94002	0.0973074	0.623035
ST14	0.288173	5.44594	2.93858	0.0973869	0.623035
CAPRIN1	0.0883393	8.23616	2.93696	0.0974731	0.623035
ZNF512	0.169791	5.08267	2.93613	0.0975203	0.623035
CUL7	0.204231	4.85413	2.9358	0.0975389	0.623035
KIF5B	-0.131365	8.11606	2.93571	0.097541	0.623035
ATG16L1	-0.183368	4.53631	2.93528	0.0975683	0.623035
PIGQ	0.163304	4.48813	2.9334	0.0976713	0.623035
PABPC4	-0.103396	7.64129	2.93323	0.0976763	0.623035
EHD1	0.172119	7.99867	2.93264	0.097708	0.623035
NUP98	-0.0792986	7.96651	2.93264	0.0977083	0.623035
SMAP2	-0.173391	9.05476	2.93261	0.0977099	0.623035
MYC	0.291446	6.69061	2.93199	0.0977439	0.623035
TTC1	-0.100242	5.25827	2.93064	0.0978187	0.623035
NFE2L1	0.142519	6.61177	2.9305	0.0978255	0.623035
GEMIN4	-0.15916	5.35184	2.92887	0.0979149	0.623041
PIK3CA	-0.180164	6.78479	2.92616	0.0980619	0.623041
KLF10	0.217292	6.91448	2.92614	0.0980632	0.623041
SARM1	0.176063	5.02365	2.92433	0.0981644	0.623182
CDK2AP1	0.230783	4.71652	2.92187	0.0982999	0.623297
COASY	0.18403	5.82105	2.91706	0.0985615	0.623297
KAT6A	-0.09695	8.96579	2.91538	0.0986532	0.623297
BUD23	-0.162716	4.95803	2.91453	0.0987024	0.623297
SIGLEC9	0.271721	5.79713	2.91274	0.0987999	0.623297
TPGS2	0.161187	5.49959	2.91209	0.0988359	0.623297
TECPR2	0.164279	5.3246	2.91174	0.0988556	0.623297
ACP1	-0.123765	6.06481	2.91147	0.0988695	0.623297
ARID4B	-0.104948	7.95712	2.91103	0.0988934	0.623297
SCFD2	0.159255	5.16572	2.90828	0.0990469	0.623766
ABHD4	0.18761	4.68086	2.9067	0.0991362	0.62383
H2AC8	0.243888	5.32813	2.90521	0.099217	0.623842
BMS1	-0.109702	6.28756	2.90292	0.0993428	0.623867
NMT1	0.129587	7.02925	2.90226	0.0993791	0.623867
COQ8B	0.152033	4.92082	2.90046	0.0994814	0.624013
LEPROTL1	-0.212847	7.67345	2.8976	0.0996384	0.624317
PHOSPHO1	0.268395	4.65527	2.89676	0.0996882	0.624317
SLC35A1	0.241684	5.41305	2.89445	0.0998154	0.624618
CALCOCO1	0.134571	6.95581	2.89037	0.100042	0.625538
ATG14	-0.131826	6.01625	2.88645	0.100262	0.626421
NEURL1	0.25963	4.60135	2.87909	0.100679	0.628528
FAM76B	-0.213172	5.98528	2.87271	0.101036	0.629796
CARMIL1	0.266789	4.74385	2.87137	0.101115	0.629796
DHX33	0.141272	5.16133	2.87008	0.101186	0.629796
RINT1	-0.156347	5.00075	2.86982	0.101201	0.629796
PARN	-0.119077	5.30833	2.86651	0.101389	0.630311
CNBP	-0.100885	8.559	2.86476	0.101487	0.630311
PECR	0.147357	3.86346	2.86428	0.101524	0.630311
ZNF213	0.209297	4.27896	2.86225	0.101635	0.630505
MSANTD7	0.135472	5.05553	2.85771	0.101891	0.63061
SIRT1	-0.180879	6.53977	2.8573	0.101912	0.63061
TPST2	0.128957	7.01452	2.85717	0.10192	0.63061
TUBA1A	-0.177224	6.97848	2.85626	0.101972	0.63061
SRM	0.26182	4.92761	2.85337	0.10214	0.630826
MTO1	0.156193	6.19096	2.85286	0.102167	0.630826
COPS8	-0.152416	5.63096	2.84561	0.102584	0.632907
POFUT2	-0.157057	5.11235	2.84157	0.102818	0.632918
IFT172	0.131313	4.58088	2.84145	0.102827	0.632918
VPS35L	0.0933011	6.25181	2.83908	0.10296	0.632918
VIRMA	-0.101527	7.15883	2.83879	0.102976	0.632918
PABPC1	-0.105128	11.2478	2.83858	0.102989	0.632918
STK24	-0.107571	6.89338	2.83723	0.103067	0.632918
VCL	0.183445	8.93839	2.83465	0.103216	0.632997
LTBP1	0.392662	5.39057	2.83427	0.10324	0.632997
HECTD4	0.125556	8.10094	2.82885	0.103554	0.634165
CSTF3	0.162455	4.99647	2.82824	0.103591	0.634165
UGDH	0.167425	4.40861	2.8254	0.103759	0.634284
HDAC8	0.190516	4.15337	2.82409	0.103837	0.634284
TTC3	-0.136859	8.53801	2.82244	0.103927	0.634284
ZEB1	-0.228014	5.99187	2.81978	0.104084	0.634284
DPP3	0.161656	4.78232	2.81967	0.104092	0.634284
AP2S1	0.163642	5.44149	2.81824	0.104175	0.634284
ZNF32	0.190162	3.9302	2.81801	0.104196	0.634284
MIEN1	-0.205925	4.38191	2.81603	0.104308	0.634284
ZBTB8OS	0.148315	4.43007	2.81467	0.104387	0.634284
ZNF646	0.155293	6.56679	2.81393	0.104427	0.634284
N4BP1	-0.0915228	6.98075	2.81277	0.104495	0.634284
IKBKB	0.101114	7.20871	2.80991	0.104663	0.634815
MRPS35	-0.141514	5.22052	2.80254	0.1051	0.63548
ADAT1	0.130523	5.85187	2.80149	0.105161	0.63548
TBC1D10C	0.153156	7.7207	2.79965	0.10527	0.63548
JCHAIN	0.412792	6.84948	2.79922	0.105295	0.63548
DCAF12	0.222807	6.29022	2.79913	0.105301	0.63548
AKIRIN2	-0.181507	6.62625	2.79749	0.105398	0.63548
ISCU	-0.136441	6.31741	2.79715	0.105418	0.63548
EHD3	0.220704	5.36749	2.79665	0.105449	0.63548
DMTN	0.275604	5.40326	2.79578	0.105501	0.63548
TTBK2	-0.117974	6.40812	2.79447	0.105578	0.63548
CAPN3	0.166196	4.31441	2.79245	0.105703	0.635749
TSNARE1	-0.193759	4.77213	2.78956	0.105873	0.635954
FANCI	-0.16179	4.61637	2.78858	0.105933	0.635954
CCNJ	-0.133059	4.81505	2.78779	0.105979	0.635954
HNRNPH3	-0.120483	7.25192	2.78489	0.10615	0.636495
ACVR2A	0.221669	4.90771	2.77934	0.106485	0.638022
NOLC1	-0.108899	6.80031	2.77785	0.106573	0.638062
CYLD	-0.156954	8.95827	2.77514	0.106735	0.638551
SHISA5	0.152372	7.38223	2.77181	0.106937	0.63927
RASSF4	0.230211	6.92446	2.76083	0.107602	0.642303
MAPK13	-0.178047	6.2543	2.76077	0.107607	0.642303
AK2	0.0761384	6.86497	2.75589	0.107904	0.643589
ZNF800	-0.128372	7.29271	2.74801	0.108386	0.645976
SEC31A	-0.072351	7.71863	2.74407	0.108628	0.646754
IDS	-0.157409	4.80297	2.74238	0.108735	0.646754
FAM168A	0.0832362	7.00529	2.74189	0.108762	0.646754
CDC37L1	-0.200231	4.89708	2.73966	0.108902	0.646905
UBC	-0.135962	9.65601	2.73877	0.108954	0.646905
TRA2A	-0.0954002	7.06314	2.73749	0.109034	0.646905
HLA-DPB1	-0.355857	5.79404	2.73547	0.10916	0.647166
ADIPOR1	-0.141161	6.73477	2.7312	0.109424	0.647784
MCM6	-0.200483	5.53023	2.73052	0.109466	0.647784
IRF1	-0.149095	8.15482	2.72794	0.109625	0.647784
UCP2	0.14962	8.49861	2.72685	0.109694	0.647784
TOB2	0.136142	6.34414	2.72332	0.109914	0.647784
BLM	0.174922	4.1528	2.72273	0.109957	0.647784
KLHL26	-0.199223	4.14273	2.72262	0.109963	0.647784
NAGK	0.198909	6.64566	2.72145	0.11003	0.647784
CWF19L2	-0.119127	6.18711	2.72135	0.110037	0.647784
RAP2C	-0.174738	6.59888	2.72058	0.110085	0.647784
IVD	0.124939	6.14681	2.71486	0.110443	0.648919
SFXN1	-0.166682	6.03666	2.71441	0.110471	0.648919
ZNF8	-0.158829	5.20706	2.71273	0.110578	0.648919
ALKBH5	-0.109645	7.25001	2.71225	0.110607	0.648919
UNK	0.160067	5.55964	2.70939	0.110787	0.649074
TMEM39A	-0.128754	5.56747	2.70923	0.110797	0.649074
WWC3	0.14383	6.53988	2.70385	0.111136	0.650574
SYTL1	0.143408	7.28533	2.70034	0.111358	0.651218
PSMD14	-0.139137	4.74666	2.69954	0.111411	0.651218
EMC2	0.174162	4.88662	2.69763	0.111532	0.651443
UTP6	0.119546	5.84722	2.69406	0.111757	0.652061
ZNF783	-0.0921368	5.89503	2.69333	0.111803	0.652061
ZNF710	0.225257	6.24039	2.69135	0.111929	0.652164
TMEM208	-0.159705	3.92035	2.68937	0.112063	0.652164
GNG11	0.305288	5.14593	2.68853	0.11211	0.652164
MRPS23	0.15937	4.4663	2.68792	0.112151	0.652164
LCP2	-0.0967353	8.66351	2.68557	0.112297	0.652529
NOPCHAP1	0.190054	5.20219	2.68116	0.112581	0.653157
PGAP6	0.225946	6.68685	2.67817	0.112771	0.653157
ERCC6	-0.11355	6.33735	2.67674	0.112864	0.653157
KCTD7	0.168865	5.58819	2.67653	0.112878	0.653157
SLC35A4	0.153546	6.35842	2.67321	0.113091	0.653157
SMG1	0.105173	9.30058	2.67231	0.113149	0.653157
SAT1	-0.220917	8.58829	2.67077	0.113248	0.653157
ERAP2	0.540228	7.41893	2.67009	0.113292	0.653157
ZFR	-0.0853614	7.48108	2.66986	0.113307	0.653157
ATP13A1	0.175661	6.78104	2.66784	0.113438	0.653157
PYGB	0.143803	6.94831	2.66715	0.113482	0.653157
HS6ST1	-0.178061	4.40676	2.6667	0.113516	0.653157
HNRNPC	-0.0833327	8.72696	2.66594	0.11356	0.653157
EMC7	-0.163852	4.71476	2.66594	0.113564	0.653157
PRMT7	0.156759	5.55019	2.66426	0.11367	0.653293
XPO7	0.0763345	7.05964	2.66052	0.113912	0.653999
EXD3	0.208527	3.95403	2.65994	0.113959	0.653999
TMEM129	0.131794	5.34574	2.65685	0.114152	0.654221
ELMOD3	0.152544	4.90493	2.6567	0.114163	0.654221
PRKAR2A	-0.107103	6.58219	2.65535	0.114249	0.654236
DNAJC1	-0.181775	4.97334	2.64834	0.114709	0.654791
ATXN2	0.0841155	6.22078	2.64331	0.115037	0.654791
TBC1D2	0.207961	5.68556	2.64243	0.115095	0.654791
TFEC	0.304803	6.51808	2.64131	0.115169	0.654791
DPM2	0.233312	4.36455	2.6411	0.115188	0.654791
RAB5A	-0.131278	6.16715	2.6391	0.115314	0.654791
MPV17	0.117114	5.07502	2.63845	0.115359	0.654791
ZNF792	0.13778	5.28698	2.63755	0.115418	0.654791
GMEB2	-0.186368	5.75271	2.63709	0.115448	0.654791
MAP4K4	-0.0930816	8.39917	2.63683	0.115464	0.654791
UBAP1	-0.1403	6.11647	2.63673	0.115471	0.654791
METTL26	0.183117	4.3925	2.63623	0.115509	0.654791
ZNF740	0.14612	6.5381	2.6358	0.115532	0.654791
OGT	0.130676	9.60843	2.63492	0.11559	0.654791
PIAS1	-0.104867	7.6904	2.63239	0.115758	0.654791
DEPDC5	0.149015	5.1397	2.632	0.115785	0.654791
CD226	0.196262	7.9726	2.63115	0.11584	0.654791
IRAG2	0.0846193	6.64073	2.63086	0.115859	0.654791
SRRM1	-0.136386	7.87569	2.6299	0.115922	0.654791
NELFE	-0.161938	4.0844	2.62625	0.116172	0.655493
PBX2	0.17892	5.3676	2.62254	0.116414	0.655493
RPL7	-0.0995195	9.01297	2.62202	0.116447	0.655493
PNPLA6	0.15623	7.11768	2.62098	0.116516	0.655493
U2SURP	-0.150402	7.95241	2.62084	0.116525	0.655493
OTUD7B	-0.17072	4.54625	2.62038	0.11656	0.655493
EML2	0.156341	5.24836	2.61933	0.116628	0.655493
ULK3	0.116373	5.83852	2.61511	0.116909	0.656044
KLF11	-0.182512	6.17511	2.61336	0.117026	0.656044
UPP1	-0.181078	5.92616	2.61162	0.117143	0.656044
GMEB1	-0.0988409	5.74677	2.61088	0.117193	0.656044
RPAP1	0.161694	5.32011	2.61	0.117253	0.656044
MLLT10	-0.0894647	6.66388	2.60562	0.117547	0.656044
ZSCAN25	-0.137973	5.80467	2.60561	0.117548	0.656044
EMC8	0.142845	4.41878	2.60458	0.117621	0.656044
MINDY1	0.222414	5.6763	2.60402	0.117655	0.656044
ICMT	0.142736	5.41141	2.60283	0.117736	0.656044
GNL2	-0.103465	5.67371	2.60204	0.117789	0.656044
PHLPP2	-0.168399	5.32481	2.60171	0.117811	0.656044
TAX1BP1	-0.107884	7.56234	2.60078	0.117873	0.656044
SKP2	0.180637	5.25178	2.59979	0.117941	0.656044
NSF	0.14489	3.94388	2.5987	0.118022	0.656044
DSTYK	-0.105624	6.15192	2.59808	0.118056	0.656044
KCTD2	0.148526	5.34011	2.59588	0.118206	0.656098
PMAIP1	-0.267928	4.96646	2.59453	0.118299	0.656098
MAPK14	0.121678	7.48185	2.59425	0.118315	0.656098
REV1	-0.105557	6.42127	2.59072	0.118556	0.656972
SLC22A15	0.248437	4.96748	2.58555	0.11891	0.657345
SLC40A1	0.221225	6.64739	2.58506	0.118942	0.657345
SETD2	-0.0769448	8.50784	2.58376	0.119031	0.657345
TXLNG	-0.18912	5.80246	2.58362	0.119041	0.657345
OGFOD3	-0.139731	4.47525	2.58267	0.11911	0.657345
CDH23	0.272128	6.30515	2.58025	0.119272	0.657345
UBASH3A	0.250063	5.92574	2.57838	0.1194	0.657345
RPF1	-0.130409	5.64423	2.57731	0.119474	0.657345
TMOD2	0.19107	6.29688	2.57723	0.119479	0.657345
LY86	0.242068	5.12001	2.57694	0.1195	0.657345
TTLL5	0.127735	5.07324	2.57636	0.11954	0.657345
H2BC4	0.186182	6.0685	2.57493	0.119637	0.657422
CBR4	0.268346	4.99527	2.57255	0.119803	0.657874
DUSP22	0.17349	6.78808	2.5658	0.120266	0.659205
MYO1F	0.191955	9.27678	2.56504	0.120319	0.659205
GM2A	-0.179658	6.56422	2.56157	0.12056	0.659205
TSN	-0.158238	6.39677	2.56151	0.120564	0.659205
ILF2	-0.0904527	6.67374	2.56142	0.12057	0.659205
UTP25	-0.16541	5.7309	2.56082	0.120613	0.659205
TMEM43	0.114965	6.61227	2.56056	0.12063	0.659205
CXorf38	0.189348	6.42772	2.55785	0.120819	0.65978
DAPK3	0.197924	4.85209	2.55288	0.121168	0.660824
COQ2	-0.210146	4.28113	2.55069	0.121323	0.660824
MORF4L2	-0.127061	6.01185	2.55009	0.12136	0.660824
TAF11	-0.120098	5.4019	2.54983	0.12138	0.660824
GBE1	0.161944	4.79105	2.54915	0.121429	0.660824
WDR3	0.141206	5.5395	2.54738	0.121551	0.661031
TMEM63B	0.195475	4.67068	2.54611	0.121642	0.661072
ATP11A	0.142303	7.86117	2.54301	0.121857	0.661783
RNF114	-0.0817518	6.59533	2.54151	0.121962	0.661901
TRIP11	0.160612	7.09883	2.5398	0.122082	0.661977
PRR5L	0.282349	6.25441	2.53893	0.122144	0.661977
ZNF689	-0.22149	4.79944	2.53607	0.122348	0.662398
VMAC	0.141989	4.96368	2.53394	0.122498	0.662398
CDC123	0.110418	5.10035	2.53292	0.12257	0.662398
LRP1	0.242653	10.1371	2.53257	0.122593	0.662398
ARHGAP27	0.212676	6.02504	2.53189	0.122641	0.662398
CCNY	-0.105461	7.70333	2.5298	0.122789	0.662742
SAP30L	0.151929	5.97889	2.52446	0.123169	0.662865
XPO5	0.0869081	6.1406	2.52445	0.12317	0.662865
RFC1	-0.0957091	6.86053	2.52313	0.123264	0.662865
RAB15	0.255435	4.64765	2.52285	0.123287	0.662865
PYCR2	0.182729	4.77926	2.5209	0.123425	0.662865
DFFB	0.130363	4.41482	2.52063	0.123446	0.662865
ZSCAN30	0.16075	5.31029	2.51989	0.123496	0.662865
NCL	-0.151207	9.00126	2.51688	0.123709	0.662865
NADK	0.152089	7.25812	2.51585	0.123783	0.662865
RAB2B	-0.137801	5.25869	2.51483	0.123858	0.662865
AHSA1	0.154551	5.56824	2.51469	0.123868	0.662865
SLC25A38	-0.122224	5.61952	2.51423	0.1239	0.662865
TMEM154	0.143998	7.46485	2.51417	0.123904	0.662865
SNRPB2	-0.146413	5.40034	2.51002	0.124203	0.663283
VPS45	0.12352	5.66396	2.50719	0.124406	0.663283
ESCO1	-0.145977	6.22337	2.50656	0.124451	0.663283
AGTRAP	0.234767	6.0516	2.50458	0.124593	0.663283
BZW1	-0.176126	7.33886	2.50434	0.124611	0.663283
GBP1	0.182644	6.46178	2.50416	0.124624	0.663283
MTURN	0.240017	6.48029	2.50372	0.124656	0.663283
DNAJC21	-0.110506	6.03567	2.50292	0.124714	0.663283
TIMELESS	0.162821	4.25481	2.50094	0.124861	0.663283
PPIH	-0.142021	4.70723	2.49966	0.124951	0.663283
ANK3	0.301235	6.24611	2.49961	0.124953	0.663283
SAR1A	-0.1501	7.29591	2.49908	0.124991	0.663283
SLC45A4	0.158226	4.97699	2.49655	0.125176	0.663327
JUND	-0.219178	8.33883	2.49461	0.125315	0.663327
PDPR	0.180194	6.87822	2.4943	0.125337	0.663327
SPIN3	0.233466	4.44065	2.49295	0.12544	0.663327
CTSA	0.216413	6.79339	2.48933	0.125699	0.663327
NUDT16	0.182453	6.28709	2.48797	0.125799	0.663327
STK40	0.133676	6.98708	2.4869	0.125876	0.663327
BLNK	0.268127	4.6692	2.48584	0.125957	0.663327
ZNF346	0.129738	5.08809	2.48433	0.126066	0.663327
APC	-0.0984538	7.40989	2.48414	0.126078	0.663327
TBCCD1	0.15255	4.47421	2.48401	0.126092	0.663327
LAPTM4A	-0.181154	6.40815	2.48345	0.126129	0.663327
ESR1	0.188223	4.69126	2.48292	0.12617	0.663327
TNRC6B	-0.108338	9.385	2.4828	0.126176	0.663327
EDEM1	-0.126286	8.04423	2.47558	0.126706	0.66567
KIAA0319L	0.102768	6.7878	2.47118	0.12703	0.666928
CBX4	-0.187823	6.28269	2.46833	0.127241	0.667592
ABI3	0.223032	6.34567	2.46451	0.127523	0.668554
SEC22B	-0.128199	5.95606	2.46357	0.127594	0.668554
QRSL1	0.177506	5.19254	2.45957	0.127892	0.669632
SERF2	0.132718	7.14346	2.45766	0.128032	0.669632
TIMMDC1	0.140007	5.27399	2.45739	0.128054	0.669632
TPM4	-0.134673	8.16668	2.45482	0.128244	0.670181
G6PD	0.240146	6.69152	2.45034	0.128579	0.670831
ZNF469	-0.217774	4.92555	2.44983	0.128619	0.670831
PPIA	-0.0770057	8.11182	2.44948	0.128643	0.670831
ZBTB39	-0.127397	5.23544	2.44863	0.128708	0.670831
PTBP1	-0.144886	8.15515	2.44475	0.128998	0.671896
TAB2	-0.10248	8.20789	2.44099	0.129281	0.672455
CEP68	-0.153351	6.85858	2.44029	0.129334	0.672455
PSKH1	0.135262	5.71595	2.43994	0.129361	0.672455
CHPF2	0.128883	6.83727	2.43795	0.12951	0.672779
MADD	-0.133083	7.8989	2.43581	0.129671	0.672779
KAT7	-0.0855171	7.60349	2.43571	0.129679	0.672779
MAK16	-0.147885	4.81985	2.43219	0.129948	0.67334
EIF2AK2	-0.145467	7.33682	2.43203	0.129958	0.67334
ADRB2	0.287308	5.45832	2.42992	0.130119	0.67373
PLA2G12A	0.178903	4.91394	2.425	0.130494	0.67523
ILVBL	-0.139023	4.64607	2.42364	0.130598	0.675328
MSRB1	0.230207	5.27241	2.41785	0.131039	0.676995
PADI2	-0.366183	5.43539	2.41626	0.13116	0.676995
DVL1	-0.172642	5.35827	2.41514	0.131246	0.676995
TCHP	0.114723	5.64221	2.4149	0.131264	0.676995
RNF34	0.0953588	5.78766	2.41047	0.131604	0.678308
HSPH1	-0.14379	6.58511	2.40692	0.131877	0.678659
SLC25A42	0.19283	4.89926	2.40642	0.131918	0.678659
OXLD1	0.172438	4.07653	2.40547	0.131996	0.678659
MOB3A	0.144642	8.33402	2.40409	0.132095	0.678659
RRM2B	-0.159824	5.54678	2.40209	0.132251	0.678659
KRIT1	0.235603	4.37566	2.4017	0.132284	0.678659
COMT	0.162217	5.8613	2.40083	0.132348	0.678659
TMLHE	-0.121041	4.1233	2.40041	0.132386	0.678659
THUMPD1	-0.128545	7.23648	2.39895	0.132493	0.678659
TYK2	0.138784	7.94244	2.39844	0.132533	0.678659
XRN2	-0.0972186	7.74134	2.39486	0.13281	0.678825
SDCBP	-0.172748	8.40246	2.39452	0.132837	0.678825
DNAJC15	0.212447	5.33972	2.39374	0.132899	0.678825
SLC29A3	0.213106	4.04993	2.39321	0.132946	0.678825
BLOC1S6	-0.184681	6.74372	2.39196	0.133036	0.678825
CHMP2A	0.191644	5.60596	2.39139	0.133081	0.678825
RAD51D	0.140657	5.19023	2.38784	0.133359	0.679564
BMT2	-0.165531	5.23701	2.38734	0.133398	0.679564
ATG12	-0.16875	6.01078	2.38469	0.133604	0.680173
SRP72	-0.0971043	7.28249	2.38121	0.133877	0.680738
JARID2	-0.109844	7.6038	2.38021	0.133955	0.680738
WDR27	0.162892	4.68579	2.37906	0.134048	0.680738
PIEZO1	0.166908	8.26312	2.3768	0.134223	0.680738
NXF1	-0.146167	7.86406	2.37575	0.134306	0.680738
VDAC2	-0.1258	5.24924	2.37368	0.13447	0.680738
ARFGAP3	-0.118991	6.07189	2.37306	0.134518	0.680738
INTS10	-0.120337	6.31521	2.37298	0.134525	0.680738
ABHD13	-0.207296	6.16914	2.37156	0.134637	0.680738
VAV1	0.104012	7.56521	2.37147	0.134643	0.680738
CC2D1A	0.181543	4.30752	2.37127	0.134664	0.680738
TAB1	0.137387	5.63687	2.36957	0.134794	0.680962
TLR5	0.221042	5.31201	2.36784	0.134932	0.68122
PXK	0.113314	6.27166	2.36612	0.135067	0.681464
TSPAN4	0.213673	4.26839	2.36477	0.135179	0.681598
ZDHHC18	-0.130461	6.23919	2.36178	0.135411	0.681745
RGS3	0.24717	6.08664	2.36153	0.135432	0.681745
SMIM7	-0.128691	5.03222	2.36109	0.135468	0.681745
ATL2	-0.16114	5.84108	2.35798	0.135714	0.68255
LARS2	-0.132982	5.57675	2.35592	0.135879	0.682942
MED8	-0.147186	4.53898	2.35413	0.136025	0.683065
SLC16A5	0.227054	4.7899	2.35348	0.136076	0.683065
LZTR1	0.12975	4.16578	2.35209	0.13619	0.683203
H2BC8	0.254545	4.68179	2.34898	0.136437	0.684006
PSMD13	-0.13039	6.23387	2.34726	0.136572	0.684247
TP53	0.111685	6.596	2.34592	0.136679	0.684351
DNM3	0.289446	5.48357	2.34384	0.136848	0.684579
IFIH1	0.157913	5.99821	2.3432	0.136899	0.684579
PLXNA4	0.388477	4.79079	2.34152	0.137036	0.6847
RGS18	0.290353	7.48411	2.33727	0.137377	0.6847
MFAP3L	0.283478	5.86181	2.33465	0.13759	0.6847
GHITM	-0.104534	7.26604	2.33378	0.137659	0.6847
APEX2	0.146733	4.56643	2.33306	0.137722	0.6847
CYREN	0.140399	4.9095	2.33223	0.137788	0.6847
UBE3B	0.0849287	6.60389	2.33057	0.13792	0.6847
TMEM80	0.191917	4.57668	2.33052	0.137928	0.6847
ALAS1	0.139538	4.86782	2.33042	0.137935	0.6847
KIF20B	-0.167329	5.32817	2.32946	0.138012	0.6847
FUCA1	0.201511	4.83496	2.32764	0.138161	0.6847
PARP9	0.13561	6.90508	2.32737	0.13818	0.6847
CORO1A	0.117846	9.63957	2.32651	0.13825	0.6847
ARL6IP5	0.144867	7.91834	2.32453	0.138412	0.6847
MRPL38	0.156458	4.848	2.32394	0.138462	0.6847
GTF3C3	0.132378	5.73574	2.32373	0.138477	0.6847
HAGH	-0.149288	5.02921	2.32357	0.138492	0.6847
BCL11B	-0.182083	9.27236	2.32294	0.138542	0.6847
GOLGB1	-0.0748416	8.02384	2.32202	0.138617	0.6847
AGFG2	0.188286	5.25304	2.32153	0.138658	0.6847
TENT5A	-0.137924	6.13803	2.31983	0.138797	0.684956
VPS4B	-0.119419	6.88811	2.31747	0.138989	0.685029
PSD4	0.111503	8.73585	2.31649	0.139069	0.685029
NAGPA	0.190613	5.02791	2.31649	0.139072	0.685029
POT1	0.184325	5.07241	2.3148	0.13921	0.685283
COMMD6	-0.143141	5.59903	2.3135	0.139316	0.685377
SEC62	-0.128022	7.33389	2.30744	0.139814	0.687399
NAPRT	0.229968	4.06305	2.30469	0.140049	0.687793
PARK7	0.111397	6.17154	2.30437	0.140069	0.687793
CNOT10	0.0971629	5.53021	2.30151	0.140306	0.688531
LAX1	0.141383	5.58319	2.29687	0.140692	0.689992
NFE2L3	0.216176	5.31231	2.29498	0.140849	0.690335
COQ4	0.160366	4.68465	2.29257	0.141052	0.6909
HPS1	0.144123	4.88045	2.29063	0.141213	0.69126
NUCKS1	-0.131839	8.08078	2.28909	0.14134	0.691375
SELENOH	0.180935	4.68138	2.28826	0.141412	0.691375
ATF6B	0.179889	5.76362	2.28598	0.1416	0.691869
TUBB1	0.306798	8.35283	2.28472	0.141705	0.691952
LAMTOR1	0.132148	6.28805	2.28191	0.141941	0.692633
COMMD9	-0.121133	5.55157	2.28099	0.14202	0.692633
CDC73	-0.132461	6.89552	2.27925	0.142165	0.692714
PRELID3B	-0.139018	5.68292	2.27803	0.142269	0.692714
CHST12	0.211171	6.69568	2.27714	0.142343	0.692714
ERG28	-0.134519	4.1059	2.27668	0.142388	0.692714
CHMP1B	-0.170317	6.85208	2.27554	0.142478	0.692728
CD52	0.170275	7.62241	2.27093	0.142868	0.694195
RPRD2	-0.0840845	7.5077	2.26527	0.143348	0.695399
NDOR1	0.199409	5.27611	2.2633	0.143518	0.695399
SLC36A4	-0.165191	5.61657	2.26251	0.143584	0.695399
BABAM2	-0.149576	5.69492	2.26152	0.143668	0.695399
NFAT5	0.127716	7.75744	2.26107	0.143706	0.695399
ISG20L2	-0.107813	5.99975	2.26076	0.143733	0.695399
AXIN2	-0.299384	4.51582	2.25903	0.143883	0.695399
ATP13A3	-0.170225	7.39423	2.25693	0.14406	0.695399
ZDHHC20	-0.153991	7.73803	2.25677	0.144073	0.695399
PSMD8	-0.182024	5.9476	2.25674	0.144076	0.695399
RIPOR1	0.152155	6.23934	2.25654	0.144093	0.695399
MED25	0.204063	5.40238	2.25561	0.144173	0.695399
PLOD3	0.131867	5.32375	2.25323	0.144378	0.69596
NBR1	0.0853281	7.74149	2.2513	0.144542	0.696161
STK4	-0.088252	9.44373	2.25063	0.144599	0.696161
TBX21	0.335965	6.7523	2.24924	0.144719	0.696161
YPEL2	-0.12198	7.04142	2.24862	0.144773	0.696161
RAB11FIP4	-0.145818	6.82985	2.24521	0.145066	0.696495
MAP3K11	0.140349	7.36968	2.24458	0.14512	0.696495
UNC45A	0.118329	5.78579	2.24267	0.145286	0.696495
JUP	0.576665	5.56846	2.24267	0.145286	0.696495
MBNL2	-0.0988365	6.43118	2.24245	0.145305	0.696495
MLX	0.132341	5.58045	2.24168	0.145372	0.696495
HACD4	0.155635	7.22085	2.23712	0.145765	0.69752
RECQL5	0.162841	5.36315	2.23676	0.145798	0.69752
ACP3	0.236673	4.96608	2.23493	0.145958	0.69752
TAP1	0.127296	5.78458	2.23422	0.146018	0.69752
ASB1	0.139256	5.81226	2.23411	0.146028	0.69752
TMSB4X	0.111422	10.7713	2.23089	0.146307	0.698165
KLF7	-0.135226	7.18829	2.23052	0.146339	0.698165
FLII	0.139098	7.26844	2.22541	0.146785	0.699869
SELP	0.300382	4.6567	2.22265	0.14703	0.700239
ZNF333	0.122072	5.50589	2.22251	0.14704	0.700239
STEEP1	-0.147269	4.30241	2.22028	0.14724	0.700395
RGCC	-0.194163	5.07313	2.22012	0.147251	0.700395
COPS6	-0.121989	5.50502	2.21791	0.147444	0.700892
DCAF10	0.132206	6.24453	2.21332	0.147847	0.702386
AATF	-0.162409	4.6504	2.21034	0.148114	0.703168
MAP3K7CL	0.280077	6.46947	2.20796	0.148321	0.703168
RALBP1	0.0970997	6.52832	2.20778	0.148337	0.703168
ZNF429	0.262539	4.67035	2.20746	0.148368	0.703168
MVB12B	-0.207075	5.01573	2.20505	0.14858	0.70337
RAB21	-0.154122	7.06044	2.20493	0.148589	0.70337
DHX35	-0.118711	4.7212	2.20171	0.148879	0.703629
RNF38	-0.100613	7.39632	2.20108	0.148931	0.703629
DAZAP2	-0.0979391	8.87403	2.20056	0.148977	0.703629
NACA	-0.0854148	8.81674	2.2003	0.149001	0.703629
FAM120A	0.0778102	8.28082	2.19576	0.149406	0.704495
SIGMAR1	0.131237	4.51557	2.19321	0.149637	0.704495
TP53I11	-0.184046	5.03261	2.19297	0.149657	0.704495
SOCS1	-0.351426	4.69894	2.19254	0.149697	0.704495
HEATR5A	0.16101	5.61565	2.19213	0.149731	0.704495
MRPL16	0.12495	4.59628	2.19199	0.149746	0.704495
ALDH1A1	0.324324	5.2572	2.19098	0.149835	0.704495
NCAPD3	0.114867	5.89554	2.18971	0.149947	0.704495
THUMPD3	-0.151581	5.77432	2.18823	0.15008	0.704495
AKR1A1	0.123419	5.59616	2.18732	0.150163	0.704495
WASHC2A	-0.114198	5.82343	2.18711	0.150181	0.704495
ARID5B	-0.173307	7.60321	2.185	0.150371	0.704495
CLN3	-0.135913	3.88159	2.18392	0.150476	0.704495
HEMK1	0.144316	6.49374	2.18344	0.150511	0.704495
RPL36AL	-0.202444	6.63869	2.1833	0.150523	0.704495
TRIM52	0.105721	6.05446	2.18133	0.150702	0.704912
ABCA1	-0.246903	5.63428	2.18016	0.150808	0.70499
CYTH4	0.133591	7.97878	2.17649	0.151138	0.706004
ZBTB34	0.147866	6.20833	2.17575	0.151206	0.706004
FBXW7	-0.0915281	7.16824	2.17411	0.151354	0.706004
UBQLN4	0.163095	4.85012	2.17283	0.151472	0.706004
PLAA	-0.0927229	5.70622	2.17217	0.151531	0.706004
RBIS	-0.16824	4.78938	2.17163	0.151582	0.706004
IFRD2	0.147171	4.39585	2.17089	0.151651	0.706004
AHCTF1	-0.0909113	7.08555	2.1684	0.151873	0.706281
RBM4B	0.114823	4.64877	2.16826	0.151889	0.706281
DCAF16	-0.121886	6.53364	2.16488	0.152194	0.707282
DNASE2	0.149137	4.70459	2.16019	0.152626	0.708556
DCAF1	0.091944	6.56124	2.15988	0.152651	0.708556
PLEKHM3	-0.0787968	6.33993	2.15894	0.152738	0.708556
DNAJC8	-0.091836	6.1756	2.15593	0.153014	0.709078
SCYL3	0.129932	5.33379	2.15576	0.15303	0.709078
NUS1	-0.161499	5.62038	2.15193	0.153382	0.710293
KCNK6	0.170078	5.68559	2.14852	0.153697	0.710591
FPR1	-0.293607	7.18188	2.14752	0.153788	0.710591
CYP2R1	-0.137002	5.12132	2.14706	0.153832	0.710591
TMX4	-0.122696	7.46517	2.14692	0.153844	0.710591
IAH1	0.117097	4.54807	2.14638	0.153897	0.710591
OAS1	0.195003	6.1062	2.14106	0.154387	0.711689
LTV1	-0.138007	4.28427	2.14002	0.154488	0.711689
INTS1	0.157825	7.70759	2.13956	0.154526	0.711689
USP31	0.158769	4.75011	2.13834	0.154642	0.711689
COG5	-0.16447	5.3909	2.13819	0.154654	0.711689
RBM14	0.115102	6.9934	2.13759	0.154709	0.711689
ACAD10	0.0928761	5.57909	2.13699	0.154766	0.711689
ITGA5	0.13295	7.53152	2.13427	0.155018	0.711807
RIT1	-0.139507	6.40514	2.13408	0.155037	0.711807
EIPR1	0.124154	4.56804	2.13384	0.155062	0.711807
LSM10	0.1677	4.49958	2.13247	0.155191	0.71188
NAA30	-0.192625	5.97639	2.13171	0.155259	0.71188
CELF1	0.070841	8.41812	2.12628	0.155766	0.713385
PTAFR	0.212595	6.96226	2.12626	0.155768	0.713385
DYNLL2	-0.0980138	7.11295	2.12309	0.156066	0.714055
KLHL22	0.165393	5.01466	2.1228	0.156095	0.714055
CEPT1	0.15022	6.03131	2.12154	0.156212	0.714176
ACTR1A	0.110974	6.57867	2.11941	0.156413	0.714308
EPSTI1	0.212544	5.66518	2.11932	0.156422	0.714308
INPP5E	0.173739	4.83696	2.11718	0.156626	0.714825
HNRNPH2	-0.135993	6.29065	2.11479	0.156849	0.715193
S1PR3	-0.320343	5.6958	2.11276	0.157042	0.715193
TUBGCP4	0.120062	4.66185	2.11204	0.157112	0.715193
POLR2E	0.143792	6.49574	2.11178	0.157134	0.715193
ARHGAP1	0.142713	7.26226	2.11151	0.157159	0.715193
APBA3	0.185893	4.63536	2.11018	0.157289	0.715369
ERCC4	0.17643	4.56169	2.10838	0.15746	0.715541
ZNF550	0.162115	5.18838	2.10716	0.157575	0.715541
ZNF496	-0.21402	5.47615	2.10677	0.157611	0.715541
SHMT2	0.137155	5.50295	2.10595	0.157689	0.715541
IRF5	0.19349	6.41621	2.10425	0.15785	0.715858
LAT2	0.168696	6.74644	2.10087	0.158172	0.716908
PSMB6	-0.179455	4.83298	2.09979	0.158278	0.716977
MTRR	-0.116353	5.8651	2.09747	0.158498	0.717339
TRIM13	0.18073	5.67572	2.0959	0.158649	0.717339
SF3B6	-0.154864	4.74179	2.0946	0.158776	0.717339
TNFSF8	-0.207859	6.97052	2.09433	0.158799	0.717339
MEF2A	0.102776	7.05607	2.0929	0.158936	0.717339
EIF3A	-0.103625	8.97878	2.09196	0.159026	0.717339
CEP78	0.227918	6.92714	2.09147	0.159074	0.717339
PSMD4	0.109829	6.12415	2.09135	0.159086	0.717339
SLC25A22	0.159422	4.77357	2.08785	0.159425	0.718459
ZNF451	-0.133921	7.7838	2.08642	0.15956	0.718658
ZCCHC3	-0.108378	5.83278	2.08294	0.159897	0.719721
TOM1	-0.187583	6.09571	2.08119	0.160067	0.719721
FIG4	0.148129	5.77553	2.08116	0.16007	0.719721
APRT	0.141306	6.00851	2.0797	0.160211	0.719948
WDR5B	0.138876	4.45589	2.07758	0.160421	0.720478
H4C5	0.188135	6.77619	2.0729	0.160873	0.721893
SNAI3	0.176212	4.04187	2.07202	0.160965	0.721893
NOL8	-0.0779816	6.57557	2.07085	0.161072	0.721893
NUP58	-0.113936	6.64569	2.07055	0.161102	0.721893
RAB27B	0.277932	6.2605	2.06589	0.161558	0.723527
B3GALT6	0.134881	4.88386	2.06483	0.161664	0.723591
COX5A	0.139191	5.19219	2.06009	0.162129	0.72526
ZMYM3	0.126464	6.0262	2.05781	0.162352	0.725312
TAF6	0.173635	4.77733	2.05764	0.162371	0.725312
CCNDBP1	-0.0872845	6.76896	2.05681	0.162451	0.725312
SLC25A36	-0.170647	6.95362	2.05623	0.162508	0.725312
CHPT1	-0.175525	4.74209	2.0553	0.162603	0.725323
BCL2L2	-0.1638	4.17766	2.05341	0.162792	0.72552
S1PR4	0.112267	6.92216	2.05225	0.162901	0.72552
RNF44	0.154926	8.03822	2.05195	0.16293	0.72552
RAB10	0.156615	7.48207	2.0511	0.163014	0.72552
YIPF4	0.172554	6.9125	2.04945	0.163179	0.725842
ENO2	-0.162634	5.37911	2.04723	0.1634	0.726416
CD27	0.262951	5.31469	2.04456	0.163665	0.726803
RPS27A	-0.112874	9.45311	2.04449	0.163671	0.726803
INPP4A	0.0828167	8.63283	2.04156	0.163963	0.727633
UNC50	0.155874	5.31034	2.04078	0.164042	0.727633
NSL1	0.126312	6.03934	2.03849	0.16427	0.728235
HIP1R	-0.21698	6.49037	2.03739	0.16438	0.72831
RBM23	-0.07751	7.16334	2.03581	0.164538	0.728601
SLC1A4	-0.126477	4.92962	2.03272	0.16485	0.729573
DIDO1	0.104946	8.12452	2.03084	0.165036	0.729744
TADA3	0.12692	6.28844	2.02923	0.165199	0.729744
PGRMC1	0.242551	5.80595	2.02872	0.165251	0.729744
POLR2K	-0.148297	4.55651	2.02673	0.165454	0.729744
LRBA	0.0881913	8.61697	2.02614	0.16551	0.729744
RPS6KA1	0.14508	6.79069	2.02549	0.165576	0.729744
REEP4	0.196068	4.90584	2.02523	0.165604	0.729744
PLEKHA8	0.15822	5.16126	2.02499	0.165628	0.729744
MARCHF7	-0.122413	7.8539	2.02354	0.165772	0.729808
HAUS5	-0.164726	4.72951	2.02182	0.16595	0.729808
UBE2J2	0.0976855	5.45121	2.02119	0.166011	0.729808
OARD1	0.113008	5.26544	2.02118	0.166013	0.729808
NSMAF	-0.0920095	6.71276	2.01674	0.166461	0.730409
PHKB	0.130537	6.92111	2.01526	0.166612	0.730409
RAD18	-0.126075	4.77217	2.01497	0.166644	0.730409
BRD2	-0.174489	6.37732	2.01478	0.166661	0.730409
EXOSC1	0.129516	4.52522	2.01479	0.166664	0.730409
SYNJ2BP	0.121549	5.91501	2.01435	0.166705	0.730409
XRCC6	-0.0843685	7.711	2.0133	0.166811	0.730469
CDK13	0.073178	7.88363	2.01229	0.166915	0.730518
TRIM56	0.0901509	7.61504	2.01025	0.167122	0.730968
HYPK	0.166593	4.62016	2.00877	0.167277	0.730968
ZBTB48	0.166659	5.18434	2.00607	0.167551	0.730968
ZNF154	0.245792	5.47954	2.00596	0.167562	0.730968
BMAL1	-0.124098	6.02456	2.00588	0.16757	0.730968
PCBP2	-0.0771137	7.47489	2.00438	0.167723	0.730968
ZNF529	-0.183555	4.99711	2.00425	0.167738	0.730968
ADAM15	0.191777	6.16516	2.00387	0.167775	0.730968
BOD1L1	-0.073623	8.64562	2.00313	0.167851	0.730968
ETFA	0.126103	5.83886	1.9977	0.168409	0.732994
DPEP2	0.171368	6.12462	1.99476	0.168713	0.73336
FASTKD2	-0.174034	5.85879	1.99324	0.16887	0.73336
FHL1	0.234169	4.88127	1.99162	0.169039	0.73336
FEM1B	-0.118598	7.32335	1.99129	0.169071	0.73336
ANAPC13	0.142396	4.71028	1.9909	0.169114	0.73336
RASGRP4	0.234773	6.27393	1.99084	0.169117	0.73336
RSPRY1	0.117208	5.65471	1.98998	0.169207	0.73336
SEC63	-0.118821	6.83263	1.98969	0.169237	0.73336
USP21	0.110223	5.03577	1.98752	0.169464	0.733595
RNF149	-0.117239	7.70124	1.98737	0.169477	0.733595
CHCHD7	-0.118079	5.15332	1.9848	0.169746	0.733713
BMP2K	0.130637	6.22053	1.98448	0.169778	0.733713
CCNI	-0.0788822	9.11071	1.98442	0.169783	0.733713
SFXN2	0.207953	4.55518	1.98314	0.16992	0.733902
NAGA	0.161949	7.07512	1.98173	0.170064	0.734121
SLAMF1	0.160422	5.21125	1.98056	0.170187	0.73415
ZC3H7A	-0.110428	6.88117	1.97988	0.170256	0.73415
RNF169	-0.0942841	7.29543	1.97497	0.17077	0.735633
CASP9	-0.219177	4.57503	1.97484	0.170787	0.735633
TOP3A	0.147652	4.33333	1.97352	0.170927	0.735731
BTBD9	-0.111805	6.50679	1.97281	0.170996	0.735731
DPH7	0.152323	4.78363	1.97143	0.171143	0.735964
ZNF483	-0.191655	5.34688	1.96942	0.171354	0.736229
LBH	0.151671	8.1618	1.96643	0.171667	0.736229
KLHL36	0.116236	7.08113	1.96401	0.171923	0.736229
NUBP1	-0.145615	4.22915	1.96389	0.17194	0.736229
CRKL	0.069761	7.67369	1.9637	0.171955	0.736229
SPRTN	-0.116084	4.84968	1.96368	0.17196	0.736229
ZSWIM8	0.134129	6.72634	1.9613	0.172209	0.736229
MYO15B	-0.183774	8.18949	1.96116	0.172224	0.736229
FOXJ2	-0.0822521	6.40124	1.96112	0.172228	0.736229
MYNN	-0.15988	5.17535	1.95921	0.172432	0.736229
XPO4	-0.128753	7.01427	1.95876	0.172478	0.736229
PLEKHA3	-0.130878	6.62676	1.95768	0.172593	0.736229
SPIB	0.220947	4.54443	1.95715	0.172652	0.736229
NKTR	-0.0777235	8.84993	1.95633	0.172735	0.736229
FAM120C	0.133418	4.80519	1.95512	0.172867	0.736229
CALM1	-0.110309	9.25622	1.95451	0.172929	0.736229
SYNCRIP	-0.178237	7.26813	1.95388	0.172996	0.736229
SLC25A30	-0.140811	5.18205	1.95343	0.173046	0.736229
RAB18	-0.150119	6.51844	1.95319	0.17307	0.736229
BAHD1	0.123603	5.95564	1.95318	0.173071	0.736229
NCBP2AS2	-0.144071	4.32871	1.95229	0.17317	0.736252
SNX4	-0.109458	5.0931	1.94773	0.173654	0.737856
CRTC1	0.154206	5.92505	1.9464	0.173795	0.737856
KEAP1	0.121341	5.31094	1.94568	0.173873	0.737856
LTO1	-0.11843	4.70474	1.94392	0.174063	0.737856
TMED2	-0.130863	7.01791	1.94276	0.174184	0.737856
ACP5	0.22797	4.58447	1.94047	0.174433	0.737856
ACSS1	0.0900214	6.7384	1.94033	0.174445	0.737856
RPL35A	-0.125553	8.42898	1.94001	0.174479	0.737856
CDK2AP2	0.225674	5.05278	1.93974	0.17451	0.737856
SPECC1L	-0.108215	5.0571	1.93804	0.174693	0.737856
PPP2R1B	-0.124753	5.88589	1.938	0.174697	0.737856
ZNF76	0.143958	5.6498	1.93775	0.174724	0.737856
CCR2	0.27334	7.1798	1.93689	0.174815	0.737856
NIP7	-0.145168	4.85492	1.93629	0.174883	0.737856
UBE2I	-0.0811735	6.44363	1.93564	0.17495	0.737856
PSMB7	0.091716	5.9185	1.93278	0.175259	0.738764
TRIB2	0.156257	7.27473	1.92995	0.175565	0.73938
CCR1	-0.251318	6.34025	1.92928	0.175638	0.73938
TRAF1	0.127236	7.04624	1.92883	0.175686	0.73938
CORO1C	0.11839	7.51749	1.92712	0.175871	0.739764
AP1G2	0.137326	6.16403	1.92404	0.176206	0.740408
ABCA2	0.223727	7.63194	1.92399	0.176212	0.740408
GTPBP3	0.148784	4.31957	1.92303	0.176321	0.740474
ALDH5A1	0.177601	4.96705	1.92176	0.176457	0.740648
IRF2BP1	0.138308	5.10435	1.91953	0.176699	0.741189
SH3BP5L	0.1467	5.70605	1.9188	0.176777	0.741189
HSPBAP1	0.11656	4.71013	1.918	0.176867	0.741189
CLK4	-0.116719	6.13625	1.91537	0.177153	0.741991
AP3S2	0.154818	4.62269	1.91325	0.177387	0.742065
ZNF675	-0.159627	5.08164	1.91214	0.177508	0.742065
AKT3	-0.124095	5.21767	1.91184	0.17754	0.742065
ZNF776	-0.140776	5.52275	1.91178	0.177547	0.742065
TRMT61A	-0.160961	4.54389	1.9102	0.177723	0.742138
MEX3C	-0.143585	7.08181	1.90969	0.177775	0.742138
TTLL3	0.132017	5.54629	1.90788	0.177975	0.742138
ZNF41	0.0915119	5.38159	1.9074	0.178028	0.742138
NCKIPSD	0.166947	4.48432	1.90733	0.178039	0.742138
ATP6V1H	-0.0774575	5.52016	1.90418	0.178383	0.742138
ZFP30	-0.225254	4.43392	1.90414	0.178391	0.742138
CCDC117	0.169039	5.77669	1.90316	0.178496	0.742138
CRAT	0.21806	4.44383	1.90261	0.17856	0.742138
ZFC3H1	0.0939199	8.13818	1.90232	0.178588	0.742138
COX7A2	-0.116598	5.28046	1.90223	0.178598	0.742138
KLC2	0.194575	4.11218	1.89874	0.17899	0.743376
BANF1	-0.127925	4.87533	1.89627	0.179261	0.743716
SLC26A1	0.148639	4.05307	1.89609	0.179285	0.743716
ZKSCAN8	-0.0908129	6.94841	1.89532	0.179364	0.743716
PRKAB1	0.111453	4.88609	1.89457	0.179449	0.743716
H2AC11	0.277842	4.42742	1.89373	0.179544	0.743718
MCFD2	-0.0945822	6.04645	1.89252	0.179676	0.743872
FLNA	0.152801	12.1025	1.89164	0.179773	0.743885
FBXL3	-0.14461	6.66685	1.88969	0.179991	0.74411
BNIP3	0.158504	4.7099	1.88877	0.180096	0.74411
PNMA1	0.129868	5.38556	1.88834	0.180142	0.74411
ARHGAP5	-0.15838	6.83203	1.88463	0.180557	0.74411
GNB5	0.134986	5.44861	1.88456	0.180564	0.74411
UXS1	-0.106314	6.02416	1.88373	0.180657	0.74411
YIF1B	0.142493	4.77695	1.883	0.180741	0.74411
ACO2	0.144245	6.35123	1.88252	0.180793	0.74411
CELF2	-0.0889856	9.5984	1.88025	0.181047	0.74411
UNC93B1	0.148804	6.73447	1.87983	0.181095	0.74411
NDUFB1	-0.151663	4.10597	1.87969	0.181116	0.74411
SPCS1	-0.101179	5.42534	1.87865	0.181228	0.74411
NAB1	-0.143223	5.37176	1.87855	0.18124	0.74411
PTPN18	0.13082	7.73149	1.87821	0.181276	0.74411
TMEM104	0.122789	5.65826	1.8782	0.181279	0.74411
CHMP6	0.159979	4.43602	1.87772	0.181336	0.74411
SASH3	0.13149	8.04946	1.87558	0.181573	0.744644
ARHGAP31	0.117786	6.49296	1.87402	0.181749	0.744644
TBC1D20	0.0828536	6.26233	1.87355	0.181803	0.744644
DENND5B	0.217064	4.57906	1.87321	0.181844	0.744644
RNF126	-0.192337	6.0303	1.86967	0.182242	0.744751
RIC8B	0.137275	4.8224	1.86834	0.182395	0.744751
GLO1	-0.13154	5.51376	1.86624	0.182632	0.744751
GCLC	-0.122746	5.57747	1.8661	0.182648	0.744751
PIGC	0.115073	4.85146	1.86597	0.182663	0.744751
MRTFA	0.149284	7.59321	1.86574	0.182687	0.744751
TNFAIP2	0.196344	8.96665	1.86562	0.182701	0.744751
TNFRSF13C	-0.286669	5.98473	1.86493	0.18278	0.744751
ZNF526	0.150742	4.75445	1.8647	0.182808	0.744751
RAB11FIP2	-0.111853	5.94624	1.86433	0.182848	0.744751
TAF7	-0.0821854	7.15028	1.8638	0.182908	0.744751
PLEKHG3	0.210356	7.09743	1.86106	0.18322	0.745
PFKFB4	0.202157	5.10069	1.86042	0.183295	0.745
FBXO44	0.14216	5.04647	1.86017	0.183324	0.745
FAM136A	-0.109801	4.90822	1.85997	0.183347	0.745
RPS26	-0.485855	6.34838	1.85733	0.183646	0.74583
TFG	-0.120456	5.81474	1.85455	0.183964	0.746555
ELAVL1	0.072222	6.31133	1.85364	0.184069	0.746555
SLC25A3	-0.0908576	7.9167	1.85329	0.184108	0.746555
CLEC12A	0.297319	6.81548	1.8497	0.184521	0.747485
ALS2	0.137545	5.38707	1.84966	0.184527	0.747485
KIFC2	0.112864	5.24192	1.84747	0.184779	0.747903
FNIP2	-0.120483	6.06019	1.84659	0.184879	0.747903
SRRD	-0.119236	4.60773	1.84545	0.185013	0.747903
SLC46A3	0.135628	5.30134	1.84408	0.185169	0.747903
POU2F2	0.151709	7.75543	1.84386	0.185193	0.747903
WDR20	-0.0874342	5.55364	1.84383	0.185199	0.747903
CPNE3	0.119112	7.03152	1.84237	0.185366	0.748197
ARHGAP17	0.135523	5.40495	1.84095	0.185532	0.748481
RDH11	0.109275	5.57864	1.8378	0.185896	0.749216
CHD8	0.0744409	8.13413	1.83773	0.185903	0.749216
ANKRD13D	0.140442	6.95282	1.83522	0.186195	0.750007
GOLGA8A	0.20896	6.28431	1.83266	0.186493	0.750824
PPP6R3	-0.0833615	7.92909	1.83137	0.186643	0.751046
PIH1D1	-0.100132	5.23235	1.8282	0.187015	0.751083
LINGO3	-0.159565	5.33492	1.82776	0.187066	0.751083
SMARCE1	-0.141116	6.39662	1.82769	0.187074	0.751083
OLA1	-0.101336	5.55962	1.82761	0.187084	0.751083
ELOC	-0.135834	4.58592	1.82676	0.187186	0.751083
PRR14	0.169767	5.6931	1.82233	0.187701	0.751083
TMED3	0.100643	5.06745	1.82233	0.187703	0.751083
CITED2	0.128368	6.6692	1.82222	0.187715	0.751083
FAM13B	-0.101996	7.26763	1.81818	0.188189	0.751083
RMDN1	0.133401	5.80924	1.81676	0.188357	0.751083
ANKFY1	0.0732355	7.47312	1.81632	0.188408	0.751083
STX8	-0.129623	4.33412	1.81611	0.188437	0.751083
ABCC4	0.249606	5.43403	1.81394	0.188691	0.751083
WDR45B	-0.111462	6.19876	1.81386	0.188699	0.751083
OXNAD1	-0.204294	8.05895	1.81336	0.188758	0.751083
RBM7	-0.188432	5.44868	1.81224	0.188892	0.751083
SCAF8	-0.0659722	7.50242	1.812	0.188919	0.751083
RIOK3	-0.129428	7.38322	1.81079	0.189062	0.751083
FCSK	0.127153	5.0335	1.81023	0.189131	0.751083
STAMBPL1	0.158373	4.99961	1.8095	0.189217	0.751083
AMPD2	-0.196336	7.37399	1.80863	0.189318	0.751083
MLH3	0.0895987	6.11778	1.80854	0.18933	0.751083
C18orf25	-0.112533	6.81351	1.80822	0.189367	0.751083
PRKX	0.186389	7.05205	1.80735	0.18947	0.751083
TIMM17A	-0.145818	4.70702	1.80722	0.189489	0.751083
APOL1	0.132748	5.13951	1.80607	0.189623	0.751083
NRGN	0.333035	8.10842	1.80507	0.189741	0.751083
PIGN	0.153399	5.76001	1.80508	0.189741	0.751083
GPR68	0.199423	4.39848	1.80376	0.189902	0.751083
VILL	0.110785	5.40566	1.80372	0.189903	0.751083
PLXNB2	0.192391	8.78911	1.80324	0.189959	0.751083
CACYBP	-0.128152	5.38221	1.80146	0.190172	0.751083
SMC5	-0.0931906	7.25528	1.80034	0.190305	0.751083
HEXIM1	-0.13065	6.64884	1.80033	0.190306	0.751083
PIP4K2B	0.163975	4.21282	1.80015	0.190333	0.751083
PSMA1	-0.145253	4.81097	1.80006	0.190341	0.751083
ZNF574	0.178907	4.80712	1.79981	0.19037	0.751083
COX4I1	-0.129548	7.42416	1.79743	0.190653	0.751083
[truncated: 5,892 more rows]
